# Supplementary material for: Mammalian Eps15 homology domain 1 promotes metastasis in non-small cell lung cancer by inducing epithelial-mesenchymal transition
Source: Oncotarget. 2016 Aug 11;8(14):22433–42. doi: 10.18632/oncotarget.11220 (PMC5410234; doi:10.18632/oncotarget.11220)
Supplement: Supplementary file 2 [file oncotarget-08-22433-s002.xlsx]

## Sheet: Diseases_And_Functions
Categories	Diseases or Functions Annotation	Predicted Activation State	p-Value	Activation z-score	Molecules	# Molecules	Counts of AntibodyList
Carbohydrate Metabolism	glycolysis of cells	Increased	9.44e-06	2.556	CITED2,EGFR,ENO2,GPI,HK1,HK2,IER3,MGEA5,PDK1,PFKP,PTEN,SLC2A1,TIGAR	13	4
Carbohydrate Metabolism, Drug Metabolism, Small Molecule Biochemistry	binding of heparin	Increased	1.07e-05	2.4	FGF2,FGFBP3,LAMA5,PRNP,THBS1,VEGFA	6	3
Carbohydrate Metabolism	glycolysis	Increased	1.56e-05	2.742	CCND1,CITED2,EGFR,ENO2,GPI,HK1,HK2,IER3,MGEA5,PDK1,PFKP,PTEN,SLC2A1,TIGAR	14	5
Cellular Development, Tissue Development	differentiation of bone	Increased	7.49e-05	2.042	ATP2A2,BMPR2,CD200,CITED1,DKK1,EGFR,FGF2,FN1,FOS,FOSL1,HEY1,IARS,IFITM1,IL6ST,JAG1,KITLG,MMP14,NAMPT,PILRB,PTEN,PTHLH,SKI,SNX10,SOX2,STC1,TFRC,UBASH3B,VEGFA	28	13
Developmental Disorder, Ophthalmic Disease, Organismal Injury and Abnormalities	congenital anomaly of eye	Increased	0.000506	2.578	ABCB6,CBS/CBSL,CITED2,CLU,CYP1B1,DKK1,EHD1,FOXC1,FREM2,FYCO1,JAG1,LTBP2,SOX2,TGFA,THBS1	15	4
Cellular Development	epithelial-mesenchymal transition	Decreased	1.18e-05	-2.034	CTGF,EGFR,FAM101B,FGF2,GPI,HEY1,HNRNPM,IFIT2,IKBKB,JAG1,NAMPT,NDRG1,PRNP,PTEN,S100A4,SOX2,SOX9,TGM2,VEGFA	19	5
DNA Replication, Recombination, and Repair	repair of DNA	Decreased	0.000175	-2.338	APP,C7orf49,CCND1,CEBPG,CLU,CSNK1D,EGFR,FGF2,FOS,FUS,HMOX1,IER3,KMT5B,NPAS2,NPM1,NR4A2,PDIA3,PMS1,RAD23B,SETX,TIGAR	21	6
Cellular Movement	invasion of cells		5.34e-16	0.843	ADM,ANG,ANGPTL4,APP,ARRDC3,B4GALT5,BHLHE40,BHLHE41,BMPR2,CALR,CCND1,CITED1,CLU,CTGF,CXCR4,CYP1B1,DKK1,DUSP6,EGFR,EGR1,FAM43A,FGF2,FN1,FOS,FOSL1,FOXC1,GDF15,GNAI2,GPI,HDGF,HIPK2,HMOX1,HSP90B1,HSPA5,IER3,IFIT2,IFITM1,IKBKB,ILF3,INSIG2,IPO7,KCNMA1,KITLG,KLF6,LAMA5,LGALS3,MMP1,MMP14,NAMPT,NDRG1,NPM1,NR4A2,PAFAH1B1,PDLIM2,PTEN,PTP4A1,RALB,RASSF1,RBFOX2,RND3,S100A10,S100A4,SCRIB,SERPINA1,SERPINE1,SERPI…	79	21
Cellular Development, Cellular Growth and Proliferation	cell proliferation of tumor cell lines		2.91e-15	0.354	ABCB6,ADM,ANG,ANGPTL4,APP,ARL2BP,ARRDC3,ASAH1,ATP2A2,BAIAP2L1,BEX2,BMPR2,CALR,CCND1,CDCP1,CDKN2B,CIRBP,CITED1,CLU,CSNK1D,CTGF,CXCR4,CYP1A1,CYP1B1,DDX17,DKK1,DUSP6,EEF1A1,EGFR,EGR1,FBXO9,FDFT1,FGF2,FKBP5,FN1,FOS,FOSL1,FOXC1,FUS,GDF15,HDGF,HIPK2,HK1,HK2,HMOX1,HNRNPA1,HSPA5,IER3,IGFBP7,IL6ST,ILF3,IPO7,JAG1,KDM4C,KITLG,KLF6,LAMA5,LGALS3,MGEA5,MKNK2,MMP1,MMP14,MXI1,NAMPT,NDRG1,NGEF,NPM1,NR4A2,NUB1,PAF…	114	28
Cellular Growth and Proliferation	proliferation of cells		5.9e-15	-0.086	AARS,ABCB6,ABCC3,ADCY6,ADM,AGRN,ANG,ANGPTL4,APP,ARL2BP,ARL3,ARRDC3,ASAH1,ATP2A2,BAIAP2L1,BEX2,BHLHE40,BMPR2,C6orf89,CALD1,CALM1 (includes others),CALR,CBS/CBSL,CCDC8,CCND1,CD58,CDCP1,CDKN2B,CDKN2C,CHD4,CIRBP,CITED1,CITED2,CLU,CNPY2,COL4A3BP,CREB3L2,CRIP1,CSNK1D,CTGF,CTPS1,CXCR4,CYP1A1,CYP1B1,DDX17,DDX3X,DECR1,DIS3L2,DKK1,DTNB,DUSP6,EEF1A1,EGFR,EGR1,ERO1A,EXOSC9,FBXO11,FBXO9,FDFT1,FGF2,FHL1,FKBP5,…	208	34
Cell Death and Survival	apoptosis		2.25e-14	1.472	AAMDC,AARS,ADCY6,ADM,AGRN,ANG,ANGPTL4,APH1B,APP,ARHGEF3,ASAH1,B4GALT5,BEX2,BHLHE40,BHLHE41,CALR,CASP4,CBS/CBSL,CCDC8,CCND1,CD200,CDCP1,CDKN2C,CERKL,CERS6,CIRBP,CITED1,CITED2,CLU,CREB3L2,CRIP1,CTGF,CXCR4,CYP1B1,DDX17,DDX3X,DDX41,DECR1,DKK1,DUSP6,EEF1A1,EGFR,EGR1,EHD1,FBXO11,FBXO5,FGF2,FKBP5,FN1,FOS,FOSL1,FUS,G0S2,GATAD2A,GDF11,GDF15,GFPT1,GNAI2,GPI,HDGF,HERPUD1,HEY1,HIPK2,HK1,HK2,HMOX1,HNRNPA1,HSP…	161	28
Cell Death and Survival	cell death		5.83e-14	1.396	AAMDC,AARS,ABCC3,ADCY6,ADM,AGRN,AMPD3,ANG,ANGPTL4,AP2B1,APH1B,APP,ARHGEF3,ASAH1,ATP2A2,B4GALT5,BEX2,BHLHE40,BHLHE41,CALM1 (includes others),CALR,CASP4,CBS/CBSL,CCDC8,CCND1,CD200,CDCP1,CDKN2C,CEBPG,CERKL,CERS6,CIRBP,CITED1,CITED2,CLU,CNPY2,CREB3L2,CRIP1,CTGF,CXCR4,CYP1B1,DDX17,DDX3X,DDX41,DECR1,DKK1,DPYD,DUSP6,EEF1A1,EGFR,EGR1,EHD1,FBXO11,FBXO5,FDFT1,FGF2,FKBP5,FN1,FOS,FOSL1,FUS,G0S2,GATAD2A,GBE1,…	192	31
Cellular Movement	invasion of tumor cell lines		1.71e-12	1.3	ADM,ANGPTL4,APP,ARRDC3,BHLHE41,BMPR2,CALR,CCND1,CLU,CTGF,CXCR4,CYP1B1,DKK1,DUSP6,EGFR,EGR1,FAM43A,FGF2,FN1,FOSL1,FOXC1,GDF15,GPI,HDGF,HIPK2,HMOX1,IFIT2,IFITM1,ILF3,INSIG2,IPO7,KLF6,LAMA5,LGALS3,MMP1,MMP14,NAMPT,NDRG1,NR4A2,PDLIM2,PTEN,RALB,RASSF1,RBFOX2,RND3,S100A10,S100A4,SERPINA1,SERPINE2,SLC12A6,SLC2A1,SOX9,SP100,SPARC,TFPI2,TGFA,TIMP2,TPBG,VEGFA,WASF2	60	16
Cell Death and Survival	cell death of tumor cell lines		1.99e-12	0.444	ADM,ANG,APP,ARHGEF3,ASAH1,ATP2A2,BEX2,BHLHE40,CALR,CASP4,CCDC8,CCND1,CDCP1,CDKN2C,CERKL,CERS6,CLU,CNPY2,CREB3L2,CTGF,CXCR4,CYP1B1,DDX3X,DDX41,DKK1,DPYD,EGFR,EGR1,FBXO11,FBXO5,FDFT1,FGF2,FKBP5,FN1,FOS,G0S2,GBE1,GDF15,GPI,HERPUD1,HIPK2,HK1,HK2,HMOX1,HNRNPA1,HSPA5,IER3,IGFBP6,IGFBP7,IKBKB,IL6ST,JAG1,KITLG,KLF6,KPNB1,LAMA5,LGALS3,LMNB1,MAT2A,MBD1,MGEA5,MMP14,MTFP1,MXI1,NAMPT,NDRG1,NEK6,NPM1,NR4A2,PBX…	105	24
Cell Death and Survival	necrosis		4.68e-12	0.96	AARS,ADCY6,ADM,AGRN,ANG,AP2B1,APP,ARHGEF3,ASAH1,ATP2A2,B4GALT5,BEX2,BHLHE40,CALR,CASP4,CBS/CBSL,CCDC8,CCND1,CD200,CDCP1,CDKN2C,CERKL,CERS6,CITED1,CLU,CNPY2,CREB3L2,CTGF,CXCR4,CYP1B1,DDX17,DDX3X,DDX41,DECR1,DKK1,DPYD,DUSP6,EEF1A1,EGFR,EGR1,FBXO11,FBXO5,FDFT1,FGF2,FKBP5,FN1,FOS,FOSL1,FUS,G0S2,GBE1,GDF15,GFPT1,GNAI2,GPI,HDGF,HERPUD1,HIPK2,HK1,HK2,HMOX1,HNRNPA1,HSP90B1,HSPA5,HYOU1,IER3,IFT74,IGFBP6,I…	154	29
Cancer, Organismal Injury and Abnormalities	metastasis		1.11e-11	-0.215	ABCC3,ADM,ANGPTL4,ASAH1,BHLHE41,BMPR2,CALD1,CCND1,CDCP1,CDKN2C,CLU,CTGF,CXCR4,CYP1B1,DKK1,DPYD,DUSP6,EEF1A1,EGFR,FBXO42,FDFT1,FGF2,FN1,FOS,FUS,FZD7,GDF15,GPI,HMOX1,HNRNPM,HRH1,HSP90B1,HYOU1,IGFBP7,IKBKB,JAG1,KLF6,LAMA5,LGALS3,MMP1,MMP10,MMP14,NDRG1,NPM1,PAFAH1B1,PPP2R2C,PRNP,PTEN,RALB,RASSF1,RPS27A,RPS6,S100A4,SCRIB,SERPINA1,SERPINE1,SF3B1,SKI,SLC5A3,SLC7A11,SRSF6,TGFA,TGM2,THBS1,TUBB3,VEGFA,ZFP3…	67	16
Cancer, Organismal Injury and Abnormalities	abdominal cancer		1.13e-11	-1.141	AAMDC,AARS,ABCB6,ABCC3,ADCY6,ADM,ADPRHL1,AGRN,AHNAK2,ALG10B,AMPD3,ANAPC16,ANG,ANGPTL4,ANKHD1/ANKHD1-EIF4EBP3,APH1B,APP,ARHGEF3,ARL2,ARL2BP,ARRDC3,ASAH1,ATL3,ATP11B,ATP2A2,ATPAF1,B3GALT6,B4GALT5,BAIAP2L1,BEX2,BHLHE40,BHLHE41,BMPR2,C10orf10,C10orf12,C11orf65,C11orf70,C15orf40,C15orf48,C1orf94,C3orf14,C5orf24,C5orf28,C5orf45,C6orf89,CALD1,CALM1 (includes others),CALR,CAP2,CASP4,CBS/CBSL,CBX6,CCDC8,C…	423	36
Cancer, Organismal Injury and Abnormalities	advanced malignant tumor		1.95e-11	-0.215	ABCC3,ADM,ANGPTL4,ASAH1,BHLHE41,BMPR2,CALD1,CCND1,CDCP1,CDKN2C,CLU,CTGF,CXCR4,CYP1B1,DKK1,DPYD,DUSP6,EEF1A1,EGFR,FBXO42,FDFT1,FGF2,FN1,FOS,FUS,FZD7,GDF15,GPI,HMOX1,HNRNPM,HRH1,HSP90B1,HYOU1,IFITM2,IGFBP7,IKBKB,JAG1,KCNMA1,KLF6,LAMA5,LGALS3,MMP1,MMP10,MMP14,NDRG1,NPM1,PAFAH1B1,PPP2R2C,PRNP,PTEN,RALB,RASSF1,RPS27A,RPS6,S100A4,SCRIB,SERPINA1,SERPINE1,SF3B1,SKI,SLC5A3,SLC7A11,SRSF6,TFPI2,TGFA,TGM2,TH…	71	16
Cellular Movement	cell movement		2.41e-11	-0.143	ADM,ANGPTL4,APP,ARRDC3,BHLHE40,BHLHE41,BMPR2,CALR,CBS/CBSL,CCND1,CD200,CD58,CDCP1,CDKN2C,CHD4,CHST2,CITED2,CLU,COL4A3BP,CTGF,CXCR4,CYP1A1,CYP1B1,DDX3X,DKK1,DPCD,DUSP6,EGFR,EGR1,EHD1,FGF2,FHL1,FN1,FOS,FOSL1,FOXC1,FZD7,GAD1,GDF15,GIT2,GNAI2,GPI,HARS,HDGF,HEY1,HIPK2,HLA-A,HMOX1,HRH1,HSP90B1,HSPA5,HYOU1,IER2,IFIT2,IFITM1,IGFBP6,IKBKB,IL6ST,ILF3,INADL,IPO7,JAG1,KCNMA1,KITLG,KLF6,LAMA5,LAMC2,LGALS3,LIF…	130	28
Cancer, Organismal Injury and Abnormalities	neoplasia of epithelial tissue		3.82e-11	-0.42	AAMDC,AARS,ABCB6,ABCC3,ADCY6,ADM,ADPRHL1,AGRN,AHNAK2,ALG10B,AMPD3,ANAPC16,ANGPTL4,ANKHD1/ANKHD1-EIF4EBP3,APH1B,APP,ARHGEF3,ARL2,ARL2BP,ARRDC3,ASAH1,ATL3,ATP11B,ATP2A2,ATPAF1,B3GALT6,B4GALT5,BAIAP2L1,BEX2,BHLHE40,BHLHE41,BMPR2,C10orf10,C10orf12,C11orf65,C11orf70,C15orf40,C15orf48,C1orf94,C3orf14,C5orf24,C5orf28,C5orf45,C6orf89,CALD1,CALM1 (includes others),CALR,CAP2,CASP4,CBS/CBSL,CBX6,CCDC107,CCD…	432	38
Cancer, Organismal Injury and Abnormalities	epithelial cancer		3.88e-11	-0.347	AAMDC,AARS,ABCB6,ABCC3,ADCY6,ADM,ADPRHL1,AGRN,AHNAK2,ALG10B,AMPD3,ANAPC16,ANGPTL4,ANKHD1/ANKHD1-EIF4EBP3,APH1B,APP,ARHGEF3,ARL2,ARL2BP,ARRDC3,ASAH1,ATL3,ATP11B,ATP2A2,ATPAF1,B3GALT6,B4GALT5,BAIAP2L1,BEX2,BHLHE40,BHLHE41,BMPR2,C10orf10,C10orf12,C11orf65,C11orf70,C15orf40,C15orf48,C1orf94,C3orf14,C5orf24,C5orf28,C5orf45,C6orf89,CALD1,CALM1 (includes others),CAP2,CASP4,CBS/CBSL,CBX6,CCDC107,CCDC8,CC…	430	38
Cancer, Organismal Injury and Abnormalities	malignant solid tumor		5.32e-11	-0.219	AAMDC,AARS,ABCB6,ABCC3,ADCY6,ADM,ADPRHL1,AGRN,AHNAK2,ALG10B,AMPD3,ANAPC16,ANG,ANGPTL4,ANKHD1/ANKHD1-EIF4EBP3,APH1B,APP,ARHGEF3,ARL2,ARL2BP,ARRDC3,ASAH1,ATL3,ATP11B,ATP2A2,ATPAF1,B3GALT6,B4GALT5,BAIAP2L1,BEX2,BHLHE40,BHLHE41,BMPR2,C10orf10,C10orf12,C11orf65,C11orf70,C15orf40,C15orf48,C1orf94,C3orf14,C5orf24,C5orf28,C5orf45,C6orf89,CALD1,CALM1 (includes others),CALR,CALU,CAP2,CASP4,CBS/CBSL,CBX6,CC…	454	38
Cancer, Gastrointestinal Disease, Organismal Injury and Abnormalities	digestive system cancer		7.73e-11	-1.585	AAMDC,AARS,ABCB6,ABCC3,ADCY6,ADM,ADPRHL1,AGRN,AHNAK2,AMPD3,ANAPC16,ANG,ANGPTL4,ANKHD1/ANKHD1-EIF4EBP3,APH1B,APP,ARHGEF3,ARL2,ARL2BP,ARRDC3,ASAH1,ATL3,ATP11B,ATP2A2,ATPAF1,B3GALT6,B4GALT5,BAIAP2L1,BEX2,BHLHE40,BHLHE41,BMPR2,C10orf10,C10orf12,C11orf65,C11orf70,C15orf40,C15orf48,C1orf94,C3orf14,C5orf45,C6orf89,CALD1,CALM1 (includes others),CALR,CAP2,CASP4,CBS/CBSL,CBX6,CCDC8,CCDC93,CCND1,CD200,CD58,…	395	33
Cancer, Organismal Injury and Abnormalities	cancer		1.49e-10	-1.13	AAMDC,AARS,ABCB6,ABCC3,ADCY6,ADM,ADPRHL1,AGRN,AHNAK2,ALG10B,AMPD3,ANAPC16,ANG,ANGPTL4,ANKHD1/ANKHD1-EIF4EBP3,APH1B,APP,ARHGEF3,ARL2,ARL2BP,ARRDC3,ASAH1,ATL3,ATP11B,ATP2A2,ATPAF1,B3GALT6,B4GALT5,BAIAP2L1,BEX2,BHLHE40,BHLHE41,BMPR2,C10orf10,C10orf12,C11orf65,C11orf70,C15orf40,C15orf48,C1orf94,C3orf14,C5orf24,C5orf28,C5orf45,C6orf89,CALD1,CALM1 (includes others),CALR,CALU,CAP2,CASP4,CBS/CBSL,CBX6,CC…	457	38
Cancer, Organismal Injury and Abnormalities	growth of tumor		1.9e-10	0.631	ADM,ANG,ANGPTL4,ARRDC3,BEX2,BMPR2,CALR,CCND1,CDKN2B,CERS6,CLU,CTGF,CXCR4,DKK1,EEF1A1,EGFR,EGR1,ERO1A,FGF2,FHL1,FN1,FOS,FOSL1,GDF15,HDGF,HMOX1,HSPA5,HYOU1,IGFBP7,IKBKB,IL6ST,ILF3,JAG1,KITLG,KLF6,LGALS3,MMP1,MMP14,NAMPT,NDRG1,NPM1,NR4A2,PTEN,PTHLH,RALB,RASSF1,S100A10,SEC14L2,SERPINE1,SKI,SLC7A11,SOX2,SOX9,SPARC,SRSF1,TGFA,TGM2,THBS1,TIGAR,TIMP2,TUBB3,VEGFA,VPS37A	63	20
Cancer, Gastrointestinal Disease, Organismal Injury and Abnormalities	digestive organ tumor		2.06e-10	-1.641	AAMDC,AARS,ABCB6,ABCC3,ADCY6,ADM,ADPRHL1,AGRN,AHNAK2,AMPD3,ANAPC16,ANG,ANGPTL4,ANKHD1/ANKHD1-EIF4EBP3,APH1B,APP,ARHGEF3,ARL2,ARL2BP,ARRDC3,ASAH1,ATL3,ATP11B,ATP2A2,ATPAF1,B3GALT6,B4GALT5,BAIAP2L1,BEX2,BHLHE40,BHLHE41,BMPR2,C10orf10,C10orf12,C11orf65,C11orf70,C15orf40,C15orf48,C1orf94,C3orf14,C5orf45,C6orf89,CALD1,CALM1 (includes others),CALR,CAP2,CASP4,CBS/CBSL,CBX6,CCDC8,CCDC93,CCND1,CD200,CD58,…	396	33
Cellular Movement	cell movement of tumor cell lines		3.09e-10	0.785	APP,ARRDC3,BHLHE41,BMPR2,CALR,CCND1,CDCP1,CLU,COL4A3BP,CTGF,CXCR4,EGFR,EGR1,FGF2,FN1,FOS,FOSL1,FOXC1,GDF15,GPI,HDGF,HIPK2,HMOX1,HRH1,IFIT2,IGFBP6,IKBKB,ILF3,IPO7,KITLG,KLF6,LAMA5,LAMC2,LGALS3,LIFR,LTBP2,MMP1,MMP14,NDRG1,NR4A2,PDK1,PDLIM2,PLXNA1,PRNP,PTEN,PTHLH,RALB,RASSF1,S100A10,S100A4,SERPINA1,SERPINE1,SKI,SLC12A6,SLC2A1,SOX9,SPARC,SRPX2,SYNM,TGFA,TGM2,THBS1,TIMP2,USP9X,VEGFA,WASF2	66	17
Cancer, Organismal Injury and Abnormalities	tumorigenesis of tissue		3.99e-10	-0.57	AAMDC,AARS,ABCB6,ABCC3,ADCY6,ADM,ADPRHL1,AGRN,AHNAK2,ALG10B,AMPD3,ANAPC16,ANGPTL4,ANKHD1/ANKHD1-EIF4EBP3,APH1B,APP,ARHGEF3,ARL2,ARL2BP,ARRDC3,ASAH1,ATL3,ATP11B,ATP2A2,ATPAF1,B3GALT6,B4GALT5,BAIAP2L1,BEX2,BHLHE40,BHLHE41,BMPR2,C10orf10,C10orf12,C11orf65,C11orf70,C15orf40,C15orf48,C1orf94,C3orf14,C5orf24,C5orf28,C5orf45,C6orf89,CALD1,CALM1 (includes others),CALR,CAP2,CASP4,CBS/CBSL,CBX6,CCDC107,CCD…	433	38
Cellular Movement	migration of cells		5.05e-10	-0.003	ADM,ANGPTL4,APP,ARRDC3,BHLHE40,BHLHE41,BMPR2,CALR,CBS/CBSL,CCND1,CD200,CD58,CDCP1,CDKN2C,CHST2,CITED2,CLU,COL4A3BP,CTGF,CXCR4,CYP1A1,CYP1B1,DDX3X,DKK1,DUSP6,EGFR,EGR1,EHD1,FGF2,FHL1,FN1,FOS,FOSL1,FOXC1,FZD7,GAD1,GDF15,GIT2,GNAI2,GPI,HARS,HDGF,HEY1,HLA-A,HMOX1,HRH1,HSP90B1,HSPA5,HYOU1,IFIT2,IFITM1,IGFBP6,IKBKB,IL6ST,ILF3,INADL,IPO7,JAG1,KCNMA1,KITLG,KLF6,LAMA5,LAMC2,LGALS3,LMNB1,LTBP2,MGP,MMP1,MMP…	116	27
Cell Death and Survival	cell viability		6.21e-10	-0.701	ABCB6,ABCC3,AGRN,AP2B1,APP,ASAH1,B4GALT5,BEX2,BHLHE40,CALR,CCND1,CHD4,CLU,CTGF,CXCR4,DKK1,DPYD,DUSP6,EGFR,EGR1,FBXO5,FBXO9,FGF2,FKBP5,FN1,FOS,FOSL1,FUS,GDF15,HDGF,HERPUD1,HIPK2,HK2,HMOX1,HSP90B1,HSPA5,HYOU1,IER3,IGFBP7,IKBKB,IL6ST,INSIG1,JAG1,KITLG,KLF6,LAMA5,LGALS3,LMNB1,MED15,MICAL2,MMP1,NAMPT,NDRG1,NR4A2,PBX3,PDIA3,PDK1,PGRMC1,PPP2R5E,PRNP,PTEN,PTHLH,RALB,RASSF1,RCHY1,S100A4,SERPINE1,SETX,SGK1…	87	26
Cell Death and Survival	apoptosis of tumor cell lines		1.22e-09	1.133	ADM,APP,ARHGEF3,BEX2,BHLHE40,CALR,CASP4,CCDC8,CCND1,CDCP1,CDKN2C,CERKL,CERS6,CLU,CTGF,CXCR4,CYP1B1,DKK1,EGFR,EGR1,FBXO11,FBXO5,FGF2,FKBP5,FN1,FOS,G0S2,GDF15,HIPK2,HK2,HMOX1,HNRNPA1,HSPA5,IER3,IGFBP6,IGFBP7,IKBKB,IL6ST,JAG1,KITLG,KLF6,LAMA5,LGALS3,LMNB1,MAT2A,MGEA5,MMP14,MTFP1,MXI1,NDRG1,NEK6,NPM1,NR4A2,PBX3,PER1,PMEPA1,PPP1R10,PPP1R15A,PRNP,PTEN,PTHLH,PTMA,RAD23B,RALB,RASSF1,S100A4,SERPINE1,SGK1,…	82	21
Cellular Movement	migration of tumor cell lines		1.55e-09	0.709	APP,ARRDC3,BHLHE41,BMPR2,CCND1,CDCP1,CLU,CTGF,CXCR4,EGFR,EGR1,FGF2,FN1,FOSL1,FOXC1,GDF15,HDGF,HMOX1,IFIT2,IGFBP6,IKBKB,ILF3,IPO7,KITLG,KLF6,LAMA5,LAMC2,LGALS3,LTBP2,MMP1,MMP14,NDRG1,NR4A2,PDK1,PDLIM2,PLXNA1,PRNP,PTEN,PTHLH,RALB,RASSF1,S100A10,S100A4,SERPINA1,SERPINE1,SLC2A1,SOX9,SPARC,SRPX2,SYNM,TGFA,TGM2,THBS1,TIMP2,USP9X,VEGFA,WASF2	57	16
Cancer, Organismal Injury and Abnormalities	neoplasia of tumor cell lines		1.66e-09	-0.462	ANG,ANGPTL4,ARRDC3,ASAH1,CCND1,CXCR4,DKK1,EGFR,EGR1,FBXO11,FBXO42,FGF2,FN1,FOS,GPI,HMOX1,IKBKB,ILF3,KLF6,LAMA5,MMP1,MMP10,NDRG1,PRNP,PTEN,RALB,RASSF1,S100A4,SKI,SOX2,SOX9,THBS1,VEGFA	33	11
Cell Death and Survival	cell survival		3.48e-09	-0.83	ABCB6,ABCC3,AGRN,ANG,AP2B1,APP,ASAH1,B4GALT5,BEX2,BHLHE40,CALR,CCND1,CHD4,CLU,CTGF,CXCR4,DDX3X,DKK1,DPYD,DUSP6,EGFR,EGR1,FBXO5,FBXO9,FGF2,FKBP5,FN1,FOS,FOSL1,FUS,GDF15,HDGF,HERPUD1,HIPK2,HK2,HMOX1,HSP90B1,HSPA5,HYOU1,IER3,IGFBP7,IKBKB,IL6ST,INSIG1,JAG1,KITLG,KLF6,LAMA5,LGALS3,LMNB1,MED15,MICAL2,MMP1,NAMPT,NDRG1,NR4A2,PBX3,PDIA3,PDK1,PGRMC1,PPP2R5E,PRNP,PTEN,PTHLH,RALB,RASSF1,RCHY1,S100A4,SERPINE1…	89	26
Cell Death and Survival	necrosis of epithelial tissue		7.42e-09	0.502	ADM,APP,CALR,CASP4,CBS/CBSL,CCND1,CLU,CXCR4,DDX17,DECR1,DUSP6,EGFR,EGR1,FGF2,FOS,GDF15,HIPK2,HK1,HK2,HMOX1,HSPA5,IER3,IKBKB,NAMPT,NDRG1,NEK6,NPM1,PPP1R15A,PRNP,PTEN,PTHLH,RASSF1,RND3,SERPINA1,SERPINE1,SGK1,SKI,SPARC,SYVN1,TFRC,TGFA,TGM2,THBS1,TMX1,TRIB3,TRIM27,VEGFA	47	16
Gastrointestinal Disease, Hepatic System Disease, Organismal Injury and Abnormalities	liver lesion		9.16e-09	-1.924	ABCB6,ABCC3,ADM,AGRN,AHNAK2,AMPD3,ANAPC16,ANG,ANKHD1/ANKHD1-EIF4EBP3,ARHGEF3,ARL2,ASAH1,ATL3,ATP11B,ATP2A2,B4GALT5,BHLHE40,BMPR2,C10orf12,C1orf94,C5orf45,CAP2,CBS/CBSL,CBX6,CCND1,CD200,CD58,CDCP1,CDKN2B,CENPU,CERKL,CHD4,CHST2,CHSY3,CLCN5,CLU,COL4A3BP,CORO2A,CREB3L2,CRELD1,CRELD2,CTPS1,CXCR4,CYP1B1,DDX17,DDX3X,DDX41,DECR1,DIP2B,DIS3L2,DKK1,DNAJC21,DPCD,DTNB,EEF1A1,EGFR,EGR1,EML5,ENO2,EXOSC9,EXTL2,…	224	25
Cellular Development, Cellular Growth and Proliferation	proliferation of prostate cancer cell lines		1.42e-08	0.669	ADM,ASAH1,CCND1,CLU,EGFR,EGR1,FDFT1,FGF2,FKBP5,FUS,GDF15,HK1,HMOX1,HNRNPA1,HSPA5,IGFBP7,KDM4C,LGALS3,NR4A2,PAFAH1B1,PMEPA1,PPP1R10,PPP2R2C,PTEN,RASSF1,RCHY1,SOX2,SOX9,TFPI2,TGFA	30	8
Cellular Development, Cellular Growth and Proliferation, Connective Tissue Development and Function	proliferation of fibroblast cell lines		1.55e-08	-1.268	CCND1,CDKN2B,CIRBP,DDX3X,EGFR,EGR1,ERO1A,FGF2,FN1,FOS,GNAI2,HDGF,HIPK2,HMOX1,IER3,IKBKB,JAG1,KLF6,KMT5B,MCM9,MMP14,NPM1,PPP1R15A,PTEN,PTHLH,PTMA,RALB,RASSF1,RPS6,SERPINE1,SKI,SLC12A6,SOX9,SRSF1,TFRC,TGM2,THBS1	37	12
Cell Death and Survival	cell death of epithelial cells		1.65e-08	0.719	APP,CALR,CASP4,CBS/CBSL,CCND1,CLU,DDX17,DECR1,EGFR,EGR1,FGF2,FOS,GDF15,HIPK2,HK1,HK2,HMOX1,HSPA5,IER3,IKBKB,NAMPT,NDRG1,NEK6,NPM1,PPP1R15A,PRNP,PTEN,PTHLH,RASSF1,RND3,SERPINE1,SGK1,SKI,SPARC,SYVN1,TFRC,TGFA,TGM2,TMX1,TRIB3,TRIM27	41	13
Cancer, Gastrointestinal Disease, Hepatic System Disease, Organismal Injury and Abnormalities	liver cancer		2.1e-08	-1.398	ABCB6,ABCC3,AGRN,AHNAK2,AMPD3,ANAPC16,ANG,ANKHD1/ANKHD1-EIF4EBP3,ARHGEF3,ARL2,ASAH1,ATL3,ATP11B,ATP2A2,B4GALT5,BHLHE40,BMPR2,C10orf12,C1orf94,C5orf45,CAP2,CBX6,CCND1,CD200,CD58,CDCP1,CDKN2B,CENPU,CERKL,CHD4,CHST2,CHSY3,CLCN5,CLU,COL4A3BP,CORO2A,CREB3L2,CRELD1,CRELD2,CTPS1,CXCR4,DDX17,DDX3X,DDX41,DECR1,DIP2B,DIS3L2,DKK1,DNAJC21,DPCD,DTNB,EEF1A1,EGFR,EML5,ENO2,EXOSC9,EXTL2,FAM13B,FAM179B,FAM196A,FA…	214	23
Cancer, Gastrointestinal Disease, Hepatic System Disease, Organismal Injury and Abnormalities	liver tumor		2.19e-08	-1.62	ABCB6,ABCC3,AGRN,AHNAK2,AMPD3,ANAPC16,ANG,ANKHD1/ANKHD1-EIF4EBP3,ARHGEF3,ARL2,ASAH1,ATL3,ATP11B,ATP2A2,B4GALT5,BHLHE40,BMPR2,C10orf12,C1orf94,C5orf45,CAP2,CBX6,CCND1,CD200,CD58,CDCP1,CDKN2B,CENPU,CERKL,CHD4,CHST2,CHSY3,CLCN5,CLU,COL4A3BP,CORO2A,CREB3L2,CRELD1,CRELD2,CTPS1,CXCR4,CYP1B1,DDX17,DDX3X,DDX41,DECR1,DIP2B,DIS3L2,DKK1,DNAJC21,DPCD,DTNB,EEF1A1,EGFR,EML5,ENO2,EXOSC9,EXTL2,FAM13B,FAM179B,FAM…	215	23
Cell Death and Survival	neuronal cell death		2.44e-08	1.794	AARS,AGRN,AP2B1,APP,ASAH1,CD200,CITED1,CLU,CTGF,DKK1,DUSP6,EGFR,EGR1,FGF2,FN1,FOS,FUS,GDF15,GPI,HDGF,HERPUD1,HIPK2,HK2,HMOX1,HSPA5,HYOU1,IKBKB,KCNMA1,KITLG,KLF6,KLF7,LANCL1,LGALS3,MMP1,NPM1,NR4A2,PAFAH1B1,PDIA3,PDK1,PRNP,PTEN,SERPINE1,SERPINE2,SGK1,SLC2A1,TGFA,TGM2,THBS1,TRIB3,TSHZ3,VEGFA	51	18
Cancer, Gastrointestinal Disease, Hepatic System Disease, Organismal Injury and Abnormalities	hepatobiliary system cancer		2.62e-08	-1.398	ABCB6,ABCC3,AGRN,AHNAK2,AMPD3,ANAPC16,ANG,ANKHD1/ANKHD1-EIF4EBP3,ARHGEF3,ARL2,ASAH1,ATL3,ATP11B,ATP2A2,B4GALT5,BHLHE40,BMPR2,C10orf12,C1orf94,C5orf45,CAP2,CBX6,CCND1,CD200,CD58,CDCP1,CDKN2B,CENPU,CERKL,CHD4,CHST2,CHSY3,CLCN5,CLU,COL4A3BP,CORO2A,CREB3L2,CRELD1,CRELD2,CTPS1,CXCR4,CYP1A1,DDX17,DDX3X,DDX41,DECR1,DIP2B,DIS3L2,DKK1,DNAJC21,DPCD,DTNB,EEF1A1,EGFR,EML5,ENO2,EXOSC9,EXTL2,FAM13B,FAM179B,FAM…	215	23
Tissue Development	growth of epithelial tissue		2.62e-08	-0.339	ADM,ANG,ANGPTL4,APP,BMPR2,C6orf89,CALR,CCND1,CDKN2B,CDKN2C,CITED2,CLU,CXCR4,DKK1,EGFR,EGR1,FGF2,FN1,FOS,FZD7,GDF15,HEY1,HIPK2,HMOX1,HRH1,IFT74,IGFBP7,IKBKB,KITLG,LAMA5,LMNB1,MGP,MMP1,MMP14,OSMR,PRKX,PROS1,PTEN,PTHLH,SERPINE1,SKI,SLC7A11,SOX2,SOX9,SPARC,SRSF6,TGFA,TGM2,THBS1,TIMP2,VEGFA	51	17
Cancer, Cellular Development, Cellular Growth and Proliferation, Organismal Injury and Abnormalities, Tumor Morphology	proliferation of tumor cells		3.15e-08	-0.488	ARRDC3,BEX2,BMPR2,CCND1,CDKN2B,CXCR4,DKK1,EEF1A1,EGFR,EGR1,FGF2,FHL1,FOS,FOSL1,GDF15,HDGF,HMOX1,HSPA5,IGFBP7,JAG1,KITLG,LGALS3,MMP14,NDRG1,NPM1,NR4A2,PTEN,PTHLH,RASSF1,SEC14L2,SERPINE1,SKI,SOX2,SRSF1,TGFA,THBS1,TIGAR,TIMP2,VEGFA	39	15
Cancer, Organismal Injury and Abnormalities	metastatic solid tumor		3.29e-08	-0.428	ABCC3,CALD1,CCND1,CDKN2C,CLU,CTGF,CXCR4,DKK1,DPYD,DUSP6,EEF1A1,EGFR,FDFT1,FN1,FZD7,GDF15,HMOX1,HSP90B1,IGFBP7,JAG1,KLF6,LGALS3,MMP1,MMP14,NDRG1,PAFAH1B1,PPP2R2C,PRNP,PTEN,RASSF1,RPS27A,RPS6,S100A4,SCRIB,SERPINE1,SLC5A3,SLC7A11,THBS1,TUBB3,VEGFA,ZFP36L2	41	11
Neurological Disease	epileptic seizure		3.53e-08		ADM,ANGPTL4,ANKRD37,ARRDC3,C10orf10,CITED2,CXCR4,DUSP6,EGR1,FOS,GAD1,HMOX1,IER2,MCM6,MIR22HG,NAMPT,PTP4A1,SLC2A14,SLC2A3,SLC39A14	20	4
Cancer, Organismal Injury and Abnormalities	advanced malignant solid tumor		3.99e-08	-0.428	ABCC3,CALD1,CCND1,CDKN2C,CLU,CTGF,CXCR4,DKK1,DPYD,DUSP6,EEF1A1,EGFR,FDFT1,FGF2,FN1,FZD7,GDF15,HMOX1,HSP90B1,IFITM2,IGFBP7,JAG1,KCNMA1,KLF6,LGALS3,MMP1,MMP14,NDRG1,PAFAH1B1,PPP2R2C,PRNP,PTEN,RASSF1,RPS27A,RPS6,S100A4,SCRIB,SERPINE1,SLC5A3,SLC7A11,TFPI2,THBS1,TRA2A,TUBB3,VEGFA,ZFP36L2	46	12
Cellular Development, Cellular Growth and Proliferation	cell proliferation of breast cancer cell lines		4.57e-08	-0.452	ARRDC3,ASAH1,BEX2,BMPR2,CCND1,CITED1,CLU,CTGF,CXCR4,EEF1A1,EGFR,FGF2,FN1,FOS,FOSL1,FOXC1,GDF15,HSPA5,IER3,IGFBP7,ILF3,KITLG,LGALS3,MMP14,PDIA3,PFKP,PRPF4B,PTEN,PTHLH,PTMA,RASSF1,S100A4,SMARCE1,SOX2,TGFA,TIMP2,VEGFA	37	13
Cardiovascular System Development and Function, Cellular Movement	cell movement of endothelial cells		4.63e-08	0.943	ADM,ANGPTL4,BMPR2,CBS/CBSL,CTGF,CXCR4,CYP1B1,DKK1,EGFR,FGF2,FN1,FOXC1,HEY1,HRH1,HSPA5,LGALS3,MGP,MMP14,PLXNA1,PRKX,PROS1,PTEN,PTHLH,S100A4,SERPINE1,SP100,SPARC,STC1,THBS1,TIMP2,VEGFA,WARS	32	9
Cellular Movement	cell movement of breast cancer cell lines		7.04e-08	-0.504	ARRDC3,BHLHE41,CCND1,COL4A3BP,CTGF,CXCR4,EGFR,FGF2,FN1,FOS,FOSL1,FOXC1,GPI,ILF3,MMP14,NDRG1,PDLIM2,PLXNA1,PTHLH,S100A4,SERPINA1,SERPINE1,SPARC,TGFA,TGM2,TIMP2,USP9X,VEGFA	28	9
Tissue Development	development of epithelial tissue		8.45e-08	1.347	ADM,ANG,ANGPTL4,APP,BMPR2,CALR,CCND1,CTGF,CXCR4,DKK1,EGFR,EGR1,FGF2,FN1,FREM2,GDF11,HEY1,HIPK2,HMOX1,HRH1,IFT74,JAG1,KITLG,LAMA5,LGALS3,MGP,MMP1,MMP14,PRKX,PROS1,PTEN,SCRIB,SERPINE1,SOX2,SOX9,SPARC,STC1,THBS1,TIMP2,VEGFA,WASF2	41	13
Cancer, Organismal Injury and Abnormalities	adenocarcinoma		1.22e-07	0.329	AAMDC,AARS,ABCB6,ABCC3,ADCY6,ADM,ADPRHL1,AGRN,AHNAK2,ALG10B,ANGPTL4,ANKHD1/ANKHD1-EIF4EBP3,APH1B,APP,ARHGEF3,ARL2,ARL2BP,ARRDC3,ASAH1,ATP11B,ATP2A2,ATPAF1,B3GALT6,B4GALT5,BAIAP2L1,BEX2,BHLHE40,BHLHE41,BMPR2,C10orf10,C10orf12,C11orf65,C11orf70,C15orf40,C15orf48,C1orf94,C3orf14,C5orf24,C5orf28,C5orf45,C6orf89,CALD1,CALM1 (includes others),CAP2,CASP4,CBS/CBSL,CBX6,CCDC8,CCDC93,CCND1,CD58,CD68,CDKN2B…	373	34
Cell Cycle	interphase		1.45e-07	-0.528	APP,BHLHE40,CCND1,CDKN2B,CDKN2C,CYP1B1,DDX3X,EGFR,EGR1,FBXO5,FGF2,FN1,FOS,GDF15,GPI,GSPT1,HMOX1,IER3,IGFBP7,IKBKB,KITLG,KLF6,LGALS3,LMNB1,MGEA5,MXI1,NDRG1,NEK6,NFYA,NPM1,PMEPA1,PPP2R2C,PRNP,PTEN,PTHLH,RALB,RASSF1,RCC1,RCHY1,RPS6,SGK1,SOX2,SOX9,SYNM,TFRC,TGFA,TIMP2,VEGFA	48	18
Cell Death and Survival	cell death of lung cancer cell lines		1.52e-07	0.451	CDCP1,CDKN2C,CERS6,EGFR,FBXO5,FGF2,G0S2,GPI,HIPK2,HK1,HSPA5,IGFBP6,IL6ST,JAG1,KLF6,LGALS3,NR4A2,PMEPA1,PTEN,S100A4,SLC7A11,SRSF1,TGM2,TUBB3	24	7
Cellular Development, Cellular Growth and Proliferation, Connective Tissue Development and Function, Tissue Development	cell proliferation of fibroblasts		1.53e-07	-0.826	CCND1,CDKN2B,CDKN2C,CIRBP,CITED2,CTGF,DKK1,EGFR,FGF2,FN1,FOS,FOSL1,FOXC1,GPI,HDGF,HMOX1,IGFBP7,IKBKB,IL6ST,KMT5B,LMNB1,MCM9,NDRG1,NFYA,NPM1,PTEN,SERPINE1,SKI,SLC7A11,SPARC,WASF2	31	11
Cell Cycle	interphase of tumor cell lines		1.55e-07	-0.341	BHLHE40,CCND1,CDKN2B,CYP1B1,EGFR,FGF2,GDF15,GSPT1,HMOX1,IGFBP7,KITLG,LGALS3,LMNB1,MGEA5,MXI1,NDRG1,NFYA,NPM1,PMEPA1,PPP2R2C,PRNP,PTEN,RALB,RASSF1,RCHY1,RPS6,SGK1,SOX2,SOX9,SYNM,TFRC,TGFA	32	13
Cell Death and Survival	cell viability of tumor cell lines		1.65e-07	-0.36	ABCB6,ABCC3,APP,ASAH1,BEX2,BHLHE40,CCND1,CLU,CTGF,CXCR4,DUSP6,EGFR,FBXO5,FBXO9,FGF2,FKBP5,FN1,FOSL1,GDF15,HK2,HMOX1,HSP90B1,HSPA5,IER3,IGFBP7,INSIG1,JAG1,KITLG,KLF6,LGALS3,LMNB1,MED15,MICAL2,NAMPT,PBX3,PGRMC1,PRNP,PTEN,RASSF1,RCHY1,S100A4,SETX,SGK1,SLC2A1,SOX2,SRSF6,STC1,SYNM,SYVN1,TGFA,TGM2,TIMP2,TPK1,TUBB3,VEGFA	55	19
Cell Death and Survival	cell death of carcinoma cell lines		1.79e-07	0.672	APP,CCND1,CDCP1,CDKN2C,CERS6,DPYD,EGFR,FBXO5,FGF2,FN1,GPI,HK1,HK2,HMOX1,HSPA5,IGFBP6,IL6ST,JAG1,KLF6,NDRG1,NR4A2,PMEPA1,S100A4,SLC7A11,SRSF1,TGM2,TUBB3	27	10
Neurological Disease	epilepsy		1.95e-07		AARS,ADM,ANGPTL4,ANKRD37,ARRDC3,ASAH1,C10orf10,CITED2,CLU,CXCR4,DUSP6,EGR1,FOS,GAD1,HMOX1,IER2,KCNMA1,LUC7L3,MCM6,MIR22HG,NAMPT,NGLY1,PTP4A1,SERPINE2,SLC2A1,SLC2A14,SLC2A3,SLC39A14,SRPX2	29	4
Cellular Movement, Skeletal and Muscular System Development and Function	cell movement of vascular smooth muscle cells		2.23e-07	-0.737	ADM,BMPR2,CCND1,CYP1B1,EGR1,FGF2,FHL1,FN1,HMOX1,IL6ST,NAMPT,S100A4,SERPINE1,TFPI2,THBS1	15	7
Cardiovascular System Development and Function, Organismal Development	angiogenesis		2.44e-07	0.764	ADM,ANG,ANGPTL4,APP,BEX2,BMPR2,CALR,CBS/CBSL,CCND1,CITED1,CITED2,CTGF,CXCR4,CYP1B1,DCTN5,DKK1,EGFR,EGR1,FBXO42,FGF2,FN1,FOS,FOSL1,FOXC1,GATAD2A,HEY1,HIPK2,HMOX1,HRH1,IGFBP7,IL6ST,INADL,JAG1,KCNMA1,KITLG,KLF6,LAMA5,LGALS3,MGP,MMP1,MMP14,NDRG1,PRKX,PROS1,PTEN,PTHLH,RAD23B,S100A4,SERPINE1,SP100,SPARC,SRPX2,STC1,TGFA,TGM2,THBS1,TIMP2,TRA2B,VEGFA,WARS,WASF2	61	19
Cellular Growth and Proliferation, Tissue Development	proliferation of connective tissue cells		2.58e-07	0.438	ADM,CCND1,CDKN2B,CDKN2C,CIRBP,CITED2,CREB3L2,CTGF,DKK1,EGFR,FGF2,FN1,FOS,FOSL1,FOXC1,GNAI2,GPI,HDGF,HMOX1,IGFBP6,IGFBP7,IKBKB,IL6ST,KCNMA1,KITLG,KMT5B,LGALS3,LMNB1,MCM9,MMP14,NDRG1,NFYA,NPM1,PTEN,PTHLH,SERPINE1,SKI,SLC7A11,SPARC,SRSF6,STC1,TGFA,TIMP2,WASF2	44	14
Cardiovascular System Development and Function, Cellular Movement	migration of endothelial cells		2.66e-07	0.807	ADM,ANGPTL4,BMPR2,CBS/CBSL,CTGF,CYP1B1,DKK1,EGFR,FGF2,FN1,FOXC1,HEY1,HRH1,HSPA5,MGP,MMP14,PLXNA1,PRKX,PROS1,PTEN,PTHLH,SERPINE1,SP100,SPARC,STC1,THBS1,TIMP2,VEGFA,WARS	29	9
Cancer, Organismal Injury and Abnormalities	breast or colorectal cancer		3.61e-07	-0.596	ABCB6,ABCC3,ADM,AGRN,AHNAK2,ANG,ANGPTL4,ANKHD1/ANKHD1-EIF4EBP3,ARHGEF3,ARL2BP,ATP11B,ATP2A2,B3GALT6,BAIAP2L1,BEX2,BHLHE40,BMPR2,C15orf48,C1orf94,C6orf89,CALD1,CALM1 (includes others),CALR,CBS/CBSL,CBX6,CCND1,CD58,CD68,CDKN2C,CENPU,CEP89,CHD4,CIRBP,CITED1,CLDN22,CLU,CNPY2,COL4A3BP,CORO2A,CREB3L2,CRELD1,CRIP1,CSNK1D,CTGF,CXCR4,CYP1A1,CYP1B1,DDX17,DDX41,DKK1,DLGAP4,DPYD,DTNB,DUSP6,EGFR,EGR1,EML2,ERL…	224	29
Cell Cycle	senescence of cells		3.66e-07	-0.222	APP,BHLHE40,CALR,CCND1,CDKN2B,CIRBP,DKK1,EGFR,EGR1,FGF2,GPI,IGFBP7,KMT5B,LMNB1,NAMPT,NPM1,PTEN,RASSF1,SERPINE2,SMC6,SOX2,SOX9,SRSF1,VEGFA	24	10
Cellular Movement, Skeletal and Muscular System Development and Function	migration of vascular smooth muscle cells		4.02e-07	-0.942	ADM,BMPR2,CCND1,CYP1B1,EGR1,FGF2,FHL1,FN1,HMOX1,NAMPT,S100A4,SERPINE1,TFPI2,THBS1	14	6
Organismal Survival	morbidity or mortality		4.1e-07	1.139	ABCB6,ADM,AGRN,ANGPTL4,APP,ASAH1,ATP2A2,BMPR2,CALR,CASP4,CBS/CBSL,CCND1,CD200,CD68,CDKN2B,CDKN2C,CEBPG,CENPU,CITED1,CITED2,CREB3L2,CSNK1D,CTGF,CXCR4,CYP1A1,DDX17,DKK1,DPYD,EGFR,EHD1,ERO1A,FBXO5,FDFT1,FGF2,FN1,FOS,FOSL1,FUS,GAD1,GATAD2A,GBE1,GDF11,GDF15,GNAI2,GPD2,HEXA,HEY1,HIPK2,HK2,HLA-A,HMOX1,HNRNPA1,HRH1,HSP90B1,HSPA5,HYOU1,IFIT2,IKBKB,IL6ST,ILF3,INSIG1,INSIG2,JAG1,KCNAB1,KCNMA1,KITLG,KLF6,KLF…	127	25
Cell-To-Cell Signaling and Interaction	transduction of cells		4.13e-07	-0.211	FN1,IKBKB,IL6ST,KITLG,LIFR,SERPINE1,SOX2	7	3
Cancer, Gastrointestinal Disease, Organismal Injury and Abnormalities	gastrointestinal tract cancer		4.44e-07	-0.726	AAMDC,AARS,ABCB6,ABCC3,ADCY6,ADM,ADPRHL1,AGRN,AHNAK2,ANGPTL4,ANKHD1/ANKHD1-EIF4EBP3,APH1B,APP,ARHGEF3,ARL2,ARL2BP,ARRDC3,ATP11B,ATP2A2,B3GALT6,B4GALT5,BAIAP2L1,BEX2,BHLHE41,BMPR2,C10orf10,C10orf12,C11orf65,C11orf70,C15orf40,C15orf48,C1orf94,C3orf14,C6orf89,CALD1,CALM1 (includes others),CALR,CAP2,CBS/CBSL,CBX6,CCDC8,CCDC93,CCND1,CD58,CD68,CDKN2C,CENPU,CEP89,CHD4,CHSY3,CIRBP,CITED1,CITED2,CLU,COPB1…	325	29
Cancer, Cell Death and Survival, Organismal Injury and Abnormalities, Tumor Morphology	cell death of tumor cells		4.83e-07	0.643	APP,B4GALT5,BEX2,CLU,CXCR4,EEF1A1,EGFR,FGF2,FOS,GDF15,HIPK2,HMOX1,IKBKB,IL6ST,JAG1,KITLG,KPNB1,NAMPT,NDRG1,NR4A2,NUP88,PRNP,PTEN,RALB,RASSF1,RND3,RPS27A,SERPINE1,SF3B1,SGK1,SLC39A7,SLC7A11,SPARC,STC1,TIMP2,VEGFA	36	12
Cancer, Gastrointestinal Disease, Organismal Injury and Abnormalities	Gastrointestinal Tract Cancer and Tumors		4.96e-07	-0.92	AAMDC,AARS,ABCB6,ABCC3,ADCY6,ADM,ADPRHL1,AGRN,AHNAK2,ANGPTL4,ANKHD1/ANKHD1-EIF4EBP3,APH1B,APP,ARHGEF3,ARL2,ARL2BP,ARRDC3,ATP11B,ATP2A2,B3GALT6,B4GALT5,BAIAP2L1,BEX2,BHLHE41,BMPR2,C10orf10,C10orf12,C11orf65,C11orf70,C15orf40,C15orf48,C1orf94,C3orf14,C6orf89,CALD1,CALM1 (includes others),CALR,CAP2,CBS/CBSL,CBX6,CCDC8,CCDC93,CCND1,CD58,CD68,CDKN2B,CDKN2C,CENPU,CEP89,CHD4,CHSY3,CIRBP,CITED1,CITED2,CL…	327	30
Cancer, Organismal Injury and Abnormalities, Reproductive System Disease	HER2 negative hormone receptor negative breast cancer		5.09e-07		CCND1,CDKN2C,COL4A3BP,CTGF,CYP1A1,EGFR,EGR1,FDFT1,FGF2,FOS,IGFBP6,PTEN,PTHLH,S100A4,SERPINE1,TGFA,TIMP2,TUBB3	18	8
Tissue Development	growth of connective tissue		5.12e-07	0.582	ADM,CCND1,CDKN2B,CDKN2C,CIRBP,CITED2,CREB3L2,CTGF,DKK1,EGFR,FGF2,FN1,FOS,FOSL1,FOXC1,GNAI2,GPI,HDGF,HIPK2,HMOX1,IGFBP6,IGFBP7,IKBKB,IL6ST,KCNMA1,KITLG,KMT5B,LGALS3,LMNB1,MCM9,MMP14,NDRG1,NFYA,NPM1,PDK1,PTEN,PTHLH,SERPINE1,SKI,SLC7A11,SPARC,SRSF6,STC1,TGFA,TIMP2,WASF2	46	14
Cellular Development	differentiation of cells		5.4e-07	0.515	AAMDC,ADCY6,ADM,AGRN,ANG,APP,ARHGEF3,ASAH1,ATP2A2,BEX2,BHLHE40,BHLHE41,BMPR2,CALD1,CALR,CBS/CBSL,CCND1,CD200,CDKN2B,CDKN2C,CITED1,CITED2,CLU,CREB3L2,CRIP1,CTDSPL2,CTGF,CXCR4,DKK1,EGFR,EGR1,ERO1A,FBXO9,FGF2,FN1,FOS,FOSL1,FOXC1,FZD7,GDF11,GIT2,GLG1,HEY1,HIPK2,HMOX1,HRH1,HSP90B1,HSPA5,IARS,IER2,IFITM1,IFITM2,IGFBP6,IGFBP7,IKBKB,IL13RA1,IL6ST,INSIG1,JAG1,KCNMA1,KDM4C,KITLG,KLF7,LGALS3,LIFR,LMNB1,MBD1…	120	31
Cell Cycle	cell cycle progression		5.67e-07	1.04	ADM,APP,BEX2,BMPR2,C6orf89,CALD1,CALR,CCDC8,CCND1,CDKN2B,CDKN2C,CHD4,CIRBP,CITED2,CLU,CSNK1D,DDX17,DIS3L2,EGFR,EGR1,FBXO5,FGF2,FOS,FOSL1,FOXC1,GDF11,GPI,HIPK2,HMOX1,IER3,IKBKB,KITLG,KLF6,KMT5B,KPNB1,LGALS3,MXI1,NEK6,NFYA,NPM1,NR4A2,NUP88,PAFAH1B1,PDK1,PER1,PPP1R15A,PROS1,PTEN,PTHLH,PTMA,PTP4A1,RASSF1,RCC1,RPS6,S100A4,SCRIB,SGK1,SKI,SMARCE1,SOX2,SPARC,TGFA,THBS1,TIMP2,TUBB3,VEGFA	66	17
Cell-To-Cell Signaling and Interaction	binding of tumor cell lines		5.78e-07	1.204	APP,CD68,CXCR4,EGFR,FGF2,FN1,HLA-A,HSPA5,LAMA5,LGALS3,PDLIM2,PRNP,PROS1,S100A10,SERPINE1,TFRC,TGM2,THBS1,VEGFA	19	8
Cellular Development, Cellular Growth and Proliferation	cell proliferation of ovarian cancer cell lines		6.04e-07	0.85	APP,BMPR2,CCND1,CLU,CXCR4,CYP1A1,EGFR,FN1,FOSL1,GDF15,KLF6,MMP14,PTEN,SPARC,TGFA,TGM2	16	8
Cellular Movement	invasion of breast cancer cell lines		7.02e-07	0.362	ANGPTL4,ARRDC3,BHLHE41,CALR,CCND1,CXCR4,DUSP6,EGFR,FGF2,FN1,FOSL1,FOXC1,GPI,ILF3,KLF6,MMP1,MMP14,NAMPT,PDLIM2,RASSF1,RBFOX2,SERPINA1,SP100,SPARC	24	8
Cardiovascular System Development and Function, Organismal Development	vasculogenesis		7.59e-07	0.697	ADM,ANG,ANGPTL4,APP,BMPR2,CALR,CBS/CBSL,CITED1,CITED2,CTGF,CXCR4,CYP1B1,DCTN5,DKK1,EGFR,EGR1,FGF2,FN1,FOXC1,HEY1,HIPK2,HMOX1,HRH1,IGFBP7,IL6ST,INADL,JAG1,KCNMA1,KITLG,LGALS3,MGP,MMP1,MMP14,PRKX,PROS1,PTEN,PTHLH,RAD23B,S100A4,SERPINE1,SPARC,SRPX2,STC1,TGFA,TGM2,THBS1,TIMP2,TRA2B,VEGFA,WARS,WASF2	51	15
Infectious Diseases	Viral Infection		7.81e-07	-1.726	AP2B1,APP,ARRDC3,CALD1,CD200,CD58,CLU,COPB1,CXCR4,CYP1A1,DDX17,DDX3X,DKK1,DLGAP4,EDEM3,EEF1A1,EGFR,EGR1,FN1,GAPVD1,GATAD2A,GCSH,GPD2,GPI,HLA-A,HMOX1,HNRNPM,HRH1,HSP90B1,HSPA5,IER3,IFIT2,IFITM1,IFITM2,IKBKB,ILF3,KMT5B,KPNB1,LGALS3,LIFR,MAT2A,MED15,MYEF2,MYO5B,NEDD4L,NGLY1,NPM1,NUP50,PDE8A,PDIA3,PDIA6,PPP1R15A,PPP1R15B,PPP2R5E,PRKX,PRNP,PROS1,PSMB9,RAB6B,RALB,RASSF1,RPS27A,RPS6,RSPH10B/RSPH10B2,SAP…	91	15
Infectious Diseases	infection of cells		8.32e-07	-1.367	AP2B1,APP,CASP4,CD58,COPB1,CXCR4,DDX3X,DLGAP4,EGFR,FN1,GAPVD1,GATAD2A,GCSH,GPD2,GPI,HSPA5,IFITM1,IFITM2,ILF3,KMT5B,KPNB1,MAT2A,MED15,MYEF2,NGLY1,NUP50,PDE8A,PDIA3,PDIA6,PPP1R15A,PPP1R15B,PPP2R5E,PRKX,PRNP,RALB,RPS6,RSPH10B/RSPH10B2,SAP30BP,SEPT8,SERPINA1,SETD1B,SF3B1,SLC2A1,SP110,SRSF6,SSR1,SYVN1,TFRC,TRIM8,WASF2,ZC3HAV1,ZNF480,ZNF594	53	9
Cellular Development	differentiation of tumor cell lines		8.33e-07	-0.446	APP,ATP2A2,BEX2,BHLHE40,BMPR2,CALR,CCND1,CTGF,EGFR,EGR1,FGF2,FN1,FOS,FOSL1,HMOX1,IL6ST,JAG1,KITLG,LIFR,MBD1,NDRG1,NFYA,NPM1,PRKX,PTEN,RND3,SOX2,SPARC,TGFA,TGM2,TMBIM1	31	15
Cancer, Organismal Injury and Abnormalities, Reproductive System Disease	mammary tumor		1.1e-06	0.309	AHNAK2,ANG,ARRDC3,BAIAP2L1,BEX2,BHLHE40,BMPR2,C6orf89,CALD1,CALM1 (includes others),CCND1,CD68,CDCP1,CDKN2C,CLDN22,CLU,CNPY2,COL4A3BP,CTGF,CXCR4,CYP1A1,DDX17,DECR1,DKK1,DPYD,EGFR,EGR1,ERLIN2,FBXO42,FBXO5,FDFT1,FGF2,FGGY,FKBP5,FN1,FOS,FOSL1,FUS,GSPT1,GUK1,HLA-A,HMOX1,HNRNPA1,HNRNPM,HRH1,HSP90B1,HSPA5,IER2,IER3,IGFBP6,IGFBP7,ILF3,INADL,JAG1,KLF6,KPNB1,LAMA5,LAMC2,LGALS3,LIFR,LMNB1,LTBP2,MBD1,MCM6,M…	110	19
Cell Death and Survival	cell death of epithelial cell lines		1.18e-06	0.227	APP,CASP4,DDX17,DECR1,EGFR,FGF2,FOS,HIPK2,HK1,HK2,HSPA5,IER3,NAMPT,NEK6,PPP1R15A,PRNP,RASSF1,SERPINE1,SGK1,SYVN1,TFRC,TGFA,TMX1,TRIB3,TRIM27	25	10
Protein Synthesis	synthesis of protein		1.33e-06	-0.903	ADM,ANG,APP,CALR,CBS/CBSL,CCND1,CIRBP,CYP1A1,CYP1B1,DDX3X,EEF1A1,EGFR,FGF2,FKBP7,FN1,FOS,FOSL1,HSPA5,ILF3,MKNK2,MMP14,NPM1,PPP1R15A,PRNP,PTEN,PTHLH,RASSF1,RBM4,RPS6,SKI,THBS1,TNRC6B,VEGFA,WARS	34	11
Skeletal and Muscular System Development and Function, Tissue Development	growth of smooth muscle		1.46e-06	1.009	ADM,ANG,BMPR2,CCND1,CLU,CYP1B1,EGFR,EGR1,FGF2,FHL1,FOS,HMOX1,MMP1,MMP14,NAMPT,NR4A2,PTEN,PTHLH,SERPINE1,SOX9,SPARC,TFPI2,TGM2,THBS1,VEGFA	25	10
Cancer, Organismal Injury and Abnormalities	tumorigenesis of malignant tumor		1.71e-06	-0.579	CCND1,CDKN2C,CXCR4,CYP1B1,EGFR,EGR1,FGF2,FOS,GDF15,GNAI2,MMP1,MMP14,MXI1,NPM1,PTEN,RALB,RASSF1,RBFOX2,SERPINE1,SOX2,TGFA,THBS1,TNRC6B,VEGFA	24	11
Organismal Survival	organismal death		1.75e-06	1.362	ABCB6,ADM,AGRN,ANGPTL4,APP,ASAH1,ATP2A2,BMPR2,CALR,CBS/CBSL,CCND1,CD200,CD68,CDKN2B,CDKN2C,CEBPG,CENPU,CITED1,CITED2,CREB3L2,CSNK1D,CTGF,CXCR4,CYP1A1,DDX17,DKK1,DPYD,EGFR,EHD1,ERO1A,FBXO5,FDFT1,FGF2,FN1,FOS,FOSL1,FUS,GAD1,GATAD2A,GBE1,GDF11,GDF15,GNAI2,GPD2,HEXA,HEY1,HIPK2,HK2,HMOX1,HNRNPA1,HRH1,HSP90B1,HSPA5,HYOU1,IFIT2,IKBKB,IL6ST,ILF3,INSIG1,INSIG2,JAG1,KCNAB1,KCNMA1,KITLG,KLF6,KLF7,KMT5B,LAMC…	123	25
Cellular Movement	migration of breast cancer cell lines		1.78e-06	-0.609	ARRDC3,BHLHE41,CCND1,CTGF,CXCR4,EGFR,FGF2,FN1,FOSL1,FOXC1,ILF3,MMP14,NDRG1,PDLIM2,PLXNA1,PTHLH,S100A4,SERPINE1,TGFA,TGM2,TIMP2,USP9X,VEGFA	23	8
Cancer, Gastrointestinal Disease, Organismal Injury and Abnormalities	metastatic gastrointestinal tract cancer		1.79e-06		CCND1,CDKN2C,CLU,CTGF,DKK1,DPYD,DUSP6,EGFR,FZD7,GDF15,HMOX1,HSP90B1,IGFBP7,JAG1,LGALS3,PRNP,PTEN,S100A4,SCRIB,SERPINE1,SLC5A3,SLC7A11,TUBB3,VEGFA,ZFP36L2	25	7
Cardiovascular System Development and Function, Cellular Development, Cellular Function and Maintenance, Cellular Growth and Proliferation, Organismal Development, Tissue Development	endothelial cell development		1.97e-06	1.523	ADM,ANG,ANGPTL4,APP,BMPR2,CALR,DKK1,EGFR,EGR1,FGF2,FN1,HEY1,HIPK2,HMOX1,HRH1,LGALS3,MGP,MMP1,MMP14,PRKX,PROS1,PTEN,SERPINE1,SPARC,STC1,THBS1,TIMP2,VEGFA,WASF2	29	10
Neurological Disease	seizure disorder		1.99e-06	-0.053	AARS,ADM,ANGPTL4,ANKRD37,APP,ARRDC3,ASAH1,BHLHE40,C10orf10,CITED2,CLU,CXCR4,DUSP6,EGR1,FGF2,FOS,GAD1,HEXA,HMOX1,HYOU1,IER2,KCNMA1,LUC7L3,MCM6,MIR22HG,NAMPT,NGLY1,PTEN,PTP4A1,SERPINE2,SLC2A1,SLC2A14,SLC2A3,SLC39A14,SRPX2,TGM2	36	8
Cancer, Organismal Injury and Abnormalities, Reproductive System Disease	HER2-negative breast cancer		2.09e-06		CCND1,CDKN2C,COL4A3BP,CTGF,CYP1A1,EGFR,EGR1,FDFT1,FGF2,FOS,IGFBP6,PTEN,PTHLH,S100A4,SERPINE1,TGFA,TIMP2,TUBB3,VEGFA	19	9
Cancer, Organismal Injury and Abnormalities, Reproductive System Disease	breast cancer		2.13e-06	0.2	AHNAK2,ANG,BAIAP2L1,BEX2,BHLHE40,BMPR2,C6orf89,CALD1,CALM1 (includes others),CCND1,CD68,CDKN2C,CLDN22,CLU,CNPY2,COL4A3BP,CTGF,CXCR4,CYP1A1,DDX17,DKK1,DPYD,EGFR,EGR1,ERLIN2,FBXO42,FDFT1,FGF2,FGGY,FKBP5,FN1,FOS,FOSL1,FUS,GSPT1,GUK1,HLA-A,HMOX1,HNRNPA1,HNRNPM,HRH1,HSP90B1,IER2,IER3,IGFBP6,IGFBP7,ILF3,INADL,JAG1,KLF6,KPNB1,LAMA5,LAMC2,LGALS3,LIFR,LMNB1,LTBP2,MBD1,MCM6,MMP1,MMP10,MMP14,NAMPT,NEK6,NGLY…	104	18
Cellular Growth and Proliferation	outgrowth of cells		2.29e-06	-1.206	ADCY6,APP,CCND1,CLU,CNPY2,CSNK1D,EGFR,FGF2,FKBP5,FN1,IKBKB,IL6ST,KITLG,KLF7,LIFR,MMP14,NGEF,NPM1,PAFAH1B1,PDIA3,PLXNA1,PPP2R2C,PRNP,PTEN,RAPH1,S100A4,SERPINE1,SERPINE2,SGK223,TGFA,TGM2,THBS1,VEGFA	33	12
Cell Death and Survival	apoptosis of breast cancer cell lines		2.31e-06	0.668	ADM,BEX2,BHLHE40,CCND1,CLU,CTGF,EGFR,FBXO5,FGF2,FN1,HK2,HMOX1,HSPA5,IER3,LGALS3,MMP14,PRNP,PTEN,PTHLH,RASSF1,SGK1,SMARCE1,TFRC,THBS1,VEGFA	25	12
Cancer, Organismal Injury and Abnormalities	benign neoplasia		2.41e-06	-0.111	AGRN,APP,ATP2A2,CALR,CCND1,CDKN2B,CDKN2C,CEBPG,CLCN5,CLU,CYP1B1,DDX17,DLGAP4,DPYD,EGFR,EGR1,FGF2,FKBP10,FOS,GDF11,HLA-A,HMOX1,IFITM2,IGFBP7,IL6ST,JAG1,KITLG,LGALS3,LIFR,MGP,MMP1,MMP14,NDRG1,NPAS2,NR4A2,NUP50,PER1,PMS1,PSAT1,PTEN,RASSF1,RND3,S100A4,SCRIB,SERPINE1,SERPINE2,SF3B1,SGK1,SLC2A1,SLC39A14,SLC5A3,SORD,SOX2,SOX9,SRSF1,TFPI2,TGFA,TGM2,THBS1,TPBG,TRA2A,TRIB3,TSHZ3,USP9X,VEGFA	65	18
Neurological Disease	neurological signs		2.46e-06	0.64	APP,ARL3,ATP2A2,B4GALT5,BHLHE40,CD68,CIRBP,CLU,CTGF,EGR1,ENO2,FDFT1,FGF2,FOS,GPI,HERPUD1,HMOX1,HRH1,HSPA5,IER3,IKBKB,KCNAB1,KCNMA1,LIFR,MYEF2,NDRG1,NGEF,NGLY1,NPM1,PDK1,PGRMC1,PRKX,PRNP,PSAT1,PSMB9,S100A10,SERPINA1,SERPINE1,SGK1,SLC1A4,SLC2A1,SOX2,SOX9,TGM2	44	7
Cellular Movement, Skeletal and Muscular System Development and Function	migration of smooth muscle cells		2.61e-06	-0.707	ADM,BMPR2,CCND1,CLU,CYP1B1,EGR1,FGF2,FHL1,FN1,HMOX1,IL6ST,NAMPT,S100A4,SERPINE1,TFPI2,THBS1	16	7
Cell Death and Survival, Organismal Injury and Abnormalities, Renal and Urological Disease	necrosis of kidney		2.67e-06	-0.37	APP,CASP4,CLU,CTGF,DDX17,EGFR,FDFT1,FGF2,FOS,GFPT1,HIPK2,HK1,HK2,HMOX1,HSPA5,HYOU1,IER3,NAMPT,PPP1R15A,PRNP,PTHLH,RALB,RASSF1,SYVN1,TFRC,TMX1,TRIB3,TRIM27,ZHX2	29	9
Cancer, Organismal Injury and Abnormalities, Respiratory Disease	respiratory system tumor		2.97e-06	1.144	ADM,AGRN,AHNAK2,ANGPTL4,BMPR2,C6orf89,CCND1,CDKN2C,CHD4,CHSY3,CLU,CXCR4,CYP1A1,CYP1B1,DDX17,DPYD,DUSP6,EEF1A1,EGFR,EGR1,ENO2,FDFT1,FGGY,FHL1,FN1,GPI,HIPK2,HK2,HLA-A,HMOX1,HSP90B1,IGFBP6,INADL,IRF2BPL,KCNMA1,LIFR,MMP1,MMP10,MMP14,MYEF2,NDRG1,NEK6,NPM1,NR4A2,NUP88,OSMR,PDIA3,PFKP,POTEH (includes others),PSMB9,PTEN,RAB11FIP5,RALB,RASSF1,RBM43,RCC1,RPS27A,RPS6,S100A10,S100A4,SCRIB,SERPINE1,SF3B1,SHMT…	82	17
Cancer, Gastrointestinal Disease, Organismal Injury and Abnormalities	metastatic colorectal cancer		3.06e-06		CCND1,CDKN2C,CLU,CTGF,DKK1,DPYD,DUSP6,EGFR,FZD7,GDF15,HMOX1,IGFBP7,JAG1,LGALS3,PRNP,PTEN,S100A4,SCRIB,SERPINE1,SLC5A3,SLC7A11,VEGFA,ZFP36L2	23	6
Cellular Movement, Skeletal and Muscular System Development and Function	migration of muscle cells		3.13e-06	-0.501	ADM,BMPR2,CCND1,CLU,CYP1B1,EGR1,FGF2,FHL1,FN1,HMOX1,IL6ST,NAMPT,S100A4,SERPINA1,SERPINE1,TFPI2,THBS1	17	7
Cell Death and Survival, Organismal Injury and Abnormalities, Renal and Urological Disease	cell death of kidney cells		3.15e-06	-0.527	APP,CASP4,CLU,CTGF,DDX17,EGFR,FDFT1,FGF2,FOS,GFPT1,HIPK2,HK1,HK2,HSPA5,HYOU1,IER3,NAMPT,PPP1R15A,PRNP,PTHLH,RALB,RASSF1,SYVN1,TFRC,TMX1,TRIB3,TRIM27,ZHX2	28	9
Connective Tissue Disorders, Organismal Injury and Abnormalities	damage of connective tissue		3.24e-06	-1	APP,CLU,CTGF,DKK1,FGF2,FN1,FOS,IKBKB,IL6ST,MMP1,SPARC,TGFA	12	7
Cancer, Cell Death and Survival, Organismal Injury and Abnormalities, Tumor Morphology	cell viability of cancer cells		3.62e-06	-0.018	APP,B4GALT5,EGFR,FOS,HMOX1,KITLG,NAMPT,PTEN,RALB,SPARC,STC1,VEGFA	12	7
Cellular Development, Tissue Development	differentiation of connective tissue cells		3.63e-06	1.688	AAMDC,ADM,ATP2A2,BMPR2,CCND1,CD200,CITED1,CREB3L2,CTGF,DKK1,EGFR,ERO1A,FBXO9,FGF2,FN1,FOS,FOSL1,GLG1,HEY1,HMOX1,IARS,IFITM1,IKBKB,IL6ST,INSIG1,JAG1,KITLG,MGP,MMP1,MMP14,NAMPT,NR4A2,PILRB,PTEN,PTHLH,SKI,SNX10,SOX2,SOX9,STC1,TFRC,TRIB3,UBASH3B,VEGFA	44	17
Cellular Development	differentiation of central nervous system cells		3.78e-06	0	APP,BEX2,EGFR,FGF2,FN1,IGFBP6,IL6ST,LIFR,MBD1,NR4A2,PRNP,PTEN,S100A4,SERPINE2	14	6
Cellular Development, Cellular Growth and Proliferation, Nervous System Development and Function, Tissue Development	proliferation of neuronal cells		3.91e-06	-1.753	ADCY6,AGRN,APP,CCND1,CLU,CNPY2,CSNK1D,EGFR,EGR1,FGF2,FKBP5,FN1,IKBKB,IL6ST,JAG1,KITLG,KLF7,LIFR,MANF,NEDD4L,NGEF,PAFAH1B1,PDIA3,PLXNA1,PPP2R2C,PPP2R2D,PRNP,PTEN,RAPH1,S100A4,SERPINE1,SERPINE2,SGK1,SGK223,SOX2,TGFA,TGM2,THBS1,VEGFA	39	15
Cellular Compromise, Cellular Function and Maintenance	endoplasmic reticulum stress response		3.93e-06	0.943	AARS,ATP2A2,CALR,CCND1,CREB3L2,ERO1A,HERPUD1,HMOX1,HSP90B1,HSPA5,HYOU1,PPP1R15A,PPP1R15B,SLC38A2,SYVN1	15	3
Organismal Injury and Abnormalities, Tissue Morphology	morphology of lesion		3.97e-06		CCND1,EGFR,FOS,FOSL1,MMP1,PTEN,TGFA,THBS1,VEGFA	9	9
Cellular Compromise	stress response of tumor cell lines		3.97e-06	0.928	APP,ATP2A2,CALR,ERO1A,HMOX1,HNRNPA1,HSP90B1,HSPA5,PRNP	9	2
Organismal Functions, Organismal Injury and Abnormalities	healing of lesion		4.03e-06		ADM,C6orf89,EGFR,EGR1,FGF2,FN1,HYOU1,IL6ST,KLF6,LAMC2,PER1,SCRIB,SERPINE1,SKI,SPARC,TGFA,THBS1,VEGFA	18	8
Cancer, Cell Death and Survival, Organismal Injury and Abnormalities, Tumor Morphology	cell death of cancer cells		4.18e-06	-0.232	APP,B4GALT5,BEX2,CLU,CXCR4,EEF1A1,EGFR,FGF2,FOS,GDF15,HIPK2,HMOX1,IKBKB,IL6ST,KITLG,KPNB1,NAMPT,NDRG1,NR4A2,NUP88,PRNP,PTEN,RALB,RND3,RPS27A,SF3B1,SLC39A7,SPARC,STC1,VEGFA	30	10
Cell-To-Cell Signaling and Interaction, Cellular Assembly and Organization, Cellular Function and Maintenance	formation of focal adhesions		4.5e-06	-0.202	ARHGEF3,CALD1,CCND1,CTGF,EHD1,FGF2,FN1,GNAI2,JAG1,MMP14,PTEN,RND3,S100A10,TGM2,THBS1,VEGFA	16	7
Cellular Development, Cellular Growth and Proliferation, Organ Development, Skeletal and Muscular System Development and Function, Tissue Development	proliferation of smooth muscle cells		4.54e-06	0.843	ADM,ANG,BMPR2,CCND1,CLU,CYP1B1,EGFR,EGR1,FGF2,FHL1,FOS,HMOX1,MMP1,MMP14,NAMPT,NR4A2,PTEN,PTHLH,SERPINE1,SPARC,TFPI2,TGM2,THBS1,VEGFA	24	10
Cancer, Organismal Injury and Abnormalities, Respiratory Disease	lung tumor		4.78e-06	0.987	ADM,AGRN,AHNAK2,ANGPTL4,BMPR2,C6orf89,CCND1,CDKN2C,CHD4,CHSY3,CLU,CYP1A1,CYP1B1,DDX17,DPYD,DUSP6,EEF1A1,EGFR,EGR1,ENO2,FDFT1,FGGY,FHL1,FN1,GPI,HIPK2,HLA-A,HMOX1,HSP90B1,INADL,IRF2BPL,KCNMA1,LIFR,MMP1,MMP10,MMP14,MYEF2,NDRG1,NEK6,NPM1,NR4A2,NUP88,OSMR,PDIA3,PFKP,POTEH (includes others),PSMB9,PTEN,RAB11FIP5,RALB,RASSF1,RBM43,RCC1,RPS27A,RPS6,S100A10,S100A4,SCRIB,SERPINE1,SF3B1,SHMT2,SLC12A6,SOX2,SO…	79	16
Dermatological Diseases and Conditions	psoriasis		5.22e-06		ADM,ATP2A2,CALR,CASP4,CCND1,CRIP1,CYP1A1,CYP1B1,EEF1A1,EGR1,FN1,FOS,FOSL1,G0S2,GAPVD1,HMOX1,HSPA5,IER2,IFITM1,IGFBP7,IL13RA1,KDELR2,KPNB1,LAMA5,LGALS3,MANF,MMP1,MMP14,NAMPT,NR4A2,OSMR,PPP1R3C,PTP4A1,SERPINB8,SERPINE1,SGK1,SYVN1,TGFA,TIMP2,VEGFA	40	11
Cancer, Neurological Disease, Organismal Injury and Abnormalities	central nervous system tumor		5.32e-06	-0.524	ABCC3,AHNAK2,ATP2A2,B4GALT5,BEX2,CALD1,CCND1,CD200,CDKN2B,CDKN2C,CLU,CXCR4,DDX3X,EGFR,FBXO9,FGF2,FN1,GDF15,HIPK2,HK2,HLA-A,HNRNPA1,HSPA5,HYOU1,JAG1,KCNAB1,KCNMA1,KDM4C,KLF6,MGP,MMP1,MMP14,MXI1,MYO5B,NEK6,NPM1,NUP88,PDK1,PLXNA1,POTEH (includes others),PTEN,RAB11FIP5,RAPH1,RASSF1,SERPINE1,SF3B1,SH3RF2,SKI,SMARCE1,SOX2,SOX9,SPARC,SRRM2,TFPI2,THBS1,TPBG,TSHZ3,USP9X,VEGFA	59	13
DNA Replication, Recombination, and Repair	synthesis of DNA		5.34e-06	0.413	ADM,APP,CCND1,CDKN2B,CDKN2C,CLU,EGFR,FGF2,FN1,FOS,FUS,GNAI2,HDGF,HNRNPA1,IGFBP6,IL6ST,KITLG,LGALS3,MMP14,PRNP,PROS1,PTEN,RASSF1,RFC2,SERPINA1,SGK1,SPARC,TFPI2,TGFA,TIMP2,VEGFA	31	13
Protein Synthesis	metabolism of protein		5.42e-06	-0.316	ADM,ANG,APP,CALR,CASP4,CBS/CBSL,CCND1,CIRBP,CLU,CYP1A1,CYP1B1,DDX3X,EDEM3,EEF1A1,EGFR,FGF2,FKBP7,FN1,FOS,FOSL1,HERPUD1,HSP90B1,HSPA5,IER3,IKBKB,ILF3,MGEA5,MKNK2,MMP1,MMP10,MMP14,NEDD4L,NGLY1,NPM1,NUB1,PDIA3,PGPEP1,PPP1R15A,PRNP,PTEN,PTHLH,RASSF1,RBM4,RPS6,SERPINA1,SERPINE1,SERPINE2,SKI,SOX9,SYVN1,TAF9B,TGM2,THBS1,TIMP2,TNRC6B,USP9X,VEGFA,WARS	58	14
Cancer, Organismal Injury and Abnormalities	adenoma		5.51e-06	0.212	CALR,CCND1,CDKN2B,CDKN2C,CLU,CYP1B1,DDX17,EGFR,EGR1,FKBP10,FOS,HMOX1,IFITM2,IL6ST,LGALS3,LIFR,MGP,MMP14,PSAT1,PTEN,RASSF1,RND3,SCRIB,SLC2A1,SLC39A14,SORD,SOX2,SOX9,SRSF1,TFPI2,TGFA,TGM2,THBS1,TRA2A,TRIB3,TSHZ3,USP9X,VEGFA	38	12
Cancer	sphere formation of tumor cell lines		5.98e-06	0.731	CTGF,CXCR4,DKK1,EGFR,PTEN,SOX2,TGM2	7	2
Tissue Development	development of connective tissue		5.99e-06	-0.363	ADM,BMPR2,CALD1,CITED2,CREB3L2,CTGF,CYP1A1,CYP1B1,DKK1,EGFR,EGR1,EXTL2,FGF2,FOS,HEY1,HIPK2,HRH1,IKBKB,IL6ST,KITLG,MMP14,NFYA,PER1,PTHLH,RPS6,SERPINE1,SNX10,SOX2,SOX9,SPARC,VEGFA	31	10
Cancer, Neurological Disease, Organismal Injury and Abnormalities	gliomatosis		6.16e-06	-0.218	ABCC3,AHNAK2,ATP2A2,B4GALT5,BEX2,CALD1,CCND1,CD200,CDKN2B,CDKN2C,CLU,CXCR4,EGFR,FBXO9,FGF2,FN1,GDF15,HIPK2,HK2,HLA-A,HNRNPA1,HSPA5,HYOU1,JAG1,KCNAB1,KCNMA1,KLF6,MGP,MMP14,MXI1,NEK6,NPM1,NUP88,PDK1,PLXNA1,POTEH (includes others),PTEN,RAB11FIP5,RAPH1,SERPINE1,SF3B1,SH3RF2,SKI,SOX9,SPARC,SRRM2,TFPI2,THBS1,TPBG,TSHZ3,USP9X,VEGFA	52	12
Organismal Survival	perinatal death		6.28e-06	0.714	AGRN,ANGPTL4,ATP2A2,BMPR2,CCND1,CEBPG,CITED1,CITED2,CREB3L2,CTGF,CXCR4,DKK1,EGFR,EHD1,FOS,GAD1,GBE1,GDF11,HMOX1,IL6ST,ILF3,KITLG,KMT5B,LMNB1,MMP14,NEDD4L,NR4A2,PBX3,PPP1R15A,PPP1R15B,PROS1,PTHLH,RAD23B,SCRIB,SKI,SLC2A3,SLC5A3,SOX9,TGM2,VEGFA	40	10
Cancer, Organismal Injury and Abnormalities	growth of malignant tumor		6.39e-06	-0.567	ADM,BEX2,CCND1,CTGF,CXCR4,DKK1,EEF1A1,EGFR,EGR1,FGF2,FHL1,FOS,GDF15,HDGF,IKBKB,JAG1,KITLG,LGALS3,MMP1,NDRG1,NPM1,NR4A2,PTEN,PTHLH,RALB,S100A10,SEC14L2,SKI,TGFA,THBS1,TIGAR,VEGFA	32	13
Cell Cycle	interphase of brain cancer cell lines		6.52e-06		EGFR,FGF2,MXI1,NDRG1,PTEN,RCHY1,SGK1,SYNM	8	5
Connective Tissue Disorders, Tissue Morphology	degeneration of connective tissue		6.87e-06	-0.781	APP,CTGF,DKK1,FGF2,FN1,FOS,IKBKB,IL6ST,KCNMA1,MMP1,SPARC,TGFA	12	7
Cancer, Organismal Injury and Abnormalities, Tumor Morphology	invasion of tumor		7.13e-06	-0.688	B4GALT5,CLU,CTGF,CXCR4,EGFR,FGF2,FN1,GDF15,HMOX1,HNRNPA1,HSPA5,MMP1,MMP14,PAFAH1B1,PTEN,SCRIB,SERPINE1,SOX2,TGFA,THBS1,TIMP2	21	8
Cellular Growth and Proliferation, Tissue Development	proliferation of epithelial cells		7.25e-06	-0.872	C6orf89,CCND1,CDKN2B,CDKN2C,CITED2,CLU,CXCR4,DKK1,EGFR,FGF2,FN1,FOS,FZD7,GDF15,HEY1,IFT74,IGFBP7,IKBKB,KITLG,LAMA5,LMNB1,MMP14,OSMR,PTEN,PTHLH,SKI,SLC7A11,SOX2,SOX9,SPARC,SRSF6,TGFA,TGM2,THBS1,VEGFA	35	13
Cardiovascular System Development and Function, Cellular Development, Cellular Function and Maintenance, Cellular Growth and Proliferation, Organismal Development, Tissue Development	proliferation of endothelial cells		7.29e-06	1.231	ADM,ANG,ANGPTL4,APP,BMPR2,CALR,DKK1,EGFR,EGR1,FGF2,FN1,HEY1,HIPK2,HMOX1,HRH1,MGP,MMP1,PRKX,PROS1,PTEN,SERPINE1,SPARC,THBS1,TIMP2,VEGFA	25	10
Cancer, Organismal Injury and Abnormalities	metastasis of cells		7.49e-06	1.202	ANGPTL4,ASAH1,CXCR4,EGFR,FBXO42,FGF2,FN1,GPI,HMOX1,LAMA5,MMP1,MMP10,NDRG1,PTEN,RALB,S100A4,SERPINA1,SERPINE1,SKI,SRSF6,TGFA,THBS1	22	8
Endocrine System Development and Function, Lipid Metabolism, Molecular Transport, Small Molecule Biochemistry	secretion of aldosterone		7.57e-06	-1.309	ADM,BHLHE40,CITED2,EGR1,FN1,PER1,ZBTB21	7	4
Cancer, Gastrointestinal Disease, Organismal Injury and Abnormalities	large intestine neoplasm		7.97e-06	-1.038	AAMDC,AARS,ABCB6,ABCC3,ADCY6,ADM,ADPRHL1,AGRN,AHNAK2,ANGPTL4,ANKHD1/ANKHD1-EIF4EBP3,APH1B,APP,ARHGEF3,ARL2,ARL2BP,ARRDC3,ATP11B,ATP2A2,B3GALT6,B4GALT5,BAIAP2L1,BHLHE41,BMPR2,C10orf10,C10orf12,C11orf65,C15orf40,C15orf48,C1orf94,C3orf14,C6orf89,CALD1,CALR,CAP2,CBS/CBSL,CBX6,CCDC8,CCDC93,CCND1,CD58,CD68,CDKN2B,CDKN2C,CENPU,CEP89,CHD4,CHSY3,CIRBP,CITED1,CITED2,CLU,COPB1,CORO2A,CREB3L2,CRELD1,CRELD2,C…	305	30
Cellular Growth and Proliferation	cytostasis of tumor cell lines		8.09e-06	-1.02	BHLHE40,CBS/CBSL,CCND1,CLU,EGFR,EGR1,GPI,JAG1,KLF6,MXI1,PER1,PPP1R15A,PTEN,RASSF1,RCHY1,SMARCE1	16	7
Embryonic Development, Organismal Development	development of body trunk		8.19e-06	0.671	ADM,APP,ARL3,ASAH1,ATP2A2,BMPR2,CALR,CBS/CBSL,CCND1,CDKN2B,CDKN2C,CEBPG,CITED1,CITED2,CLU,COL4A3BP,CRELD1,CRIP1,CTGF,CXCR4,DCTN5,DKK1,DUSP6,EGFR,EGR1,FGF2,FHL1,FN1,FOS,FOXC1,FREM2,FZD7,GDF11,GDF15,GYS1,HDGF,HEY1,HMOX1,IFITM2,IFT74,IGFBP7,IL13RA1,JAG1,KITLG,KLF6,KMT5B,LAMA5,LGALS3,LMNB1,MCM9,MGP,MMP14,NEDD4L,PBX3,PRKX,PTEN,PTHLH,RASSF1,RBM4,SERPINE1,SOX2,SOX9,SPARC,SPRY1,TGFA,TGM2,THBS1,TIMP2,TSHZ…	70	18
Cancer, Cell Death and Survival, Organismal Injury and Abnormalities, Tumor Morphology	cell viability of tumor cells		9.44e-06	-0.217	APP,B4GALT5,CXCR4,EGFR,FOS,HMOX1,KITLG,NAMPT,PTEN,RALB,SPARC,STC1,VEGFA	13	7
Cell Cycle	arrest in interphase of brain cancer cell lines		9.49e-06		EGFR,FGF2,MXI1,NDRG1,PTEN,SGK1,SYNM	7	4
Nervous System Development and Function, Tissue Morphology	quantity of astrocytes		9.49e-06	-0.577	APP,EGFR,IGFBP6,IL6ST,LIFR,SOX9,TGFA	7	4
Cellular Development, Tissue Development	differentiation of connective tissue		1e-05	1.316	AAMDC,ADM,APP,ATP2A2,BMPR2,CCND1,CD200,CITED1,CREB3L2,CTGF,DKK1,EGFR,ERO1A,FBXO9,FGF2,FN1,FOS,FOSL1,GLG1,HEY1,HIPK2,HMOX1,IARS,IFITM1,IKBKB,IL6ST,INSIG1,JAG1,KITLG,MGP,MMP1,MMP14,NAMPT,NFYA,NR4A2,PILRB,PTEN,PTHLH,SKI,SNX10,SOX2,SOX9,STC1,TFRC,TRIB3,UBASH3B,VEGFA	47	18
Organismal Functions, Organismal Injury and Abnormalities, Tissue Morphology	healing of wound		1.01e-05		ADM,C6orf89,EGFR,EGR1,FGF2,FN1,HYOU1,IL6ST,KLF6,PER1,SCRIB,SERPINE1,SKI,SPARC,TGFA,THBS1,VEGFA	17	8
Cancer, Organismal Injury and Abnormalities, Respiratory Disease	lung cancer		1.03e-05	1.658	ADM,AGRN,AHNAK2,ANGPTL4,BMPR2,C6orf89,CCND1,CDKN2C,CHD4,CHSY3,CLU,CYP1A1,CYP1B1,DDX17,DUSP6,EEF1A1,EGFR,EGR1,ENO2,FDFT1,FGGY,FHL1,FN1,GPI,HIPK2,HLA-A,HSP90B1,INADL,IRF2BPL,KCNMA1,LIFR,MMP1,MMP10,MMP14,MYEF2,NEK6,NPM1,NR4A2,NUP88,OSMR,PDIA3,PFKP,POTEH (includes others),PTEN,RAB11FIP5,RALB,RASSF1,RBM43,RCC1,RPS27A,RPS6,S100A10,S100A4,SCRIB,SERPINE1,SF3B1,SHMT2,SLC12A6,SOX2,SOX9,SPARC,SRSF1,SYTL5,TA…	75	16
Cell-To-Cell Signaling and Interaction	adhesion of breast cancer cell lines		1.03e-05	1.168	CCND1,CDCP1,EGFR,FN1,LGALS3,MMP14,PDLIM2,SERPINE1,THBS1,VEGFA	10	5
Cancer, Gastrointestinal Disease, Organismal Injury and Abnormalities	oral cancer		1.03e-05		CCND1,CTGF,EGFR,FN1,HILPDA,HSP90B1,IFIT2,IGFBP6,LAMC2,MGP,MMP10,NPM1,PDLIM5,RND3,SERPINE1,SPRY1,SRRM2,TGM2,TUBB3,WASF2	20	4
Nervous System Development and Function, Tissue Morphology	quantity of neuroglia		1.03e-05	-0.675	APP,CD200,EGFR,FGF2,HIPK2,IGFBP6,IL6ST,LIFR,PTEN,SERPINE2,SOX9,TGFA,VEGFA	13	7
Cell Cycle	S phase		1.07e-05	-0.802	APP,BHLHE40,CCND1,CDKN2B,CDKN2C,DDX3X,EGFR,FBXO5,FGF2,FN1,FOS,HMOX1,KITLG,LMNB1,MXI1,NPM1,PMEPA1,RALB,RASSF1,SOX9,TGFA,VEGFA	22	13
Cancer, Organismal Injury and Abnormalities, Tumor Morphology	progression of tumor		1.07e-05	0.351	CCND1,CLU,CXCR4,DDT,EGFR,FGF2,FOS,FOXC1,FUS,GDF15,IGFBP6,MMP1,PTEN,SERPINE1,SOX2,VEGFA	16	7
Embryonic Development, Organ Development, Organismal Development, Respiratory System Development and Function, Tissue Development	formation of lung		1.12e-05	0.492	ASAH1,BMPR2,CBS/CBSL,CCND1,CEBPG,CITED1,CITED2,CTGF,EGFR,FGF2,KMT5B,LAMA5,LMNB1,MGP,MMP14,NEDD4L,PTHLH,SERPINE1,SOX2,SOX9,SPARC,THBS1,TSHZ3,VEGFA	24	8
Cell Cycle	arrest in G2/M phase of brain cancer cell lines		1.13e-05		FGF2,MXI1,NDRG1,SGK1	4	2
Cell Death and Survival, Embryonic Development	survival of mesenchymal stem cells		1.13e-05		DKK1,EGFR,FGF2,SOX9	4	2
Cellular Development, Cellular Growth and Proliferation, Nervous System Development and Function, Tissue Development	outgrowth of neurons		1.19e-05	-1.015	ADCY6,APP,CLU,CNPY2,CSNK1D,EGFR,FGF2,FKBP5,FN1,IKBKB,IL6ST,KITLG,KLF7,LIFR,NGEF,PAFAH1B1,PDIA3,PLXNA1,PPP2R2C,PRNP,PTEN,RAPH1,S100A4,SERPINE1,SERPINE2,SGK223,TGFA,TGM2,THBS1,VEGFA	30	11
Cellular Movement	cellular infiltration		1.22e-05	-0.222	ADM,APP,BMPR2,CHD4,CTGF,EGFR,FGF2,FN1,HARS,HLA-A,HMOX1,HSPA5,HYOU1,IKBKB,IL6ST,KITLG,LGALS3,MMP14,NDRG1,NPM1,PDIA3,PPP1R15A,PTEN,PTMA,S100A10,SERPINA1,SERPINE1,SPARC,STC1,TGM2,THBS1,VEGFA	32	12
Cancer, Neurological Disease, Organismal Injury and Abnormalities	glioma cancer		1.3e-05		ATP2A2,CD200,CDKN2B,CDKN2C,CLU,EGFR,FBXO9,FN1,HIPK2,HNRNPA1,HSPA5,KCNAB1,KCNMA1,KLF6,MGP,MMP14,MXI1,NEK6,NPM1,PTEN,SF3B1,SOX9,TSHZ3,USP9X,VEGFA	25	7
Cell Death and Survival	cell death of breast cancer cell lines		1.35e-05	0.414	ADM,BEX2,BHLHE40,CCND1,CLU,CTGF,EGFR,FBXO5,FGF2,FN1,HK2,HMOX1,HSPA5,IER3,LGALS3,MMP14,PGRMC1,PRNP,PTEN,PTHLH,RASSF1,SGK1,SMARCE1,TFRC,THBS1,VEGFA	26	12
Carbohydrate Metabolism	quantity of carbohydrate		1.36e-05	0.514	ADM,APP,ATP2A2,CALR,CERS6,CHSY3,CLCN5,CTGF,DECR1,EEF1A1,EGFR,FGF2,GBE1,GDF15,GFPT1,GPD2,HEXA,HK1,HK2,HSPA5,IKBKB,IL6ST,INSIG1,KITLG,LGALS3,LIFR,MARK3,MGEA5,PLIN2,PPP1R15A,PPP1R3C,PTEN,PTHLH,SLC2A1,SLC5A3,SLC9B2	36	8
Cellular Growth and Proliferation	colony formation of epithelial cells		1.38e-05		CCND1,EGFR,IKBKB,PTEN,VEGFA	5	4
Cell Death and Survival, Organismal Injury and Abnormalities, Renal and Urological Disease	cell death of kidney cell lines		1.46e-05	-0.062	APP,CASP4,DDX17,EGFR,FDFT1,FOS,HIPK2,HK1,HK2,HSPA5,HYOU1,IER3,NAMPT,PPP1R15A,PRNP,PTHLH,RALB,RASSF1,SYVN1,TFRC,TMX1,TRIB3,TRIM27,ZHX2	24	8
Respiratory System Development and Function	respiratory system development		1.46e-05	1.215	ASAH1,BMPR2,CBS/CBSL,CCND1,CEBPG,CITED1,CITED2,CTGF,EGFR,FGF2,GDF11,KMT5B,LAMA5,LMNB1,MGP,MMP14,NEDD4L,PTHLH,SERPINE1,SKI,SOX2,SOX9,SPARC,THBS1,TSHZ3,VEGFA	26	8
Cellular Movement	cell movement of stem cells		1.48e-05	-0.153	CXCR4,DKK1,EGFR,FGF2,KITLG,PTEN,RND3,S100A4,TPBG,VEGFA	10	5
Cardiovascular System Development and Function, Cellular Movement	movement of vascular endothelial cells		1.48e-05	0.522	ADM,DKK1,EGFR,FGF2,FN1,FOXC1,HRH1,HSPA5,LGALS3,MMP14,PROS1,PTEN,SP100,SPARC,THBS1,TIMP2,VEGFA	17	8
Cancer, Gastrointestinal Disease, Organismal Injury and Abnormalities	malignant neoplasm of large intestine		1.52e-05	-0.67	AAMDC,AARS,ABCB6,ABCC3,ADCY6,ADM,ADPRHL1,AGRN,AHNAK2,ANGPTL4,ANKHD1/ANKHD1-EIF4EBP3,APH1B,APP,ARHGEF3,ARL2,ARL2BP,ARRDC3,ATP11B,ATP2A2,B3GALT6,B4GALT5,BAIAP2L1,BHLHE41,BMPR2,C10orf10,C10orf12,C11orf65,C15orf40,C15orf48,C1orf94,C3orf14,C6orf89,CALD1,CALR,CAP2,CBS/CBSL,CBX6,CCDC8,CCDC93,CCND1,CD58,CD68,CDKN2C,CENPU,CEP89,CHD4,CHSY3,CIRBP,CITED1,CITED2,CLU,COPB1,CORO2A,CREB3L2,CRELD1,CRELD2,CRIP1,CS…	302	29
Cell Death and Survival	cell death of heart cells		1.65e-05	0.823	ADCY6,ADM,CALR,FGF2,FOSL1,GNAI2,HK1,HK2,HMOX1,IKBKB,IL6ST,MANF,NAMPT,PPP1R10,PPP1R15A,PTEN,RASSF1,TIMP2,VEGFA	19	6
Neurological Disease	dyskinesia		1.66e-05		ARL3,ATP2A2,B4GALT5,BHLHE40,CD68,CIRBP,CLU,CTGF,EGR1,ENO2,FDFT1,FGF2,FOS,GPI,HERPUD1,HMOX1,HRH1,HSPA5,IER3,IKBKB,KCNAB1,KCNMA1,LIFR,MYEF2,NDRG1,NGEF,NGLY1,NPM1,PGRMC1,PRKX,PSAT1,PSMB9,S100A10,SERPINA1,SGK1,SLC1A4,SLC2A1,SOX2,SOX9,TGM2	40	6
Cell Death and Survival	apoptosis of neurons		1.66e-05	1.939	AARS,AGRN,APP,ASAH1,CD200,CITED1,DKK1,EGR1,FGF2,FN1,FOS,GPI,HERPUD1,HIPK2,HK2,HMOX1,HSPA5,HYOU1,IKBKB,KCNMA1,KLF6,KLF7,LANCL1,LGALS3,NPM1,NR4A2,PAFAH1B1,PRNP,SERPINE2,SGK1,VEGFA	31	9
Cellular Assembly and Organization, Tissue Development	fibrogenesis		1.71e-05	1.258	APP,ARHGEF3,ARL2,BAIAP2L1,CALD1,CCND1,CTGF,DKK1,EGFR,EML2,FBXO5,FGF2,FHL1,FN1,GNAI2,GPI,HSPA5,IKBKB,JAG1,NEK6,NPM1,PAFAH1B1,RASSF1,RND3,S100A10,SGK1,SPARC,SYVN1,VEGFA,WASF2	30	9
Cellular Growth and Proliferation	colony formation of tumor cell lines		1.71e-05	0.607	CCND1,CLU,EGFR,EGR1,FGF2,FOS,HDGF,IGFBP7,IL6ST,KITLG,KLF6,MMP14,NDRG1,NEK6,PDLIM2,PTEN,RASSF1,S100A10,SERPINA1,SMARCE1,SPARC,SPRY1,VEGFA	23	9
Cellular Movement, Connective Tissue Development and Function	cell movement of fibroblast cell lines		1.72e-05	0.238	DDX3X,EGFR,EHD1,FGF2,FN1,FOS,FOSL1,GPI,JAG1,MMP14,NPM1,PTEN,RASSF1,SERPINE1,TGM2,VEGFA	16	8
Cell-To-Cell Signaling and Interaction	attachment of cells		1.82e-05	-1.447	CALR,CTGF,EGFR,EGR1,FGF2,FN1,LGALS3,PTEN,RALB,SPARC,TFPI2,TGFA,TGM2,TIMP2	14	7
Neurological Disease	seizures		1.87e-05	0.392	ADM,ANGPTL4,ANKRD37,APP,ARRDC3,BHLHE40,C10orf10,CITED2,CXCR4,DUSP6,EGR1,FGF2,FOS,GAD1,HEXA,HMOX1,HYOU1,IER2,MCM6,MIR22HG,NAMPT,PTEN,PTP4A1,SERPINE2,SLC2A1,SLC2A14,SLC2A3,SLC39A14,TGM2	29	8
Cell Death and Survival	apoptosis of brain cancer cell lines		1.87e-05	-0.663	APP,CALR,DKK1,EGFR,FBXO5,FGF2,HIPK2,JAG1,PMEPA1,PRNP,PTEN,RASSF1,VEGFA	13	6
Cell Death and Survival	apoptosis of neuroblastoma cell lines		1.87e-05	0.074	ADM,APP,CASP4,CLU,EGFR,HSPA5,IKBKB,MXI1,PRNP,SYVN1,TGM2,VEGFA,XPR1	13	4
Cancer, Neurological Disease, Organismal Injury and Abnormalities	central nervous system cancer		1.88e-05	0	ATP2A2,CD200,CDKN2B,CDKN2C,CLU,DDX3X,EGFR,FBXO9,FN1,HIPK2,HNRNPA1,HSPA5,KCNAB1,KCNMA1,KDM4C,KLF6,MGP,MMP1,MMP14,MXI1,MYO5B,NEK6,NPM1,PTEN,RASSF1,SERPINE1,SF3B1,SOX2,SOX9,THBS1,TSHZ3,USP9X,VEGFA	33	9
Infectious Diseases, Organismal Injury and Abnormalities	infection of embryonic cell lines		1.9e-05	-1.183	DLGAP4,GATAD2A,HSPA5,IFITM1,IFITM2,ILF3,KPNB1,MAT2A,MED15,MYEF2,NUP50,PPP2R5E,RPS6,SAP30BP,SETD1B,SF3B1,SRSF6,TFRC,TRIM8,ZC3HAV1,ZNF480,ZNF594	22	3
Infectious Diseases	infection of epithelial cell lines		1.9e-05	-1.183	DLGAP4,GATAD2A,HSPA5,IFITM1,IFITM2,ILF3,KPNB1,MAT2A,MED15,MYEF2,NUP50,PPP2R5E,RPS6,SAP30BP,SETD1B,SF3B1,SRSF6,TFRC,TRIM8,ZC3HAV1,ZNF480,ZNF594	22	3
Cellular Assembly and Organization, Cellular Development, Cellular Growth and Proliferation, Nervous System Development and Function, Tissue Development	growth of neurites		1.94e-05	-1.214	ADCY6,APP,CNPY2,CSNK1D,EGFR,EGR1,FGF2,FKBP5,FN1,IKBKB,IL6ST,KITLG,KLF7,LIFR,NEDD4L,NGEF,PAFAH1B1,PDIA3,PLXNA1,PPP2R2C,PPP2R2D,PRNP,PTEN,RAPH1,S100A4,SERPINE1,SERPINE2,SGK1,SGK223,TGFA,TGM2,THBS1,VEGFA	33	13
Cellular Development, Cellular Growth and Proliferation, Digestive System Development and Function, Hepatic System Development and Function, Organ Development	proliferation of liver cells		2.02e-05	0.744	CCND1,CITED2,CTGF,CXCR4,EGFR,FOS,IKBKB,IL6ST,KITLG,LGALS3,MMP14,OSMR,PTEN,TGFA,THBS1,TIMP2,VEGFA	17	10
Behavior, Nervous System Development and Function	circadian rhythm		2.03e-05		APP,BHLHE40,CSNK1D,DPYD,FOS,HRH1,KCNMA1,MAT2A,NPAS2,PER1,PRNP,PSPC1,SETX	13	3
Cell Morphology	shape change of endothelial cell lines		2.03e-05	-0.243	ADM,FGF2,FN1,SPARC,VEGFA	5	3
Cellular Development	differentiation of nervous system		2.03e-05	0.183	AGRN,APP,ASAH1,BEX2,CALR,CDKN2C,CXCR4,EGFR,FGF2,FN1,GDF11,HEY1,HIPK2,IER2,IGFBP6,IL6ST,JAG1,KCNMA1,KDM4C,LIFR,LMNB1,MBD1,NR4A2,PRNP,PTEN,S100A4,SERPINE2,SOX2,SOX9,TGFA,TIMP2,TUBB3,VEGFA,ZHX2	34	11
Cell Cycle	G1 phase of tumor cell lines		2.06e-05	-0.914	BHLHE40,CCND1,CDKN2B,EGFR,FGF2,GDF15,GSPT1,IGFBP7,LGALS3,NFYA,PPP2R2C,PRNP,PTEN,RASSF1,RCHY1,RPS6,SOX2,SYNM,TFRC	19	8
Skeletal and Muscular System Development and Function	function of muscle		2.11e-05	-0.862	ADCY6,ADM,ATP2A2,CLU,DUSP6,FGF2,GBE1,GDF15,GNAI2,HEY1,HLA-A,HMOX1,IER3,IKBKB,IL6ST,KCNMA1,MMP14,NEDD4L,PDLIM5,PRNP,PTEN,RASSF1,SKI,STC1,THBS1,VEGFA	26	6
Cell Morphology	morphology of tumor cell lines		2.13e-05		ADM,CCND1,CDCP1,CLU,EGFR,EGR1,FOS,FOSL1,GDF15,IGFBP7,IL6ST,KITLG,MGEA5,MMP14,PTEN,RASSF1,SMARCE1,SOX9	18	8
Tissue Morphology	degradation of connective tissue		2.13e-05	-1.134	CTGF,DKK1,FGF2,FN1,FOS,IKBKB,IL6ST,MMP1,SERPINA1,SPARC,TGFA	11	6
Cellular Development, Cellular Growth and Proliferation, Organ Development, Skeletal and Muscular System Development and Function, Tissue Development	proliferation of muscle cells		2.2e-05	0.675	ADM,ANG,BMPR2,CCND1,CLU,CYP1B1,EGFR,EGR1,FGF2,FHL1,FN1,FOS,GDF11,HEY1,HMOX1,MMP1,MMP14,NAMPT,NR4A2,PRNP,PTEN,PTHLH,SERPINE1,SPARC,TFPI2,TGM2,THBS1,VEGFA	28	11
Cancer	sphere formation of carcinoma cell lines		2.22e-05	0.192	CTGF,CXCR4,PTEN,SOX2	4	1
Cardiovascular Disease, Organismal Injury and Abnormalities, Reproductive System Disease	preeclampsia		2.24e-05		ADCY6,ATL3,ATP2A2,C10orf10,CORO2A,EGFR,FGGY,FHL1,FOXC1,FUT11,GDF15,GUK1,HMOX1,IFITM1,IFITM2,IL6ST,KCTD15,MGP,MSMO1,PMEPA1,PPP1R14A,SERPINE1,SPARC,TMED5,TMEM129,TMEM97,TMX1,TRAPPC10,UBASH3B	29	3
Lipid Metabolism, Small Molecule Biochemistry, Vitamin and Mineral Metabolism	synthesis of steroid		2.3e-05	-0.533	ADM,APP,BMPR2,CYP1A1,CYP1B1,EGFR,FDFT1,FGF2,GDF15,HRH1,IGFBP7,INSIG1,INSIG2,KITLG,NR4A2,PDE8A,PGRMC1,SEC14L2,SERPINA1,SERPINE2,STC1	21	5
Neurological Disease, Psychological Disorders	disorder of basal ganglia		2.31e-05		APP,ARL3,ATP2A2,B4GALT5,BHLHE40,CD68,CIRBP,CLU,CTGF,EEF1A1,EGR1,ENO2,FDFT1,FGF2,FOS,GPI,HERPUD1,HMOX1,HRH1,HSPA5,IER3,IKBKB,KCNAB1,LIFR,MYEF2,NDRG1,NGEF,NGLY1,NPM1,NR4A2,PGRMC1,PRKX,PRNP,PSAT1,PSMB9,RAB39B,S100A10,SERPINA1,SGK1,SLC1A4,SLC2A1,SOX2,SOX9,TGM2,TRIB3,TUBB3,XPR1	47	9
Neurological Disease	amyotrophic lateral sclerosis		2.41e-05		AMPD3,ANG,APP,CALM1 (includes others),CLU,EEF1A1,FUS,HNRNPA1,HRH1,MYL5,PFKP,PRNP,S100A4,SETX,SLC1A4,SPARC,TFRC,TRIM27,ZFP36L2	19	2
Cancer, Neurological Disease, Organismal Injury and Abnormalities	glioblastoma cancer		2.46e-05		ATP2A2,CD200,CDKN2C,CLU,EGFR,FBXO9,FN1,HIPK2,HNRNPA1,HSPA5,KCNAB1,KCNMA1,KLF6,MGP,MMP14,MXI1,NEK6,NPM1,PTEN,SF3B1,SOX9,TSHZ3,USP9X,VEGFA	24	6
Cancer, Endocrine System Disorders, Organismal Injury and Abnormalities	neuroendocrine tumor		2.56e-05	0.679	CCND1,CDKN2B,CDKN2C,CLU,EGFR,EGR1,ENO2,FKBP10,HMOX1,HSP90B1,KCNMA1,LGALS3,MMP14,PTEN,RASSF1,SERPINE1,SOX2,SRSF1,TGFA,TGM2,THBS1,TUBB3,VEGFA	23	9
Cell Morphology, Cellular Assembly and Organization, Cellular Development, Cellular Growth and Proliferation, Nervous System Development and Function, Tissue Development	outgrowth of neurites		2.59e-05	-1.182	ADCY6,APP,CNPY2,CSNK1D,EGFR,FGF2,FKBP5,FN1,IKBKB,IL6ST,KITLG,KLF7,LIFR,NGEF,PAFAH1B1,PDIA3,PLXNA1,PPP2R2C,PRNP,PTEN,RAPH1,S100A4,SERPINE1,SERPINE2,SGK223,TGFA,TGM2,THBS1,VEGFA	29	11
RNA Post-Transcriptional Modification	processing of RNA		2.79e-05	-1.109	AARS,APP,DDX17,DDX41,FUS,GCFC2,HNRNPA1,HNRNPM,LUC7L3,NPM1,PRPF4B,RBFOX2,RBM4,RPS6,SETX,SF3B1,SFSWAP,SOX9,SRSF1,SRSF5,SRSF6,TRA2A,TRA2B	23	1
RNA Post-Transcriptional Modification	splicing of mRNA		2.8e-05	-0.128	GCFC2,HNRNPM,NPM1,RBFOX2,RBM4,SF3B1,SFSWAP,SOX9,SRSF1,SRSF6,TRA2A,TRA2B	12	0
Organismal Injury and Abnormalities	Wound		2.82e-05	-1.172	ADM,C6orf89,CALR,EGFR,EGR1,FGF2,FN1,HYOU1,IL6ST,KLF6,LGALS3,PER1,SCRIB,SERPINE1,SKI,SPARC,TGFA,THBS1,VEGFA	19	8
Gene Expression	binding of DNA		2.86e-05	0.271	ADCY6,APP,CALM1 (includes others),CALR,CCND1,CEBPG,CLU,CTGF,CXCR4,CYP1A1,CYP1B1,EGFR,EGR1,FGF2,FN1,FOS,FOSL1,GFPT1,HEY1,HIPK2,IER3,IKBKB,IL6ST,KITLG,NFYA,NPM1,NR4A2,PER1,PTEN,RASSF1,SOX9,SP100,TGFA,TRIB3,VEGFA	35	15
Cell Morphology, Tissue Morphology	morphology of connective tissue cells		2.88e-05		CBS/CBSL,CCND1,CD68,CITED2,FGF2,IKBKB,IL6ST,INSIG1,LTBP2,MMP14,PLIN2,PNRC2,PTHLH,RAD23B,SLC39A14,SPARC,VEGFA	17	5
Cell Cycle	G1 phase of brain cancer cell lines		2.9e-05		EGFR,FGF2,PTEN,RCHY1,SYNM	5	4
Cell Death and Survival, Embryonic Development	cell viability of embryonic cells		2.91e-05	-0.537	DKK1,EGFR,FGF2,FN1,KITLG,NDRG1,PTEN,SOX9	8	5
Cardiovascular System Development and Function, Cellular Development, Cellular Function and Maintenance, Cellular Growth and Proliferation, Organismal Development, Tissue Development	development of vascular endothelial cells		2.91e-05	1.095	APP,FGF2,LGALS3,MMP14,PTEN,TIMP2,VEGFA,WASF2	8	4
Cancer, Hematological Disease, Immunological Disease, Organismal Injury and Abnormalities	multiple myeloma		2.97e-05		AHNAK2,CCND1,CDKN2C,CXCR4,DKK1,FBXO9,FDFT1,FGF2,GDF15,HLA-A,IFIT2,OSMR,PDIA6,PSMB9,PTEN,RPS6,TIMP2,VEGFA	18	4
Cellular Movement, Hematological System Development and Function, Immune Cell Trafficking	cell movement of antigen presenting cells		3.12e-05	-0.045	APP,BMPR2,CCND1,CD58,CTGF,CXCR4,EGFR,HARS,HMOX1,HRH1,IKBKB,LGALS3,NARS,NDRG1,NPM1,PAFAH1B1,PPP1R15A,PRNP,PTEN,PTMA,S100A10,S100A4,SERPINE1,STC1,THBS1,VEGFA	26	7
Cellular Development, Embryonic Development, Organismal Development	differentiation of embryonic cells		3.13e-05	-0.536	BHLHE41,CITED2,DKK1,FGF2,FN1,FOXC1,HSP90B1,IL6ST,KITLG,LIFR,NFYA,NR4A2,SKI,SOX2,SOX9,TGFA,THBS1,VEGFA,WASF2	19	8
Infectious Diseases	infection of kidney cell lines		3.15e-05	-1.241	DLGAP4,GATAD2A,HSPA5,IFITM1,IFITM2,ILF3,KPNB1,MAT2A,MED15,MYEF2,NUP50,PPP2R5E,RPS6,SAP30BP,SETD1B,SF3B1,SRSF6,TFRC,TRIM8,ZC3HAV1,ZNF480,ZNF594	22	3
Protein Synthesis	expression of protein		3.22e-05	0.54	ADM,APP,CALR,CBS/CBSL,CYP1A1,DDX3X,EEF1A1,EGFR,FGF2,FN1,FOS,FOSL1,HSPA5,ILF3,MMP14,PPP1R15A,PRNP,PTHLH,RBM4,RPS6,SKI,THBS1,TNRC6B,VEGFA,WARS	25	9
Cell Cycle	G1 phase		3.28e-05	-0.318	BHLHE40,CCND1,CDKN2B,CDKN2C,EGFR,FBXO5,FGF2,FN1,GDF15,GPI,GSPT1,IGFBP7,KITLG,KLF6,LGALS3,NFYA,PPP2R2C,PRNP,PTEN,RASSF1,RCC1,RCHY1,RPS6,SOX2,SYNM,TFRC,TIMP2,VEGFA	28	11
RNA Post-Transcriptional Modification	splicing of RNA		3.31e-05	-0.6	FUS,GCFC2,HNRNPM,LUC7L3,NPM1,PRPF4B,RBFOX2,RBM4,SF3B1,SFSWAP,SOX9,SRSF1,SRSF6,TRA2A,TRA2B	15	0
Cellular Development, Cellular Growth and Proliferation	cell proliferation of carcinoma cell lines		3.43e-05	-0.176	BAIAP2L1,CCND1,CDCP1,CTGF,CXCR4,DKK1,EGFR,EGR1,FGF2,FOSL1,GDF15,HK1,HK2,HMOX1,IL6ST,KITLG,MMP1,MMP14,PPP2R2C,PTEN,RALB,RASSF1,S100A10,SLC2A1,SLC7A11,SOX2,TFPI2,TGFA,TUBB3	29	13
Organismal Development	development of genitourinary system		3.48e-05	-0.248	ADM,ARL3,CCND1,CDKN2B,CDKN2C,CITED1,CITED2,CTGF,CXCR4,DKK1,DPCD,EGFR,EGR1,EHD1,FGF2,FN1,FOS,FOSL1,FOXC1,GDF11,GDF15,IFITM2,IGFBP7,JAG1,KATNAL1,KITLG,KLF6,LAMA5,LGALS3,LIFR,MCM9,MGP,MMP14,PAFAH1B1,PAFAH1B2,PRKX,PTEN,PTHLH,RAD23B,RPS6,SCRIB,SERPINE1,SETX,SOX2,SOX9,SPRY1,TGFA,TGM2,TIMP2,TRIM27,TSHZ3,USP9X,VEGFA	53	15
Cellular Movement	cell movement of prostate cancer cell lines		3.52e-05	1.326	CLU,CXCR4,EGFR,FN1,GDF15,HMOX1,KLF6,LGALS3,MMP14,NDRG1,NR4A2,RALB,VEGFA	13	4
Lipid Metabolism, Small Molecule Biochemistry, Vitamin and Mineral Metabolism	synthesis of terpenoid		3.6e-05	-0.533	ADM,APP,BMPR2,CYP1A1,CYP1B1,EGFR,FDFT1,FGF2,GDF15,HRH1,IGFBP7,INSIG1,INSIG2,KITLG,NR4A2,NUS1,PDE8A,PGRMC1,SEC14L2,SERPINA1,SERPINE2,STC1	22	5
Organismal Development	growth of vessel		3.61e-05	1.005	ADM,CTGF,FGF2,FN1,FOXC1,IL6ST,KITLG,LGALS3,MMP14,SERPINE1,TIMP2,VEGFA	12	5
Cardiovascular Disease, Cell Death and Survival, Organismal Injury and Abnormalities, Skeletal and Muscular Disorders	cell death of cardiomyocytes		3.68e-05	0.551	ADCY6,ADM,CALR,FGF2,FOSL1,GNAI2,HK1,HK2,HMOX1,IL6ST,MANF,NAMPT,PPP1R10,PPP1R15A,PTEN,RASSF1,TIMP2,VEGFA	18	6
Carbohydrate Metabolism, Small Molecule Biochemistry	binding of glycosaminoglycan		3.74e-05	1.914	FGF2,FGFBP3,LAMA5,MMP14,PRNP,THBS1,VEGFA	7	3
Cancer, Organismal Injury and Abnormalities, Reproductive System Disease	breast or ovarian cancer		3.8e-05	0.271	ABCC3,AHNAK2,ANG,ATP11B,BAIAP2L1,BEX2,BHLHE40,BMPR2,C5orf28,C6orf89,CALD1,CALM1 (includes others),CCND1,CD68,CDKN2B,CDKN2C,CLDN22,CLU,CNPY2,COL4A3BP,CTGF,CXCR4,CYP1A1,DDX17,DDX3X,DIP2B,DKK1,DPYD,EFL1,EGFR,EGR1,EML5,ENO2,ERLIN2,FBXO42,FDFT1,FGF2,FGGY,FKBP5,FN1,FOS,FOSL1,FUS,GDF15,GSPT1,GUK1,HK1,HLA-A,HMOX1,HNRNPA1,HNRNPM,HP1BP3,HRH1,HSP90B1,IER2,IER3,IFITM2,IGFBP6,IGFBP7,ILF3,INADL,JAG1,KIAA1549L,…	141	21
Cancer, Organismal Injury and Abnormalities	metastasis of tumor cell lines		3.83e-05	0.866	ANGPTL4,ASAH1,CXCR4,EGFR,FBXO42,FN1,GPI,HMOX1,LAMA5,MMP1,MMP10,NDRG1,PTEN,RALB,S100A4,SKI,THBS1	17	6
Skeletal and Muscular System Development and Function	size of bone		4.1e-05	0.216	APP,CD200,CD68,CREB3L2,CTGF,CYP1A1,CYP1B1,DKK1,FGF2,FOS,FOSL1,GLG1,GNAI2,HEXA,LIFR,MGP,MMP14,PER1,PLXNA1,PTHLH,SLC39A14,SOX9	22	5
Cellular Movement, Immune Cell Trafficking	leukocyte migration		4.15e-05	-0.808	ADM,APP,BMPR2,CALR,CCND1,CD200,CD58,CHST2,CLU,CTGF,CXCR4,CYP1A1,CYP1B1,EGFR,EGR1,FGF2,FN1,FOS,GDF15,GIT2,GNAI2,HARS,HLA-A,HMOX1,HRH1,HYOU1,IKBKB,IL6ST,KITLG,LAMA5,LGALS3,MMP1,MMP14,NARS,NDRG1,NPM1,PAFAH1B1,PER1,PPP1R15A,PRNP,PTEN,PTMA,S100A10,S100A4,SERPINA1,SERPINE1,SPARC,STC1,TGM2,THBS1,TIMP2,VEGFA	52	14
Cardiovascular System Development and Function, Cellular Development, Cellular Function and Maintenance, Cellular Growth and Proliferation, Organismal Development, Tissue Development	proliferation of vascular endothelial cells		4.29e-05	1.126	ADM,ANG,DKK1,EGFR,FGF2,FN1,HIPK2,HRH1,MMP1,PROS1,PTEN,SPARC,THBS1,VEGFA	14	7
Cancer, Cardiovascular Disease, Organismal Injury and Abnormalities	vascular tumor		4.31e-05		AGRN,ANGPTL4,CCND1,CDKN2C,CEBPG,CLU,CYP1B1,DPYD,EGFR,GDF11,HLA-A,IGFBP7,IL6ST,JAG1,LIFR,MMP14,NPAS2,PER1,PMS1,PTEN,S100A4,SERPINE2,SF3B1,SGK1,THBS1,TUBB3,VEGFA	27	9
Embryonic Development, Organismal Development, Tissue Development	development of fetal membranes		4.44e-05	0.061	ANG,FGF2,FN1,PTEN,SERPINE1,THBS1,VEGFA	7	5
Cardiovascular System Development and Function, Cellular Movement	migration of microvascular endothelial cells		4.44e-05	1.172	ADM,DKK1,FGF2,FOXC1,THBS1,TIMP2,VEGFA	7	3
Cancer, Organismal Injury and Abnormalities	abdominal adenocarcinoma		4.66e-05	0.283	ABCB6,ABCC3,ADCY6,ADM,AGRN,AHNAK2,ALG10B,ANGPTL4,ANKHD1/ANKHD1-EIF4EBP3,APP,ARHGEF3,ARL2BP,ARRDC3,ATP11B,B3GALT6,BAIAP2L1,BEX2,BHLHE40,BMPR2,C11orf70,C15orf48,C1orf94,C5orf24,C5orf28,C5orf45,C6orf89,CALD1,CALM1 (includes others),CAP2,CASP4,CBS/CBSL,CBX6,CCND1,CD58,CD68,CDKN2C,CEP89,CERKL,CHD4,CITED1,CLCN5,CLU,COL4A3BP,COPB1,CORO2A,CREB3L2,CSNK1D,CTDSPL2,CTGF,CTPS1,CYP1A1,CYP1B1,DDX17,DDX3X,DDX41,…	260	29
Cell Death and Survival	apoptosis of carcinoma cell lines		4.7e-05	1.089	CCND1,CDCP1,CDKN2C,CERS6,EGFR,FBXO5,FGF2,FN1,HK2,HMOX1,HSPA5,IGFBP6,IL6ST,JAG1,KLF6,NDRG1,PMEPA1,S100A4,SRSF1,TGM2	20	8
Cardiovascular System Development and Function, Embryonic Development, Organismal Development, Tissue Development	angiogenesis of chorioallantoic membrane		4.76e-05	0.059	ANG,FGF2,FN1,SERPINE1,THBS1,VEGFA	6	4
Connective Tissue Disorders, Organismal Injury and Abnormalities, Skeletal and Muscular Disorders, Tissue Morphology	damage of cartilage tissue		4.89e-05	-1.134	CTGF,DKK1,FGF2,FN1,FOS,IKBKB,IL6ST,MMP1,SPARC,TGFA	10	6
Cellular Movement, Hematological System Development and Function, Immune Cell Trafficking, Inflammatory Response	cell movement of macrophages		5.05e-05	0.207	APP,BMPR2,CCND1,CTGF,CXCR4,EGFR,HMOX1,IKBKB,LGALS3,NDRG1,NPM1,PPP1R15A,PRNP,PTEN,PTMA,S100A10,S100A4,SERPINE1,STC1,THBS1,VEGFA	21	7
Cellular Assembly and Organization	formation of cytoskeleton		5.15e-05	0.678	APP,ARHGEF3,ARL2,BAIAP2L1,CALD1,CCND1,CTGF,EGFR,EML2,FBXO5,FGF2,FN1,GNAI2,GPI,IKBKB,JAG1,NEK6,NPM1,PAFAH1B1,RASSF1,RND3,S100A10,SGK1,SPARC,THBS1,VEGFA,WASF2	27	9
Cancer, Organismal Injury and Abnormalities	urogenital cancer		5.15e-05	0.635	ABCC3,ADCY6,ADM,ADPRHL1,AHNAK2,ALG10B,ANG,APP,ARRDC3,ATP11B,BAIAP2L1,BHLHE40,BMPR2,C11orf70,C5orf24,C5orf28,C5orf45,CALD1,CALM1 (includes others),CALR,CAP2,CASP4,CBS/CBSL,CCND1,CD68,CDKN2B,CDKN2C,CEP89,CERKL,CHD4,CHST2,CHSY3,CIRBP,CLCN5,CLU,COL4A3BP,COPB1,CTDSPL2,CTGF,CTPS1,CXCR4,CYP1A1,CYP1B1,DDX3X,DIP2B,DIS3L2,DKK1,DUSP6,EDEM3,EFL1,EGFR,EML5,ENO2,ERLIN2,EXTL2,FAM122A,FAM13B,FBXO5,FDFT1,FGF2,FHL…	225	27
Cell Death and Survival	apoptosis of prostate cancer cell lines		5.19e-05	-0.973	CALR,CLU,EGFR,EGR1,FBXO11,FN1,FOS,GDF15,HSPA5,IGFBP7,KLF6,LGALS3,NDRG1,PER1,PTEN,TGFA	16	7
Cardiovascular System Development and Function, Cell Morphology, Cellular Development, Organismal Development, Tissue Development	sprouting of vascular endothelial cells		5.25e-05	-0.183	ADM,ANG,FGF2,KITLG,SRPX2,TGFA,VEGFA	7	4
Cell-To-Cell Signaling and Interaction	activation of connective tissue cells		5.25e-05	0.718	CCND1,CXCR4,DKK1,FGF2,FN1,IKBKB,IL6ST,LGALS3,MMP1,MMP14,NPM1,PTHLH,STC1,TGFA	14	6
Cell Cycle	mitosis		5.29e-05	0.632	ADM,CCDC8,CCND1,CHD4,CSNK1D,DIS3L2,EGFR,EGR1,FBXO5,FGF2,FOS,FOXC1,IKBKB,KITLG,KPNB1,NEK6,NUP88,PAFAH1B1,PROS1,PTEN,PTHLH,PTMA,PTP4A1,RASSF1,RCC1,RPS6,SCRIB,SPARC,TGFA,THBS1,TIMP2,TUBB3,VEGFA	33	11
Organismal Injury and Abnormalities, Reproductive System Disease	disorder of pregnancy		5.31e-05		ADCY6,ADM,ATL3,ATP2A2,C10orf10,CORO2A,EGFR,FGGY,FHL1,FOXC1,FUT11,GDF15,GUK1,HMOX1,IFITM1,IFITM2,IL6ST,KCTD15,MGP,MMP1,MSMO1,PMEPA1,PPP1R14A,SERPINE1,SPARC,TMED5,TMEM129,TMEM97,TMX1,TRAPPC10,UBASH3B,VEGFA	32	5
Cellular Development, Embryonic Development, Organismal Development, Tissue Development	differentiation of embryonic tissue		5.4e-05	0.833	APP,BEX2,CCND1,CITED2,DKK1,FGF2,FN1,FOXC1,KITLG,LIFR,NDRG1,NR4A2,PRNP,PTEN,SKI,SOX2,SOX9,TGFA,THBS1,VEGFA	20	10
Cell Cycle	arrest in G1 phase of tumor cell lines		5.49e-05		BHLHE40,CCND1,CDKN2B,EGFR,FGF2,GDF15,GSPT1,LGALS3,NFYA,PPP2R2C,PTEN,RASSF1,RPS6,SYNM,TFRC	15	7
Cell Cycle	arrest in interphase		5.5e-05		BHLHE40,CCND1,CDKN2B,CYP1B1,EGFR,EGR1,FBXO5,FGF2,FN1,FOS,GDF15,GSPT1,IGFBP7,IKBKB,KLF6,LGALS3,MXI1,NDRG1,NFYA,PPP2R2C,PTEN,PTHLH,RASSF1,RPS6,SGK1,SOX9,SYNM,TFRC,TIMP2	29	11
Infectious Diseases, Neurological Disease, Psychological Disorders, Skeletal and Muscular Disorders	Creutzfeldt-Jakob disease		5.59e-05		APP,CLU,PRNP	3	1
Cellular Assembly and Organization, Tissue Development	formation of filaments		5.73e-05	1.27	APP,ARHGEF3,ARL2,BAIAP2L1,CALD1,CCND1,CTGF,EGFR,EML2,FBXO5,FGF2,FHL1,FN1,GNAI2,GPI,HSPA5,IKBKB,JAG1,NEK6,NPM1,PAFAH1B1,RASSF1,RND3,S100A10,SGK1,SPARC,VEGFA,WASF2	28	9
Connective Tissue Development and Function, Tissue Morphology	quantity of connective tissue		5.89e-05	-1.957	ANGPTL4,CCND1,CERS6,CREB3L2,CTGF,DKK1,EGFR,EGR1,FGF2,FN1,FOS,GDF15,GFPT1,GPD2,HMOX1,HRH1,HSPA5,IKBKB,IL6ST,INSIG1,KITLG,MARK3,MMP14,NFYA,PER1,PLIN2,PPP1R15A,PPP1R15B,PTHLH,RAD23B,SERPINE1,SOX2,SPARC,STC1,TFRC,TGM2,VEGFA,ZFP36L2	38	12
Connective Tissue Disorders, Skeletal and Muscular Disorders	arthropathy		5.99e-05	-0.331	ADCY6,ADM,ANG,CALD1,CALR,CD200,CD68,CERS6,CLU,CTGF,CXCR4,FAM101B,FDFT1,FGF2,FKBP5,FN1,FOS,G0S2,GNAI2,GPI,HLA-A,HMOX1,HNRNPA1,HRH1,HSP90B1,HSPA5,IGFBP7,IKBKB,IL6ST,MBD1,MMP1,MMP10,MMP14,NAMPT,NR4A2,PDIA3,PRNP,PSMB9,PTEN,PTMA,RALB,RAPH1,S100A10,SLC1A4,SLC7A11,SPARC,SYVN1,TFPI2,TFRC,TGFA,THBS1,TNRC6B,TPGS2,TUBB3,VEGFA	55	14
Cell Death and Survival	cell death of connective tissue cells		6.05e-05	0.626	ADM,APP,ASAH1,CASP4,CCND1,CDKN2C,CLU,CREB3L2,CYP1B1,DDX3X,DKK1,EEF1A1,EGFR,EGR1,FGF2,FN1,FUS,GPI,HIPK2,HMOX1,HSPA5,IER3,IKBKB,KLF6,MMP14,NR4A2,PDIA3,PPP1R15A,PRNP,PTEN,PTHLH,RALB,SERPINE1,STC1,SYVN1,TGM2,TMEM107,VEGFA	38	12
Cellular Movement	cell movement of tumor cells		6.16e-05	-0.273	COL4A3BP,CTGF,CXCR4,EGFR,FN1,LAMA5,LGALS3,MMP14,PAFAH1B1,PTEN,SERPINE1,SOX2,SPARC,TGFA,THBS1,VEGFA	16	6
Cancer, Organismal Injury and Abnormalities	metastatic carcinoma		6.2e-05		ABCC3,CLU,EEF1A1,EGFR,FDFT1,FN1,HSP90B1,KLF6,MMP14,PTEN,RPS27A,RPS6,SCRIB,TUBB3,VEGFA	15	6
Cardiovascular System Development and Function, Cellular Movement	migration of vascular endothelial cells		6.2e-05	0.536	ADM,DKK1,EGFR,FGF2,FN1,FOXC1,HRH1,HSPA5,MMP14,PROS1,PTEN,SP100,THBS1,TIMP2,VEGFA	15	8
Cellular Movement	invasion of prostate cancer cell lines		6.41e-05	0.368	CXCR4,EGFR,FN1,GDF15,HMOX1,LGALS3,MMP1,NDRG1,NR4A2,PTEN,SERPINE2	11	4
Cell Cycle	arrest in G1 phase of brain cancer cell lines		6.42e-05		EGFR,FGF2,PTEN,SYNM	4	3
Cancer	transformation of fibroblast cell lines		6.48e-05	0.44	ADM,CCND1,CDKN2B,CLU,DKK1,EGFR,EGR1,FGF2,FOS,FOSL1,GNAI2,GPI,HEY1,KLF6,MXI1,NPM1,PTEN,SKI,SOX9,TAF15	20	8
Connective Tissue Disorders, Immunological Disease, Inflammatory Disease, Inflammatory Response, Skeletal and Muscular Disorders	polyarticular juvenile rheumatoid arthritis		6.55e-05		ADM,ANG,FOS,HNRNPA1,NR4A2,PRNP,PTMA,RALB,S100A10,THBS1	10	3
Lipid Metabolism, Molecular Transport, Small Molecule Biochemistry	secretion of steroid hormone		6.64e-05	-0.813	ADM,ASAH1,BHLHE40,CITED2,EGR1,FN1,PER1,ZBTB21	8	4
Cellular Movement, Connective Tissue Development and Function	migration of fibroblast cell lines		6.77e-05	-0.075	DDX3X,EGFR,EHD1,FGF2,FN1,JAG1,MMP14,NPM1,PTEN,RASSF1,SERPINE1,TGM2,VEGFA	13	6
Cell Cycle	arrest in G1 phase		6.78e-05		BHLHE40,CCND1,CDKN2B,EGFR,FBXO5,FGF2,FN1,GDF15,GSPT1,IGFBP7,KLF6,LGALS3,NFYA,PPP2R2C,PTEN,RASSF1,RPS6,SYNM,TFRC,TIMP2	20	8
Cell Cycle	entry into interphase		6.82e-05	-1.655	APP,BHLHE40,CCND1,CDKN2B,CDKN2C,DDX3X,EGR1,FBXO5,FGF2,FN1,FOS,HMOX1,KITLG,NPM1	14	9
Cancer, Organismal Injury and Abnormalities, Tumor Morphology	invasion of malignant tumor		6.82e-05	-1.234	B4GALT5,CLU,CXCR4,EGFR,FGF2,GDF15,HMOX1,HNRNPA1,HSPA5,PAFAH1B1,SERPINE1,SOX2,TGFA,TIMP2	14	4
Connective Tissue Disorders, Inflammatory Disease, Inflammatory Response, Skeletal and Muscular Disorders	inflammation of joint		6.87e-05	-0.265	ADM,ANG,CALD1,CALR,CD200,CD68,CERS6,CLU,CTGF,CXCR4,FAM101B,FDFT1,FGF2,FKBP5,FN1,FOS,G0S2,GNAI2,GPI,HLA-A,HMOX1,HNRNPA1,HRH1,HSP90B1,HSPA5,IGFBP7,IKBKB,IL6ST,MBD1,MMP1,MMP10,MMP14,NAMPT,NR4A2,PDIA3,PRNP,PSMB9,PTEN,PTMA,RALB,RAPH1,S100A10,SLC1A4,SLC7A11,SPARC,SYVN1,TFPI2,TFRC,TGFA,THBS1,TNRC6B,TPGS2,TUBB3,VEGFA	54	14
Cancer, Organismal Injury and Abnormalities	tumorigenesis of epithelial neoplasm		6.89e-05	0.425	CCND1,CDKN2B,CDKN2C,CYP1B1,EGFR,EGR1,FOS,GDF15,GNAI2,MMP1,MMP14,MXI1,PTEN,RALB,SOX2,VEGFA	16	9
Cancer, Hematological Disease, Immunological Disease, Organismal Injury and Abnormalities	plasma cell dyscrasia		6.91e-05		AHNAK2,CALD1,CCND1,CDKN2C,CXCR4,DKK1,EGFR,FBXO9,FDFT1,FGF2,FN1,FUS,GDF15,HLA-A,HMOX1,IFIT2,MXI1,OSMR,PDIA6,PSMB9,PTEN,RCC1,RPS6,TIMP2,VEGFA	25	6
Cellular Movement	cellular infiltration of cells		7.01e-05	-0.173	ADM,APP,BMPR2,CTGF,EGFR,FGF2,FN1,HARS,HLA-A,HMOX1,HYOU1,IKBKB,IL6ST,KITLG,LGALS3,MMP14,NDRG1,NPM1,PPP1R15A,PTEN,PTMA,S100A10,SERPINA1,SERPINE1,SPARC,STC1,TGM2,THBS1	28	9
Cellular Growth and Proliferation	colony formation		7.41e-05	0.174	CCND1,CLU,EGFR,EGR1,FGF2,FOS,GNAI2,HDGF,HMOX1,IFIT2,IGFBP7,IKBKB,IL6ST,KITLG,KLF6,LGALS3,LIFR,MKNK2,MMP14,NDRG1,NEK6,NPM1,PDLIM2,PPP1R15A,PTEN,PTHLH,RASSF1,S100A10,SERPINA1,SERPINE1,SMARCE1,SOX2,SPARC,SPRY1,VEGFA	35	9
Lipid Metabolism, Small Molecule Biochemistry	synthesis of lipid		7.49e-05	-0.781	ADM,ANG,APP,ASAH1,BMPR2,CERS6,CLU,CYP1A1,CYP1B1,DECR1,EEF1A1,EGFR,EGR1,ERLIN2,FDFT1,FGF2,FN1,FOS,FOSL1,GAD1,GAPVD1,GDF15,HMOX1,HRH1,IGFBP7,INSIG1,INSIG2,KITLG,NAPEPLD,NR4A2,NUS1,PDE8A,PDIA3,PGRMC1,PLIN2,PRNP,SEC14L2,SERPINA1,SERPINE2,STC1,TGFA,TRIB3,VEGFA	43	13
Hereditary Disorder, Neurological Disease, Organismal Injury and Abnormalities, Psychological Disorders, Skeletal and Muscular Disorders	Huntington's Disease		7.6e-05		ARL3,ATP2A2,B4GALT5,BHLHE40,CD68,CIRBP,CLU,CTGF,EGR1,ENO2,FDFT1,FGF2,FOS,GPI,HERPUD1,HMOX1,HRH1,HSPA5,IER3,IKBKB,KCNAB1,LIFR,MYEF2,NDRG1,NGEF,NPM1,PGRMC1,PRKX,PSAT1,PSMB9,SERPINA1,SGK1,SLC1A4,SOX2,SOX9,TGM2	36	6
Cardiovascular System Development and Function, Organismal Development	formation of blood vessel		7.77e-05	0.523	ANG,APP,CTGF,CXCR4,DCTN5,FGF2,FN1,JAG1,MMP14,SERPINE1,SPARC,TIMP2,VEGFA	13	5
Cellular Development	branching of cells		7.81e-05	-0.53	ADCY6,ADM,AGRN,ANG,APP,CALD1,CRIP1,FGF2,FN1,FOS,KITLG,KLF7,LIFR,MYO5B,PDIA3,PRKX,PRNP,PTEN,RALB,RAPH1,RND3,SGK1,SRPX2,TGFA,TIMP2,TPBG,VEGFA	27	11
Embryonic Development, Organismal Development	development of body axis		7.83e-05	0.84	ABCB6,ANGPTL4,APP,ARL3,BMPR2,CBS/CBSL,CCND1,CLCN5,CSNK1D,CXCR4,CYP1B1,DKK1,DPCD,EGFR,EGR1,FGF2,FN1,FOS,FOXC1,FREM2,FYCO1,FZD7,GAD1,GDF11,HEXA,HEY1,HIPK2,HLA-A,HSP90B1,IGFBP7,IL6ST,INSIG1,INSIG2,JAG1,LAMA5,MMP14,NPM1,NR4A2,PAFAH1B1,PRNP,PTEN,RAD23B,RBFOX2,S100A4,SCRIB,SERPINE1,SF3B1,SKI,SOX2,SOX9,SPARC,TGFA,THBS1,TIMP2,TRA2B,USP9X,VEGFA,WARS,WASF2	59	15
Cell Death and Survival	apoptosis of lung cancer cell lines		8.13e-05	0.98	CDCP1,CDKN2C,CERS6,EGFR,FBXO5,FGF2,G0S2,HIPK2,HSPA5,IGFBP6,IL6ST,JAG1,KLF6,LGALS3,PMEPA1,S100A4,SRSF1	17	5
RNA Post-Transcriptional Modification	alternative splicing of mRNA		8.4e-05		HNRNPM,RBFOX2,RBM4,SFSWAP,SRSF1,SRSF6,TRA2B	7	0
Cell Death and Survival	apoptosis of synovial cells		8.4e-05	0.765	ADM,CASP4,CLU,FN1,HSPA5,SYVN1,VEGFA	7	3
Cellular Development, Cellular Growth and Proliferation	cell proliferation of brain cancer cell lines		8.55e-05	-0.043	CDKN2B,CXCR4,DKK1,EGFR,EGR1,FBXO9,FGF2,HSPA5,IPO7,JAG1,KLF6,MXI1,NDRG1,PTEN,SYNM,TGFA,VEGFA	17	9
Cancer, Organismal Injury and Abnormalities, Respiratory Disease	metastatic lung cancer		8.68e-05		EEF1A1,EGFR,FDFT1,FN1,HSP90B1,RPS27A,RPS6,SCRIB,TUBB3,VEGFA	10	5
Cell Death and Survival	necrosis of brain cancer cell lines		8.78e-05	-0.409	APP,CALR,DKK1,EGFR,FBXO5,FGF2,HIPK2,JAG1,MBD1,PMEPA1,PRNP,PTEN,RASSF1,VEGFA	14	6
Cellular Movement, Hematological System Development and Function, Immune Cell Trafficking, Inflammatory Response	migration of phagocytes		8.83e-05	0.278	APP,BMPR2,CCND1,CD58,CTGF,CXCR4,FN1,HARS,IL6ST,KITLG,LGALS3,MMP14,NARS,NPM1,PAFAH1B1,PRNP,PTEN,S100A10,SERPINE1,TIMP2,VEGFA	21	8
Cardiovascular System Development and Function, Organ Morphology, Organismal Development	abnormal morphology of ventricular wall		8.94e-05		ADM,ATP2A2,BMPR2,CALR,CCND1,CITED2,CXCR4,HEY1,IL6ST,THBS1,VEGFA	11	6
Cell Death and Survival	apoptosis of epithelial cell lines		9.15e-05	0.74	APP,CASP4,DDX17,DECR1,EGFR,FOS,HIPK2,HSPA5,IER3,NEK6,PPP1R15A,SGK1,SYVN1,TFRC,TGFA,TMX1,TRIB3,TRIM27	18	8
Cell Death and Survival	necrosis of prostate cancer cell lines		9.47e-05	-0.758	CALR,CLU,EGFR,EGR1,FBXO11,FDFT1,FN1,FOS,GDF15,HSPA5,IGFBP7,KLF6,LGALS3,NDRG1,PER1,PTEN,TGFA	17	7
Ophthalmic Disease, Organismal Injury and Abnormalities	glaucoma		9.5e-05		CLU,CYP1B1,FOXC1,HRH1,LTBP2,MGP,TGM2,THBS1,TIMP2,VEGFA	10	2
Cardiovascular System Development and Function, Organismal Development	growth of blood vessel		9.5e-05	0.969	CTGF,FGF2,FN1,FOXC1,IL6ST,LGALS3,MMP14,SERPINE1,TIMP2,VEGFA	10	4
Cardiovascular System Development and Function, Cell Morphology	shape change of vascular endothelial cells		9.65e-05	-0.183	ADM,ANG,FGF2,FN1,KITLG,SRPX2,TGFA,VEGFA	8	5
Cellular Development, Cellular Growth and Proliferation	arrest in proliferation of tumor cell lines		9.89e-05		CCND1,CDKN2B,CSNK1D,EGFR,FOXC1,GDF15,HMOX1,IL6ST,IPO7,PPP2R2C,PTEN,SERPINE1	12	5
Cardiovascular System Development and Function, Tissue Morphology	quantity of endothelial cell lines		9.9e-05		FGF2,FN1,THBS1,VEGFA	4	4
Cell-To-Cell Signaling and Interaction, Cellular Movement, Connective Tissue Development and Function, Skeletal and Muscular System Development and Function	recruitment of osteoclasts		9.9e-05		EGFR,HRH1,LGALS3,VEGFA	4	2
Cancer, Cardiovascular Disease, Organismal Injury and Abnormalities	hemangioma		9.9e-05		AGRN,CCND1,CDKN2C,CEBPG,CLU,CYP1B1,DPYD,EGFR,GDF11,HLA-A,IGFBP7,IL6ST,JAG1,LIFR,MMP14,NPAS2,PER1,PMS1,PTEN,S100A4,SERPINE2,SF3B1,SGK1,THBS1,VEGFA	25	8
Cancer, Hematological Disease, Immunological Disease, Organismal Injury and Abnormalities	lymphohematopoietic neoplasia		9.92e-05	-0.023	ABCC3,AHNAK2,ANGPTL4,BMPR2,CALD1,CALR,CCDC8,CCND1,CD200,CD58,CD68,CDCP1,CDKN2B,CDKN2C,CEP89,CHD4,CORO2A,CRELD2,CTPS1,CXCR4,CYP1A1,CYP1B1,DDX41,DKK1,DPYD,DTNB,EEF1A1,EGFR,EGR1,ENO2,FAM120B,FBXO11,FBXO9,FDFT1,FGF2,FN1,FUS,FYCO1,FZD7,GCFC2,GDF15,GPD2,HEY1,HIPK2,HK2,HLA-A,HMOX1,HSP90B1,HSPA5,IER3,IFIT2,IKBKB,IL13RA1,INADL,IPO7,JAG1,KCNMA1,KITLG,KLRC3,KPNB1,LIFR,MAGEF1,MCM6,MICAL2,MSMO1,MXI1,NAMPT,NAR…	118	20
Neurological Disease	Movement Disorders		9.98e-05	0.106	AGRN,APP,ARL3,ATP2A2,B4GALT5,BHLHE40,CD68,CDKN2C,CIRBP,CLU,CTGF,DECR1,EEF1A1,EGR1,ENO2,FDFT1,FGF2,FOS,FUS,GAD1,GPI,HERPUD1,HEXA,HMOX1,HRH1,HSPA5,IER3,IFIT2,IKBKB,ILF3,KCNAB1,KCNMA1,KLRC3,LIFR,MYEF2,NDRG1,NGEF,NGLY1,NPM1,NR4A2,PDK1,PGRMC1,PRKX,PRNP,PSAT1,PSMB9,S100A10,SERPINA1,SERPINE1,SETX,SGK1,SLC1A4,SLC2A1,SOX2,SOX9,TGM2,TRIB3,TUBB3,VEGFA	59	10
Cell Cycle	entry into S phase		0.000102	-1.679	APP,BHLHE40,CCND1,CDKN2B,CDKN2C,DDX3X,FBXO5,FGF2,FN1,FOS,HMOX1,KITLG,NPM1	13	8
Tissue Development	accumulation of cells		0.000103	0.901	BMPR2,CBS/CBSL,CCND1,CD200,CLU,CXCR4,EGR1,FGF2,FOSL1,GNAI2,HMOX1,IER3,IKBKB,IL6ST,LAMA5,NFYA,PAFAH1B1,PTEN,SMARCE1,SOX9,THBS1,TIMP2,VEGFA,WASF2,ZNF106	25	9
Cellular Movement	migration of prostate cancer cell lines		0.000105	0.357	CLU,CXCR4,FN1,GDF15,HMOX1,LGALS3,MMP14,NDRG1,NR4A2,RALB,VEGFA	11	3
Skeletal and Muscular System Development and Function	area of muscle		0.000105		GDF15,IL6ST,PTEN,RASSF1,THBS1,VEGFA	6	4
Cardiovascular System Development and Function, Organismal Development, Tissue Morphology	size of blood vessel		0.000105	0	CBS/CBSL,FGF2,FOXC1,SERPINE1,TIMP2,VEGFA	6	2
Tissue Development	branching of epithelial tissue		0.000106	-0.099	ADM,ANG,FGF2,FN1,KITLG,LAMA5,MGP,MMP14,SRPX2,TGFA,TIMP2,VEGFA	12	5
Cell Death and Survival	cell death of neuroblastoma cell lines		0.000106	0.167	ADM,ANG,APP,CASP4,CLU,CREB3L2,EGFR,FGF2,HSPA5,IKBKB,MXI1,PRNP,SYVN1,TGM2,VEGFA,XPR1	16	6
Cancer, Organismal Injury and Abnormalities	incidence of malignant tumor		0.000106	0.607	ADM,ATP2A2,CDKN2B,CDKN2C,EGR1,FOS,GNAI2,IKBKB,LGALS3,PSMB9,PTEN,RASSF1,S100A4,SCRIB,SKI,THBS1	16	5
Cellular Growth and Proliferation	cytostasis		0.000109	-0.259	ABCC3,BHLHE40,BMPR2,CBS/CBSL,CCND1,CDKN2C,CLU,EGFR,EGR1,GPI,JAG1,KLF6,MXI1,PER1,PPP1R15A,PTEN,PTMA,RASSF1,RCHY1,SKI,SMARCE1	21	8
Infectious Diseases	infection by RNA virus		0.000109	-0.961	AP2B1,APP,CLU,COPB1,CXCR4,DDX3X,DLGAP4,EGFR,FN1,GAPVD1,GATAD2A,GCSH,GPD2,GPI,HLA-A,HSPA5,IFITM2,KMT5B,KPNB1,MAT2A,MED15,MYEF2,NGLY1,NUP50,PDE8A,PDIA3,PDIA6,PPP1R15A,PPP1R15B,PPP2R5E,PRKX,RALB,RPS6,RSPH10B/RSPH10B2,SAP30BP,SEPT8,SERPINA1,SETD1B,SF3B1,SLC2A1,SP110,SRSF6,SSR1,SYVN1,TFRC,TRIM8,WASF2,ZC3HAV1,ZNF480,ZNF594	50	8
Cancer, Hematological Disease, Immunological Disease, Organismal Injury and Abnormalities	hematological neoplasia		0.000112	-0.237	ABCC3,AHNAK2,ANGPTL4,BMPR2,CALD1,CALR,CCDC8,CCND1,CD200,CD58,CD68,CDCP1,CDKN2B,CDKN2C,CEP89,CHD4,CORO2A,CRELD2,CTPS1,CXCR4,CYP1A1,CYP1B1,DDX41,DKK1,DPYD,DTNB,EEF1A1,EGFR,EGR1,ENO2,FAM120B,FBXO11,FBXO9,FDFT1,FGF2,FN1,FUS,FYCO1,FZD7,GCFC2,GDF15,GPD2,HEY1,HIPK2,HK2,HLA-A,HMOX1,HSPA5,IER3,IFIT2,IKBKB,IL13RA1,INADL,IPO7,JAG1,KCNMA1,KITLG,KLRC3,KPNB1,LIFR,MAGEF1,MCM6,MICAL2,MSMO1,MXI1,NAMPT,NARS,NDRG1,…	117	20
Cellular Movement, Hematological System Development and Function, Immune Cell Trafficking	cellular infiltration by leukocytes		0.000113	-0.06	ADM,APP,BMPR2,CTGF,EGFR,FN1,HARS,HLA-A,HMOX1,HYOU1,IKBKB,IL6ST,KITLG,LGALS3,MMP14,NDRG1,NPM1,PPP1R15A,PTEN,PTMA,S100A10,SERPINA1,SERPINE1,SPARC,STC1,TGM2,THBS1	27	8
Cell Cycle	arrest in cell cycle progression		0.000113		CALR,CCND1,CDKN2B,CDKN2C,CLU,DDX17,EGFR,FGF2,GDF11,HIPK2,IKBKB,KLF6,LGALS3,NPM1,NR4A2,PPP1R15A,PTEN,RASSF1,S100A4,SKI,SMARCE1,SOX2,SPARC,THBS1	24	6
Cancer, Cell Death and Survival, Organismal Injury and Abnormalities, Tumor Morphology	apoptosis of tumor cells		0.000113	0.507	B4GALT5,BEX2,CLU,EGFR,FGF2,GDF15,HIPK2,IKBKB,IL6ST,JAG1,NDRG1,NR4A2,PTEN,RASSF1,RND3,SERPINE1,SGK1,SLC7A11,SPARC,TIMP2,VEGFA	21	7
Skeletal and Muscular System Development and Function	size of muscle		0.000116	0.762	FN1,GDF11,GDF15,HEY1,IKBKB,IL6ST,KITLG,MMP14,PTEN,RASSF1,STC1,THBS1,VEGFA	13	6
Cancer, Organismal Injury and Abnormalities	abdominal carcinoma		0.000119	0.422	ABCB6,ABCC3,ADCY6,ADM,AGRN,AHNAK2,ALG10B,ANGPTL4,ANKHD1/ANKHD1-EIF4EBP3,APP,ARHGEF3,ARL2BP,ARRDC3,ATP11B,B3GALT6,BAIAP2L1,BEX2,BHLHE40,BMPR2,C11orf70,C15orf48,C1orf94,C5orf24,C5orf28,C5orf45,C6orf89,CALD1,CALM1 (includes others),CAP2,CASP4,CBS/CBSL,CBX6,CCND1,CD58,CD68,CDKN2C,CEP89,CERKL,CHD4,CITED1,CLCN5,CLU,COL4A3BP,COPB1,CORO2A,CREB3L2,CSNK1D,CTDSPL2,CTGF,CTPS1,CYP1A1,CYP1B1,DDX17,DDX3X,DDX41,…	262	29
Organismal Development	formation of vessel		0.000119	0.329	ANG,APP,CTGF,CXCR4,DCTN5,FGF2,FN1,JAG1,MMP14,PROS1,SERPINE1,SPARC,TIMP2,VEGFA	14	5
Cellular Growth and Proliferation	colony formation of cells		0.000121	0.246	CCND1,CLU,EGFR,EGR1,FGF2,FOS,GNAI2,HDGF,HMOX1,IGFBP7,IKBKB,IL6ST,KITLG,KLF6,LIFR,MKNK2,MMP14,NDRG1,NEK6,NPM1,PDLIM2,PPP1R15A,PTEN,PTHLH,RASSF1,S100A10,SERPINA1,SMARCE1,SOX2,SPARC,SPRY1,VEGFA	32	9
Cellular Compromise, Neurological Disease, Organismal Injury and Abnormalities	damage of neurites		0.000122		APP,CD200,CLU,FUS,PTEN	5	2
Cancer, Endocrine System Disorders, Organismal Injury and Abnormalities, Reproductive System Disease	pituitary gland adenoma		0.000124	-0.254	CCND1,CDKN2B,CDKN2C,CLU,EGR1,FKBP10,HMOX1,LGALS3,MMP14,SOX2,SRSF1,TGFA,TGM2	13	4
Cellular Movement	cell movement of sarcoma cell lines		0.000124	0.151	APP,FN1,GPI,HIPK2,IGFBP6,KITLG,LIFR,MMP14,SERPINE1,TIMP2	10	3
Cancer, Gastrointestinal Disease, Organismal Injury and Abnormalities	oral squamous cell carcinoma		0.000124		CTGF,EGFR,FN1,HSP90B1,IGFBP6,MGP,MMP10,NPM1,PDLIM5,RND3,SERPINE1,SPRY1,TGM2,TUBB3,WASF2	15	3
Cellular Development, Embryonic Development, Nervous System Development and Function, Organismal Development, Tissue Development	differentiation of neural precursor cells		0.000126	-0.816	APP,BEX2,FGF2,FN1,NR4A2,PRNP	6	3
Cellular Movement, Hematological System Development and Function, Immune Cell Trafficking, Inflammatory Response	cell movement of phagocytes		0.000127	0.109	ADM,APP,BMPR2,CCND1,CD58,CTGF,CXCR4,EGFR,FN1,GIT2,GNAI2,HARS,HMOX1,HRH1,IKBKB,IL6ST,KITLG,LGALS3,MMP14,NARS,NDRG1,NPM1,PAFAH1B1,PPP1R15A,PRNP,PTEN,PTMA,S100A10,S100A4,SERPINA1,SERPINE1,STC1,THBS1,TIMP2,VEGFA	35	10
Cellular Growth and Proliferation	arrest in proliferation of cells		0.000127		CCND1,CDKN2B,CDKN2C,CSNK1D,EGFR,EGR1,FOS,FOXC1,GDF15,HIPK2,HMOX1,IKBKB,IL6ST,IPO7,PPP2R2C,PTEN,SERPINE1	17	7
Organismal Development	abnormal morphology of thoracic cavity		0.000129		ADM,ATP2A2,BMPR2,CALR,CCND1,CDKN2C,CEBPG,CITED2,CLU,CREB3L2,CTGF,CXCR4,CYP1A1,EGFR,FGF2,FN1,GBE1,HEY1,HMOX1,HSP90B1,IER3,IL6ST,JAG1,KMT5B,LMNB1,MGP,MMP14,NEDD4L,PDLIM5,PTEN,PTHLH,SERPINE1,TGM2,THBS1,VEGFA,WASF2	36	13
Cell Death and Survival	cell viability of ovarian cancer cell lines		0.000129	0.501	ABCC3,CLU,EGFR,FN1,JAG1,PTEN,TUBB3	7	5
Cancer, Gastrointestinal Disease, Organismal Injury and Abnormalities	oral cavity carcinoma		0.000131		CTGF,EGFR,FN1,HSP90B1,IGFBP6,MGP,MMP10,NPM1,PDLIM5,RND3,SERPINE1,SPRY1,SRRM2,TGM2,TUBB3,WASF2	16	3
Cell Death and Survival	apoptosis of epithelial cells		0.000133	1.412	APP,CBS/CBSL,CCND1,CLU,EGFR,EGR1,FGF2,GDF15,HIPK2,IKBKB,NDRG1,NPM1,PTEN,PTHLH,RND3,SGK1,SKI,SPARC,TGFA,TGM2,TRIM27	21	8
Gene Expression	binding of protein binding site		0.000133	0.435	APP,CCND1,CEBPG,CTGF,EGFR,EGR1,FGF2,FN1,FOS,HEY1,IER3,IKBKB,IL6ST,KITLG,PER1,PTEN,SOX9,SP100,TGFA,TRIB3,VEGFA	21	14
Molecular Transport, Protein Synthesis, Protein Trafficking	localization of protein		0.000134	0.469	ADM,CBS/CBSL,CD200,FGF2,HLA-A,HYOU1,IKBKB,LAMA5,LGALS3,MYO5B,NPM1,PRNP,S100A10,SCRIB,SGK1,TFRC,THBS1	17	4
Cell-To-Cell Signaling and Interaction	adhesion of connective tissue cells		0.000134	0.235	ADM,APP,CALR,CCND1,CLU,CTGF,DKK1,FGF2,FN1,JAG1,LTBP2,SPARC,TIMP2,VEGFA	14	6
Cell Death and Survival, Nervous System Development and Function, Tissue Morphology	loss of neurons		0.000134	-0.151	APP,FGF2,FUS,GDF15,HIPK2,IKBKB,KLF7,LIFR,NR4A2,PPP1R15A,PRNP,PTEN,STC1,TGFA	14	4
Cancer, Endocrine System Disorders, Organismal Injury and Abnormalities, Reproductive System Disease	pituitary gland tumor		0.000134	-0.305	CCND1,CDKN2B,CDKN2C,CLU,EGFR,EGR1,FKBP10,HMOX1,LGALS3,MMP14,SOX2,SRSF1,TGFA,TGM2	14	5
Cell Cycle	arrest in interphase of tumor cell lines		0.000135		BHLHE40,CCND1,CDKN2B,CYP1B1,EGFR,FGF2,GDF15,GSPT1,LGALS3,MXI1,NDRG1,NFYA,PPP2R2C,PTEN,RASSF1,RPS6,SGK1,SOX9,SYNM,TFRC	20	8
Cellular Response to Therapeutics	drug resistance of lung cancer cell lines		0.000137		ABCC3,EGFR,FGF2	3	2
Cancer, Cellular Movement, Organismal Injury and Abnormalities	invasion of microvascular endothelial cells		0.000137		FGF2,TIMP2,VEGFA	3	2
Cellular Response to Therapeutics	radiosensitivity of cervical cancer cell lines		0.000137		CCND1,FGF2,NPM1	3	2
Cell-To-Cell Signaling and Interaction, Cellular Movement	recruitment of bone marrow cells		0.000137		CXCR4,PTHLH,VEGFA	3	1
Infectious Diseases	replication of Marburg virus		0.000137		IFITM1,IFITM2,ZC3HAV1	3	1
Cardiovascular Disease, Organismal Injury and Abnormalities	stenosis of pulmonary artery		0.000137		CITED2,IGFBP7,MGP	3	1
Organismal Injury and Abnormalities	angiogenesis of lesion		0.000141	0.786	ANGPTL4,EGFR,FGF2,KITLG,KLF6,MMP1,MMP14,NDRG1,SERPINE1,THBS1,TIMP2,VEGFA	12	6
Neurological Disease, Skeletal and Muscular Disorders	neuromuscular disease		0.000142		AGRN,APP,ARL3,ATP2A2,B4GALT5,BHLHE40,CALR,CD68,CIRBP,CLU,CTGF,EEF1A1,EGR1,ENO2,FDFT1,FGF2,FOS,GFPT1,GPI,HERPUD1,HMOX1,HNRNPA1,HRH1,HSP90B1,HSPA5,IER3,IKBKB,KCNAB1,KCNMA1,LIFR,MYEF2,NDRG1,NGEF,NPM1,NR4A2,PDIA3,PGRMC1,PRKX,PRNP,PSAT1,PSMB9,SERPINA1,SGK1,SLC1A4,SOX2,SOX9,SRSF1,TGFA,TGM2,TRIB3	50	10
Cellular Compromise	stress response of cervical cancer cell lines		0.000146		CALR,HNRNPA1,HSP90B1,HSPA5	4	1
Cancer, Organismal Injury and Abnormalities	pelvic tumor		0.000148	0.368	ABCC3,ADCY6,ADM,ADPRHL1,AHNAK2,ALG10B,ANG,APP,ARRDC3,ATP11B,BAIAP2L1,BHLHE40,BMPR2,C11orf70,C5orf24,C5orf28,C5orf45,CALD1,CALM1 (includes others),CALR,CAP2,CASP4,CBS/CBSL,CCND1,CD68,CDKN2B,CDKN2C,CEP89,CERKL,CHD4,CHST2,CHSY3,CIRBP,CLCN5,CLU,COL4A3BP,COPB1,CTDSPL2,CTGF,CTPS1,CXCR4,CYP1A1,CYP1B1,DDX3X,DIP2B,DIS3L2,DKK1,DTNB,EDEM3,EFL1,EGFR,EGR1,EML5,ENO2,ERLIN2,FAM122A,FAM13B,FBXO5,FDFT1,FGF2,FGGY,…	210	26
Cancer, Cellular Development, Cellular Growth and Proliferation, Organismal Injury and Abnormalities, Tumor Morphology	proliferation of cancer cells		0.00015	-0.654	BEX2,CCND1,DKK1,EEF1A1,EGFR,EGR1,FGF2,FHL1,FOS,GDF15,HDGF,JAG1,KITLG,LGALS3,NDRG1,NPM1,NR4A2,PTEN,PTHLH,SEC14L2,SKI,TGFA,THBS1,TIGAR,VEGFA	25	11
Connective Tissue Development and Function, Organ Morphology, Organismal Development, Skeletal and Muscular System Development and Function, Tissue Development	morphology of mandible		0.000151		CCND1,CTGF,DKK1,EGFR,HEXA,MMP14,PTHLH,SKI,VEGFA	9	3
Neurological Disease, Psychological Disorders	tauopathy		0.000152		AGRN,APP,CASP4,CBS/CBSL,CD68,CLU,CTGF,CXCR4,FDFT1,FGF2,GAPVD1,HMOX1,HNRNPA1,HRH1,HSPA5,IGFBP6,MMP1,NR4A2,PDK1,PRNP,PROS1,PTEN,RCC1,SERPINA1,SERPINE2,SLC1A4,SLC2A1,SLC2A3,SOX2,SPARC,SYVN1,TGM2,TSHZ3,TUBB3,VEGFA	35	7
Cell Cycle	arrest in G2/M phase of tumor cell lines		0.000153		EGFR,FGF2,MXI1,NDRG1,NFYA,PTEN,RASSF1,SGK1	8	4
RNA Post-Transcriptional Modification	processing of mRNA		0.000154	-0.128	APP,GCFC2,HNRNPA1,HNRNPM,NPM1,RBFOX2,RBM4,SF3B1,SFSWAP,SOX9,SRSF1,SRSF5,SRSF6,TRA2A,TRA2B	15	1
Cancer, Organismal Injury and Abnormalities	pelvic cancer		0.000154	0.534	ABCC3,ADCY6,ADM,ADPRHL1,AHNAK2,ALG10B,ANG,APP,ARRDC3,ATP11B,BAIAP2L1,BHLHE40,BMPR2,C11orf70,C5orf24,C5orf28,C5orf45,CALD1,CALM1 (includes others),CALR,CAP2,CASP4,CBS/CBSL,CCND1,CD68,CDKN2B,CDKN2C,CEP89,CERKL,CHD4,CHST2,CHSY3,CIRBP,CLCN5,CLU,COL4A3BP,COPB1,CTDSPL2,CTGF,CTPS1,CXCR4,CYP1A1,CYP1B1,DDX3X,DIP2B,DIS3L2,DKK1,DTNB,EDEM3,EFL1,EGFR,EGR1,EML5,ENO2,ERLIN2,FAM122A,FAM13B,FBXO5,FDFT1,FGF2,FGGY,…	209	26
Cellular Development, Tissue Development	differentiation of bone cells		0.000155	1.865	ATP2A2,BMPR2,CD200,CITED1,DKK1,EGFR,FGF2,FN1,FOS,FOSL1,HEY1,IARS,IFITM1,IL6ST,JAG1,MMP14,NAMPT,PILRB,PTEN,PTHLH,SKI,SNX10,SOX2,STC1,TFRC,UBASH3B,VEGFA	27	12
Cellular Development, Cellular Growth and Proliferation, Hair and Skin Development and Function	proliferation of epithelial cell lines		0.00016	-1.323	BAIAP2L1,CCDC8,CCND1,CLU,DECR1,EGFR,EGR1,FGF2,FOSL1,GNAI2,MMP14,PTEN,PTHLH,PTMA,PTP4A1,RASSF1,SEC14L2,TFRC	18	7
Cancer, Gastrointestinal Disease, Organismal Injury and Abnormalities	oral tumor		0.000161		ATP2A2,CCND1,CTGF,EGFR,FN1,HILPDA,HSP90B1,IFIT2,IGFBP6,LAMC2,MGP,MMP10,NPM1,PDLIM5,PTEN,RND3,SERPINE1,SPRY1,SRRM2,TGM2,TUBB3,WASF2	22	5
Developmental Disorder	hypertrophy of cells		0.000162	1.122	ADCY6,APP,CTGF,CYP1B1,FGF2,FHL1,FN1,GDF15,IER3,IKBKB,IL6ST,MMP1,PAFAH1B1,PTEN,PTHLH,S100A10,SERPINE1,SGK1,SOX9,STC1,VEGFA	21	8
Cancer, Cellular Movement, Organismal Injury and Abnormalities, Tumor Morphology	invasion of tumor cells		0.000163	-0.89	B4GALT5,CLU,CXCR4,EGFR,FN1,GDF15,HMOX1,MMP1,MMP14,PAFAH1B1,PTEN,SCRIB,SOX2,TGFA,THBS1	15	6
Embryonic Development, Organismal Development, Tissue Development	growth of embryonic tissue		0.000166	-0.842	APP,CCND1,CDKN2C,CLU,DKK1,FGF2,JAG1,KITLG,LMNB1,MXI1,PAFAH1B1,PRNP,PTEN,PTHLH,S100A4,SOX2,SOX9,TGFA,TIMP2,VEGFA	20	9
Hematological System Development and Function, Immune Cell Trafficking, Inflammatory Response, Tissue Development	accumulation of macrophages		0.000166	0.083	CBS/CBSL,CD200,FGF2,FOSL1,HMOX1,LAMA5,PAFAH1B1,THBS1,VEGFA	9	4
Cell Cycle	interphase of colorectal cancer cell lines		0.000166	-1.732	CCND1,EGFR,FGF2,GSPT1,LMNB1,MXI1,NFYA,NPM1,TGFA	9	5
Cellular Movement	transmigration of cells		0.000169	0.655	APP,BMPR2,CCND1,CXCR4,FN1,GDF15,GNAI2,MMP14,PAFAH1B1,SERPINE1,STC1,TGM2,TIMP2,VEGFA	14	5
Cardiovascular System Development and Function, Embryonic Development, Organ Development, Organismal Development, Tissue Development, Visual System Development and Function	angiogenesis of eye		0.00017	0.38	ANGPTL4,FGF2,SERPINE1,THBS1,TIMP2,VEGFA,WARS	7	3
Cancer, Organismal Injury and Abnormalities, Tissue Morphology, Tumor Morphology	morphology of tumor		0.00017		EGFR,FOS,FOSL1,MMP1,PTEN,TGFA,THBS1	7	7
Cellular Development, Cellular Growth and Proliferation	proliferation of bladder cancer cell lines		0.00017	1.348	CCND1,EGFR,FGF2,FOSL1,HK2,PTEN,RALB	7	7
Cellular Movement	migration of stem cells		0.000171	0.576	CXCR4,DKK1,EGFR,FGF2,KITLG,PTEN,RND3,VEGFA	8	5
Cellular Development, Cellular Growth and Proliferation	proliferation of lung cancer cell lines		0.000173	-0.938	CCND1,CDCP1,DKK1,EGFR,FGF2,FOSL1,HK1,HK2,HMOX1,KITLG,MMP1,PPP2R2C,PTEN,RALB,RASSF1,S100A10,SLC2A1,SLC7A11,SOX2,TUBB3	20	10
Metabolic Disease	amyloidosis		0.000173		AGRN,APP,CASP4,CBS/CBSL,CCND1,CD68,CLU,CTGF,CXCR4,FDFT1,FGF2,GAPVD1,HMOX1,HNRNPA1,HRH1,HSPA5,IGFBP6,IL6ST,MMP1,OSMR,PDK1,PRNP,PROS1,PTEN,RCC1,SERPINA1,SERPINE2,SLC2A1,SLC2A3,SOX2,SPARC,SYVN1,TGM2,TSHZ3,VEGFA	35	8
Cancer, Organismal Injury and Abnormalities, Reproductive System Disease	breast adenocarcinoma		0.000174	1.067	CCND1,CDKN2C,EGFR,FBXO42,FDFT1,FN1,FOS,FOSL1,GSPT1,IER3,LIFR,PTEN,RASSF1,S100A4,SF3B1,SOX2,SOX9,THBS1,TSHZ3,TUBB3,USP9X,VEGFA	22	10
Tissue Development	formation of connective tissue		0.000177	0	CREB3L2,CTGF,DKK1,FGF2,JAG1,VEGFA	6	4
Nervous System Development and Function, Tissue Morphology	quantity of central nervous system cells		0.00018	-1.314	APP,CXCR4,EGFR,FGF2,GDF11,IGFBP6,IL6ST,LIFR,LMNB1,PRKAR1B,PRNP,SOX9,TGFA	13	6
Cellular Assembly and Organization, Cellular Function and Maintenance	organization of cytoskeleton		0.000184	-0.13	ADCY6,ADM,AGRN,ANGPTL4,APP,ARL2,ARL3,CALD1,CALR,CAP2,CASP4,CCDC8,CEP89,CLU,CRIP1,CSNK1D,CTGF,CXCR4,EEF1A1,EGFR,EGR1,EHD1,EHD2,EML2,FAM101B,FBXO5,FGF2,FN1,FOS,GDF15,GPI,HDGF,IFT74,IKBKB,KITLG,KLF7,KPNB1,LAMA5,LIFR,MICAL2,MYO5B,NDRG1,NEK6,PAFAH1B1,PDIA3,PPP2R2C,PRNP,PTEN,RAB3IP,RALB,RAPH1,RASSF1,RBFOX2,RCC1,RND3,RPS6,S100A4,SERPINE1,SGK1,SMARCE1,SNX10,SOX9,SPARC,SYNM,TGM2,THBS1,TMEM107,TPBG,TRIM27,…	73	15
Hematological Disease	blood protein disorder		0.000186		AHNAK2,CALD1,CCND1,CDKN2C,CXCR4,DKK1,EGFR,FBXO9,FDFT1,FGF2,FN1,FUS,GDF15,HLA-A,HMOX1,IFIT2,MXI1,OSMR,PDIA6,PROS1,PSMB9,PTEN,RCC1,RPS6,TIMP2,VEGFA	26	6
Molecular Transport	transport of molecule		0.000186	-1.336	ABCB6,ABCC3,ADM,ANG,AP2B1,APP,ARL2,ASAH1,ATP11B,ATP2A2,BHLHE40,CALR,CASP4,CCDC93,CITED1,CITED2,CLCN5,CLU,COL4A3BP,CREB3L2,CSNK1D,DDX3X,EGR1,EHD1,FAM53A,FGF2,FHL1,FN1,FUS,GAPVD1,GDF15,GNAI2,HILPDA,HK1,HK2,HLA-A,HMOX1,HSPA5,IKBKB,IL6ST,IPO7,KCNAB1,KCNMA1,KDELR2,KPNB1,LTBP2,MGEA5,MYO5B,NEDD4L,NPM1,PAFAH1B1,PDIA3,PDIA4,PER1,PLIN2,PPP1R10,PPP1R3C,PRNP,PTEN,PTHLH,RAB39B,RAB3IP,SGK1,SLC12A6,SLC1A4,SLC26…	82	17
Cellular Assembly and Organization	development of cytoplasm		0.000188	1.096	ANG,APP,ARHGEF3,ARL2,BAIAP2L1,CALD1,CCND1,COL4A3BP,CTGF,EGFR,EML2,FBXO5,FGF2,FN1,GNAI2,GPI,IKBKB,JAG1,NEK6,NPM1,PAFAH1B1,PTEN,RASSF1,RND3,S100A10,SGK1,SPARC,THBS1,VEGFA,WASF2	30	10
Cellular Movement, Hematological System Development and Function, Immune Cell Trafficking	cell movement of myeloid cells		0.00019	0.229	ADM,APP,BMPR2,CCND1,CTGF,CXCR4,EGFR,FN1,GDF15,GIT2,GNAI2,HARS,HMOX1,IKBKB,IL6ST,KITLG,LAMA5,LGALS3,MMP14,NDRG1,NPM1,PPP1R15A,PRNP,PTEN,PTMA,S100A10,S100A4,SERPINA1,SERPINE1,STC1,TGM2,THBS1,TIMP2,VEGFA	34	10
Cellular Development, Nervous System Development and Function	differentiation of astrocytes		0.000191	0.842	EGFR,FGF2,IGFBP6,IL6ST,LIFR,MBD1,PTEN,SERPINE2	8	4
Cancer, Neurological Disease, Organismal Injury and Abnormalities	growth of glioma		0.000193	-1.109	BEX2,EGFR,FGF2,GDF15,JAG1,PTEN,SKI	7	4
Cardiovascular System Development and Function, Cell Death and Survival	cell viability of endothelial cell lines		0.000194	0.017	FGF2,HMOX1,TGFA,THBS1,VEGFA	5	4
Cell Morphology	surface area of cells		0.000194		EGFR,FGF2,GDF15,PTEN,RASSF1	5	3
Cancer, Organismal Injury and Abnormalities	incidence of carcinoma		0.000197	0.301	ATP2A2,CDKN2B,CDKN2C,GNAI2,IKBKB,LGALS3,PSMB9,PTEN,RASSF1,S100A4,SCRIB,THBS1	12	3
Connective Tissue Disorders, Inflammatory Disease, Skeletal and Muscular Disorders	Rheumatic Disease		0.000197	-0.331	ADM,ANG,CALD1,CALR,CD200,CD68,CERS6,CLU,CTGF,CXCR4,FAM101B,FDFT1,FGF2,FKBP5,FN1,FOS,G0S2,GNAI2,GPI,HLA-A,HMOX1,HNRNPA1,HRH1,HSP90B1,HSPA5,IGFBP7,IKBKB,IL6ST,JAG1,MBD1,MMP1,MMP10,MMP14,NAMPT,NR4A2,PDIA3,PER1,PRNP,PSMB9,PTEN,PTMA,RALB,RAPH1,S100A10,SGK1,SLC1A4,SLC7A11,SPARC,SRSF1,SYVN1,TFPI2,TFRC,TGFA,THBS1,TNRC6B,TPGS2,TUBB3,UBASH3B,VEGFA	59	16
Developmental Disorder	hypertrophy of tissue		0.000199	0.876	ADCY6,CTGF,CYP1B1,FGF2,FHL1,FN1,GDF15,IER3,IKBKB,IL6ST,MMP1,PAFAH1B1,PTEN,PTHLH,SERPINE1,SGK1,SOX9,STC1,VEGFA	19	7
Embryonic Development, Organ Development, Organismal Development, Renal and Urological System Development and Function, Tissue Development	development of metanephric bud		0.0002		CITED1,FGF2,FOXC1,GDF11,LAMA5,MMP14,SPRY1,TIMP2,TSHZ3	9	1
Organismal Development	quantity of vessel		0.0002	-0.27	ADM,BMPR2,FGF2,IL6ST,KITLG,PTEN,SPARC,THBS1,VEGFA	9	7
Cell Morphology	morphology of cells		0.000204		ADM,AGRN,APP,ATP2A2,BHLHE40,CALD1,CALR,CBS/CBSL,CCND1,CD200,CD68,CDCP1,CDKN2B,CDKN2C,CERS6,CIRBP,CITED2,CLU,CTGF,CXCR4,CYP1B1,EGFR,EGR1,EHD1,EXTL2,FBXO5,FGF2,FN1,FOS,FOSL1,GAD1,GDF11,GDF15,GPI,HEXA,HEY1,HK2,HLA-A,HRH1,HSP90B1,IER3,IFIT2,IGFBP7,IKBKB,IL6ST,ILF3,INSIG1,KCNMA1,KITLG,KLF7,LAMTOR4,LGALS3,LMNB1,LTBP2,MCM9,MGEA5,MMP14,MTFP1,MXI1,NAMPT,NEK6,NFYA,NPM1,OSMR,PAFAH1B1,PAFAH1B2,PDLIM5,PLIN2,P…	96	20
Cellular Movement	migration of neural stem cells		0.000206		CXCR4,DKK1,KITLG,PTEN	4	2
Cellular Movement	cell movement of neuroblastoma cell lines		0.000209	1.387	CXCR4,EGFR,FN1,KITLG,PTEN,SERPINE1	6	4
Cellular Movement, Hematological System Development and Function, Hematopoiesis	mobilization of hematopoietic progenitor cells		0.000209	0.418	CXCR4,FOS,KITLG,PTEN,SERPINA1,VEGFA	6	4
Cellular Development, Cellular Growth and Proliferation, Hematological System Development and Function, Hematopoiesis, Lymphoid Tissue Structure and Development, Tissue Development	development of myeloid cells		0.00021	-0.285	ANGPTL4,CXCR4,EGR1,FGF2,FOS,HMOX1,IKBKB,KITLG,NFYA,PLIN2,RALB,VEGFA	12	6
Organismal Injury and Abnormalities, Reproductive System Disease	endometriosis		0.000211		C10orf10,CITED2,CLCN5,CTGF,CXCR4,DKK1,EGFR,EGR1,FGF2,FN1,FOS,G0S2,GPI,MMP1,MMP14,PRKAR1B,PTEN,PTP4A1,RALB,RFC2,SGK1,SLC1A4,SLC2A3,STC1,TIMP2,VEGFA	26	11
Neurological Disease	paralysis		0.000211	-0.64	ABCB6,APP,ERLIN2,HMOX1,IFIT2,NDRG1,NR4A2,PRNP,SLC1A4,TECPR2,TGM2,TUBB3,VEGFA,VPS37A	14	3
Infectious Diseases	replication of virus		0.000216	-0.762	CD200,CD58,COPB1,CXCR4,CYP1A1,DDX3X,DKK1,EEF1A1,EGR1,HMOX1,HNRNPM,HSP90B1,IFITM1,IFITM2,ILF3,KPNB1,LIFR,MYO5B,NPM1,PDE8A,PPP1R15A,PRNP,RAB6B,RPS27A,RPS6,SERPINA1,SF3B1,SGK1,SNX10,SP100,SP110,SRRM2,SRSF1,ZC3HAV1	34	6
Cellular Movement, Hematological System Development and Function, Immune Cell Trafficking	transmigration of leukocytes		0.000224	0.213	APP,BMPR2,CCND1,CXCR4,FN1,GDF15,GNAI2,MMP14,STC1,TGM2,TIMP2,VEGFA	12	5
Hereditary Disorder, Organismal Injury and Abnormalities	autosomal recessive disease		0.000225		AARS,AGRN,AMPD3,APP,B3GALT6,CALR,CBS/CBSL,CCND1,CERKL,CLU,CTPS1,CYP1B1,DIS3L2,DPYD,EGFR,ERLIN2,FDFT1,FKBP10,FN1,FUS,FYCO1,GAD1,GFPT1,HARS,HK1,HMOX1,HSP90B1,HSPA5,IKBKB,LTBP2,MCM9,MMP1,MYO5B,NDRG1,NGLY1,P3H2,PRKAR1B,PROS1,PSAT1,PYCR1,SERAC1,SERPINA1,SETX,SH3TC2,SLC12A6,SLC26A2,SLC2A1,SLC7A11,SNX10,TECPR2,TPK1,VPS37A	52	6
Post-Translational Modification	phosphorylation of protein		0.000225	0.71	ADM,AGRN,ANG,APP,BMPR2,CALM1 (includes others),CALR,CCND1,CDKN2B,CDKN2C,COL4A3BP,CSNK1D,CTGF,CXCR4,DUSP6,EGFR,FGF2,FN1,FZD7,HIPK2,HK1,IKBKB,ILF3,KITLG,MKNK2,MMP1,NEK6,PDIA3,PDK1,PGM2L1,PRKAR1B,PRKX,PRNP,PTEN,RALB,SGK1,SIK2,SOX9,SRPX2,THBS1,VEGFA	41	16
Cell Death and Survival, Skeletal and Muscular Disorders	cell death of muscle cells		0.000226	-0.435	ADCY6,ADM,APP,CALR,DUSP6,EEF1A1,FGF2,FOSL1,GNAI2,HK1,HK2,HMOX1,IL6ST,KITLG,MANF,NAMPT,PPP1R10,PPP1R15A,PTEN,RASSF1,TFPI2,TIMP2,VEGFA	23	9
Embryonic Development, Organismal Development	development of head		0.00023	0.654	ABCB6,ANGPTL4,APP,ARL3,CBS/CBSL,CCND1,CLCN5,CXCR4,CYP1B1,DKK1,DPCD,EGFR,EGR1,FGF2,FN1,FOS,FOXC1,FREM2,FYCO1,GAD1,GDF11,HEXA,HEY1,HIPK2,HLA-A,IGFBP7,IL6ST,INSIG1,INSIG2,JAG1,LAMA5,MMP14,NPM1,NR4A2,PAFAH1B1,PRNP,PTEN,RAD23B,RBFOX2,S100A4,SCRIB,SERPINE1,SKI,SOX2,SOX9,SPARC,TGFA,THBS1,TIMP2,TRA2B,USP9X,VEGFA,WARS,WASF2	54	14
Cell Death and Survival, Embryonic Development	cell death of embryonic cell lines		0.000237	0.254	APP,CASP4,DDX17,HIPK2,HK1,HK2,HSPA5,IER3,NAMPT,PPP1R15A,PRNP,PTHLH,RASSF1,SYVN1,TFRC,TMX1,TRIB3,TRIM27	18	5
Cell Death and Survival	apoptosis of vascular endothelial cells		0.000239	-1.119	ADM,APP,DUSP6,FGF2,HMOX1,HSPA5,PTEN,SERPINA1,THBS1,VEGFA	10	7
Cellular Movement	mobilization of cells		0.000239	0.24	APP,CXCR4,FGF2,FOS,KITLG,PTEN,SERPINA1,SERPINE1,VEGFA	9	6
Cancer, Cell Death and Survival, Organismal Injury and Abnormalities, Tumor Morphology	cell death of lung cancer cells		0.00024	-1	EGFR,FGF2,NDRG1,PTEN,VEGFA	5	4
Cellular Growth and Proliferation	colony formation of cervical cancer cell lines		0.00024	1.342	CCND1,FOS,MMP14,NEK6,SMARCE1	5	2
Organismal Injury and Abnormalities, Reproductive System Disease	prostatic disease		0.000244	0.638	AHNAK2,BHLHE40,BMPR2,CALD1,CCND1,CDKN2C,CHD4,CHST2,CHSY3,CIRBP,CLU,CXCR4,CYP1B1,EGFR,EGR1,ENO2,FDFT1,FOXC1,FYCO1,GCFC2,GDF15,GFPT1,GOLGA3,GPRC5A,HIPK2,HIST1H2AE,HLA-A,HMOX1,HSPA5,IER3,INADL,JAG1,KCNMA1,KLF6,LGALS3,MGP,MICAL2,MKNK2,MMP1,MXI1,MYO5B,PAFAH1B1,PDIA6,PER1,PPP2R2C,PSAT1,PTEN,RASAL2,SCRIB,SERPINE1,SETX,SF3B1,SGK1,SHMT2,SLC2A1,SP110,SPARC,SPRY1,TFPI2,TUBB3,USP9X,VEGFA,ZC3HAV1,ZNF880	64	13
Cancer, Gastrointestinal Disease, Organismal Injury and Abnormalities, Tumor Morphology	invasion of digestive organ tumor		0.000248		EGFR,FGF2,HNRNPA1,HSPA5,SERPINE1,TGFA,TIMP2	7	4
Cell Death and Survival	apoptosis of heart cells		0.000259	1.219	ADCY6,ADM,CALR,FGF2,FOSL1,GNAI2,HMOX1,IKBKB,IL6ST,NAMPT,PPP1R10,PTEN,RASSF1,TIMP2,VEGFA	15	5
Cancer, Organismal Injury and Abnormalities, Reproductive System Disease	male genital neoplasm		0.00026	0.506	AHNAK2,BHLHE40,BMPR2,CALD1,CCND1,CDKN2B,CDKN2C,CHD4,CHST2,CHSY3,CIRBP,CLU,CXCR4,CYP1B1,EGFR,EGR1,ENO2,FDFT1,FOXC1,FYCO1,GCFC2,GDF15,GFPT1,GOLGA3,GPRC5A,HIPK2,HIST1H2AE,HLA-A,HMOX1,HSP90B1,HSPA5,IER3,INADL,JAG1,KCNMA1,KITLG,KLF6,LGALS3,MGP,MICAL2,MKNK2,MMP1,MXI1,MYO5B,PAFAH1B1,PDIA6,PER1,PPP2R2C,PSAT1,PTEN,RASAL2,SETX,SF3B1,SGK1,SHMT2,SLC2A1,SP110,SPARC,SPRY1,TFPI2,TUBB3,USP9X,VEGFA,ZC3HAV1,ZHX2,Z…	66	15
Cancer, Organismal Injury and Abnormalities	neoplasia of melanoma cell lines		0.000261	0.173	ANGPTL4,FBXO11,FGF2,FN1,ILF3,LAMA5,RASSF1,VEGFA	8	3
Organismal Injury and Abnormalities	nodule		0.000261	-1.664	APP,CALR,CBS/CBSL,CTGF,CXCR4,SPARC,TGM2,VEGFA	8	2
Cellular Development, Cellular Growth and Proliferation, Embryonic Development, Nervous System Development and Function, Organ Development, Organismal Development, Tissue Development	proliferation of neural precursor cells		0.000261	0.625	APP,CLU,FGF2,LMNB1,PRNP,PTEN,SOX2,VEGFA	8	5
Organismal Development	length of body region		0.000261	-0.478	APP,CTGF,CYP1A1,CYP1B1,FGF2,MMP14,PAFAH1B1,PTHLH,S100A4	9	2
Cancer, Organismal Injury and Abnormalities, Respiratory Disease	metastatic lung carcinoma		0.000261		EEF1A1,EGFR,FN1,HSP90B1,RPS27A,RPS6,SCRIB,TUBB3,VEGFA	9	5
Cell Death and Survival	cell death of cervical cancer cell lines		0.000266	1.084	APP,ARHGEF3,ATP2A2,CALR,CASP4,CCND1,CDKN2C,CERKL,EGFR,FOS,G0S2,IER3,IKBKB,KPNB1,NEK6,NR4A2,PPP1R10,PTEN,PTMA,RALB,RASSF1,SGK1,SRSF1,STYXL1	24	7
Embryonic Development, Organ Development, Organismal Development, Renal and Urological System Development and Function, Tissue Development	formation of kidney		0.000266	-0.222	ADM,ARL3,CITED1,CITED2,DKK1,FGF2,FOXC1,GDF11,GDF15,JAG1,LAMA5,LGALS3,MGP,MMP14,PRKX,SOX9,SPRY1,TIMP2,TSHZ3,VEGFA	20	4
Organismal Development, Tissue Development	development of exocrine gland		0.000268	0.16	CCND1,CDKN2B,CDKN2C,DKK1,EGFR,FGF2,FN1,FOXC1,IFITM2,IGFBP7,MMP14,PTEN,PTHLH,SOX9,TGFA,TGM2,VEGFA	17	8
Tissue Morphology	morphology of connective tissue		0.000269		CBS/CBSL,CCND1,CD68,CITED2,CTGF,FGF2,FN1,IKBKB,IL6ST,INSIG1,JAG1,LTBP2,MGP,MMP14,PLIN2,PNRC2,PPP1R15A,PPP1R15B,PTEN,PTHLH,RAD23B,SERPINE1,SLC39A14,SOX9,SPARC,TFRC,TGFA,THBS1,VEGFA	29	11
Cancer, Gastrointestinal Disease, Organismal Injury and Abnormalities	colorectal neoplasia		0.000269	-1.038	ABCB6,ABCC3,ADM,AGRN,AHNAK2,ANGPTL4,ANKHD1/ANKHD1-EIF4EBP3,ARHGEF3,ARL2BP,ATP11B,ATP2A2,B3GALT6,BAIAP2L1,BMPR2,C15orf48,C1orf94,C6orf89,CALD1,CALR,CBS/CBSL,CBX6,CCND1,CD58,CDKN2B,CDKN2C,CENPU,CEP89,CHD4,CIRBP,CITED1,CLU,CORO2A,CREB3L2,CRELD1,CRIP1,CSNK1D,CTGF,CYP1B1,DDX17,DDX41,DKK1,DLGAP4,DPYD,DTNB,DUSP6,EGFR,EGR1,EML2,EXOSC9,FGF2,FGGY,FKBP10,FKBP5,FN1,FOS,FREM2,FYCO1,FZD7,GATAD2A,GBE1,GDF15,GIT…	181	25
Cardiovascular Disease, Tissue Morphology	disruption of blood vessel		0.000269		APP,DKK1,FOXC1	3	1
Cancer, Organismal Injury and Abnormalities, Reproductive System Disease, Tissue Morphology	quantity of genital tumor		0.000269		KLF6,PSMB9,PTEN	3	1
Tissue Morphology	quantity of skin cell lines		0.000269		FGF2,THBS1,VEGFA	3	3
Cell-To-Cell Signaling and Interaction	transduction of stem cells		0.000269		FN1,KITLG,SOX2	3	2
Cell Death and Survival	apoptosis of connective tissue cells		0.000274	0.042	ADM,APP,CASP4,CCND1,CDKN2C,CLU,CREB3L2,DKK1,EGFR,FGF2,FN1,HSPA5,IKBKB,PPP1R15A,PTEN,PTHLH,SERPINE1,STC1,SYVN1,TGM2,VEGFA	21	9
Cancer, Organismal Injury and Abnormalities, Reproductive System Disease	tumorigenesis of genital organ		0.000276	0.463	ABCC3,ADCY6,ADM,AHNAK2,ALG10B,ANG,APP,ARRDC3,ATP11B,BAIAP2L1,BHLHE40,BMPR2,C11orf70,C5orf24,C5orf28,C5orf45,CALD1,CALM1 (includes others),CAP2,CASP4,CBS/CBSL,CCND1,CD68,CDKN2B,CDKN2C,CEP89,CERKL,CHD4,CHST2,CHSY3,CIRBP,CLCN5,CLU,COL4A3BP,COPB1,CTDSPL2,CTGF,CTPS1,CXCR4,CYP1A1,CYP1B1,DDX3X,DIP2B,DIS3L2,DKK1,DLGAP4,EDEM3,EFL1,EGFR,EGR1,EML5,ENO2,ERLIN2,FAM122A,FAM13B,FBXO5,FDFT1,FGF2,FHL1,FKBP10,FKBP…	201	26
Cellular Movement	cell movement of connective tissue cells		0.00028	-1.124	CCND1,CTGF,EHD1,FGF2,FN1,FOS,FOSL1,IKBKB,KCNMA1,MMP1,MMP14,PTEN,RND3,TGFA,THBS1,TIMP2,WASF2	17	9
Infectious Diseases	replication of RNA virus		0.000283	-0.595	CD200,CD58,COPB1,CXCR4,CYP1A1,DDX3X,DKK1,EEF1A1,HMOX1,HNRNPM,IFITM1,IFITM2,ILF3,KPNB1,LIFR,MYO5B,NPM1,PDE8A,PPP1R15A,PRNP,RAB6B,RPS27A,RPS6,SERPINA1,SF3B1,SGK1,SNX10,SP110,SRRM2,SRSF1,ZC3HAV1	31	4
Tissue Development	accumulation of extracellular matrix		0.000283		BHLHE40,CTGF,FN1,SERPINE1	4	2
Cell-To-Cell Signaling and Interaction	adhesion of bone marrow cell lines		0.000283	-1.004	FN1,TGM2,THBS1,VEGFA	4	3
Nervous System Development and Function, Organ Morphology, Organismal Development, Skeletal and Muscular System Development and Function	size of vertebrae		0.000283		APP,CYP1A1,CYP1B1,FGF2	4	2
Cancer, Organismal Injury and Abnormalities, Reproductive System Disease	genital tumor		0.000284	0.463	ABCC3,ADCY6,ADM,AHNAK2,ALG10B,ANG,APP,ARRDC3,ATP11B,BAIAP2L1,BHLHE40,BMPR2,C11orf70,C5orf24,C5orf28,C5orf45,CALD1,CALM1 (includes others),CAP2,CASP4,CBS/CBSL,CCND1,CD68,CDKN2B,CDKN2C,CEP89,CERKL,CHD4,CHST2,CHSY3,CIRBP,CLCN5,CLU,COL4A3BP,COPB1,CTDSPL2,CTGF,CTPS1,CXCR4,CYP1A1,CYP1B1,DDX3X,DIP2B,DIS3L2,DKK1,DLGAP4,EDEM3,EFL1,EGFR,EGR1,EML5,ENO2,ERLIN2,FAM122A,FAM13B,FBXO5,FDFT1,FGF2,FHL1,FKBP10,FKBP…	201	26
Cell Cycle	G2/M phase of tumor cell lines		0.000285		EGFR,FGF2,MXI1,NDRG1,NFYA,NPM1,PTEN,RASSF1,SGK1	9	4
Cell Cycle	arrest in G2/M phase		0.000285		CCND1,EGFR,FGF2,MXI1,NDRG1,NFYA,PTEN,RASSF1,SGK1	9	5
Cell Death and Survival	cell death of retinal cells		0.000288	-0.128	APP,CCND1,CD200,FGF2,FOS,FOSL1,PRNP,PROS1	8	5
Cell-To-Cell Signaling and Interaction, Cellular Movement	recruitment of cells		0.000294	0.243	APP,CD200,CLU,CXCR4,CYP1A1,CYP1B1,EGFR,EGR1,FGF2,FN1,FOS,GDF15,HMOX1,HRH1,IKBKB,KITLG,LGALS3,MMP1,PTEN,PTHLH,S100A4,SERPINE1,THBS1,VEGFA	24	11
Cardiovascular System Development and Function, Organ Morphology, Organismal Development	abnormal morphology of heart		0.000297		ADM,ATP2A2,BMPR2,CALR,CCND1,CDKN2C,CITED2,CLU,CXCR4,FGF2,FN1,GBE1,HEY1,HMOX1,HSP90B1,IER3,IL6ST,JAG1,MMP14,PDLIM5,PTEN,TGM2,THBS1,VEGFA,WASF2	25	10
Cancer, Endocrine System Disorders, Organismal Injury and Abnormalities	benign neoplasm of endocrine gland		0.000301	0.156	CALR,CCND1,CDKN2B,CDKN2C,CLU,EGR1,FKBP10,HMOX1,LGALS3,MMP14,PTEN,SOX2,SRSF1,TGFA,TGM2	15	5
Connective Tissue Development and Function, Organ Morphology, Organismal Development, Skeletal and Muscular System Development and Function, Tissue Development	morphology of jaw		0.000301		CCND1,CTGF,DKK1,EGFR,GAD1,HEXA,MMP14,PTHLH,SKI,VEGFA	10	3
Cancer, Organismal Injury and Abnormalities	tumorigenesis of benign tumor		0.000301	0.869	CCND1,CDKN2B,CDKN2C,CYP1B1,EGFR,FOS,MMP1,PTEN,S100A4,VEGFA	10	7
Nervous System Development and Function, Tissue Morphology	quantity of nervous tissue		0.000303	0.686	AGRN,APP,CXCR4,DKK1,EGFR,FGF2,GAD1,GDF11,GDF15,GNAI2,HIPK2,IL6ST,JAG1,KLF7,LGALS3,LIFR,LMNB1,NR4A2,PAFAH1B1,PPP1R15A,PRKAR1B,PRNP,PTEN,SMARCE1,SOX9,TGFA,VEGFA	27	9
Cardiovascular System Development and Function	morphology of vessel		0.000306		ADM,ANGPTL4,APP,BMPR2,CBS/CBSL,CITED2,CLU,CXCR4,FN1,HEY1,HMOX1,IL6ST,JAG1,MGP,MMP14,PROS1,SERPINE1,THBS1,TMBIM1,VEGFA,WASF2	21	8
Cancer, Organismal Injury and Abnormalities	mesenchymal tumor		0.00031	0.44	FGF2,HYOU1,KITLG,MXI1,PTEN,S100A10,S100A4,THBS1,VEGFA	9	5
Cancer, Organismal Injury and Abnormalities	angiogenesis of tumor		0.000314	1.046	ANGPTL4,EGFR,FGF2,KLF6,MMP1,MMP14,NDRG1,SERPINE1,THBS1,TIMP2,VEGFA	11	5
Skeletal and Muscular System Development and Function	length of long bones		0.000315	0.946	CREB3L2,FOS,GNAI2,HEXA,MMP14,PTHLH,SLC39A14	7	2
Cardiovascular System Development and Function, Embryonic Development, Organ Development, Organ Morphology, Organismal Development, Tissue Development	morphology of ventricular septum		0.000318		ADM,ATP2A2,BMPR2,CCND1,CITED2,CXCR4,HEY1,THBS1	8	4
Cell Death and Survival	cell death of colorectal cancer cell lines		0.000322	1.925	CLU,CXCR4,EGFR,FBXO5,FGF2,G0S2,GDF15,HIPK2,HMOX1,LGALS3,NDRG1,NR4A2,PMEPA1,PPP1R15A,PTEN,SGK1,SOX9,SPARC,TGM2,VEGFA	20	5
Cellular Compromise	stress response of cells		0.000326	0.516	APP,ATP2A2,CALR,CREB3L2,ERO1A,HMOX1,HNRNPA1,HSP90B1,HSPA5,NAMPT,PRNP,SLC38A2	12	3
Respiratory System Development and Function	abnormal morphology of respiratory system		0.000328		BMPR2,CBS/CBSL,CEBPG,CITED2,CTGF,DKK1,EGFR,FOS,GDF11,HEXA,ILF3,KMT5B,LMNB1,MGP,MMP14,NEDD4L,PBX3,PTHLH,SERPINE1,THBS1,VEGFA	21	7
Skeletal and Muscular System Development and Function	length of skeleton		0.000329	-0.555	APP,CTGF,CYP1A1,CYP1B1,FGF2,MMP14	6	2
Organismal Injury and Abnormalities, Renal and Urological Disease	renal lesion		0.000332	0.513	ADM,AHNAK2,ATP11B,BHLHE40,CDKN2C,CLU,CYP1A1,DIS3L2,DUSP6,EGFR,ERLIN2,EXTL2,FDFT1,FGF2,FN1,FOS,GSPT1,GUK1,HILPDA,HLA-A,HMOX1,IFITM1,IFT74,IKBKB,KCNMA1,KLF6,LAMA5,LGALS3,LIFR,MICAL2,MMP14,MXI1,MYO5B,NGEF,PLIN2,PLXNA1,PNISR,POTEH (includes others),PTEN,PTHLH,PYGB,RALB,RASSF1,RBFOX2,RSPH10B/RSPH10B2,SERAC1,SF3B1,SLC1A4,SOX9,SRRM2,SRSF6,STC1,TGFA,THBS1,TIMP2,TSHZ3,TUBB3,USP9X,VEGFA,WDR33,ZC3H18,ZFP36L…	65	14
Cardiovascular System Development and Function, Organ Morphology, Organismal Development	morphology of heart		0.000335		ADM,ATP2A2,BMPR2,CALR,CCND1,CDKN2C,CITED2,CLU,CXCR4,FGF2,FN1,GBE1,HEY1,HMOX1,HSP90B1,IER3,IL6ST,JAG1,MMP14,PDLIM5,PTEN,PTHLH,TGM2,THBS1,VEGFA,WASF2	26	10
Hereditary Disorder, Neurological Disease, Organismal Injury and Abnormalities	hereditary neuropathy		0.000348		AARS,ANG,ASAH1,ATL3,CLU,ERLIN2,FUS,HK1,NDRG1,NR4A2,SETX,SH3TC2,SLC12A6,TECPR2,VPS37A	15	0
Cellular Movement	chemotaxis		0.000354	-0.382	APP,CALR,CBS/CBSL,CCND1,CLU,COL4A3BP,CTGF,CXCR4,DUSP6,EGFR,FGF2,FN1,FOSL1,GIT2,GNAI2,HARS,HRH1,IKBKB,KITLG,LGALS3,LIFR,MMP14,MYO5B,NUS1,PRNP,PTEN,S100A4,SCRIB,SERPINA1,SERPINE1,TGFA,THBS1,VEGFA	33	12
Cellular Movement, Hematological System Development and Function, Immune Cell Trafficking	cell movement of leukocytes		0.000358	-0.88	ADM,APP,BMPR2,CALR,CCND1,CD58,CHST2,CTGF,CXCR4,EGFR,FN1,FOS,GDF15,GIT2,GNAI2,HARS,HLA-A,HMOX1,HRH1,HYOU1,IKBKB,IL6ST,KITLG,LAMA5,LGALS3,MMP14,NARS,NDRG1,NPM1,PAFAH1B1,PPP1R15A,PRNP,PTEN,PTMA,S100A10,S100A4,SERPINA1,SERPINE1,SPARC,STC1,TGM2,THBS1,TIMP2,VEGFA	44	11
Cancer, Organismal Injury and Abnormalities	upper aero-digestive squamous cell carcinoma		0.000373		CLU,CTGF,EGFR,FN1,HSP90B1,IGFBP6,MGP,MMP10,NPM1,OSCP1,OSMR,PDLIM5,PPP1R10,RASSF1,RND3,SERPINE1,SPRY1,TGM2,TUBB3,WASF2	20	3
Cellular Development, Connective Tissue Development and Function, Skeletal and Muscular System Development and Function, Tissue Development	differentiation of chondrocytes		0.000376	0.157	CREB3L2,CTGF,EGFR,FGF2,GLG1,IKBKB,MGP,PTHLH,SOX9,STC1	10	3
Cell Death and Survival	cell viability of breast cancer cell lines		0.000378	0.482	BEX2,BHLHE40,CCND1,CLU,CTGF,EGFR,FKBP5,GDF15,INSIG1,LGALS3,PGRMC1,PTEN,SOX2,VEGFA	14	5
Cardiovascular System Development and Function, Organ Morphology, Skeletal and Muscular System Development and Function	area of cardiac muscle		0.000379		GDF15,IL6ST,PTEN,RASSF1	4	2
Cardiovascular System Development and Function, Organ Development	function of heart		0.000379	-0.418	ADCY6,ADM,ATP2A2,CALR,CLU,FGF2,GDF15,HMOX1,IER3,KITLG,MMP1,NEDD4L,PDLIM5,PTEN,RASSF1,SLC2A1,VEGFA	17	5
Cancer, Organismal Injury and Abnormalities	incidence of adenocarcinoma		0.000385	0.585	CDKN2B,CDKN2C,GNAI2,PTEN,RASSF1,S100A4,SCRIB,THBS1	8	3
Cellular Development, Cellular Growth and Proliferation, Nervous System Development and Function	proliferation of neuroglia		0.000391	1.166	CCND1,CHD4,EGFR,FGF2,LGALS3,NPM1,PRNP,PTEN,RND3,SERPINE2,SKI,VEGFA	12	5
Cellular Function and Maintenance, Small Molecule Biochemistry	homeostasis of metal ion		0.000394		ADCY6,ADM,APP,ATP2A2,CALR,FGF2,HERPUD1,HMOX1,HSPA5,KCNMA1,PRNP,PTHLH,SGK1,SLC39A14,STC1,TFRC	16	5
Cardiovascular Disease	Hypertension		0.000397	0.421	ADCY6,ADM,ATL3,ATP2A2,BMPR2,C10orf10,CCDC8,CORO2A,CXCR4,EGFR,FGGY,FHL1,FOXC1,FUT11,GDF15,GUK1,HMOX1,IFITM1,IFITM2,IL6ST,KCTD15,MGP,MMP1,MSMO1,NEDD4L,PBX3,PDE8A,PMEPA1,PPP1R14A,SERPINE1,SPARC,TMED5,TMEM129,TMEM97,TMX1,TRAPPC10,UBASH3B,VEGFA	38	6
Cellular Movement	invasion of colorectal cancer cell lines		0.000398	-0.396	CXCR4,EGFR,FGF2,HIPK2,NDRG1,S100A10,S100A4,TGFA,VEGFA	9	4
Cell Morphology	sprouting		0.0004	-0.018	ADM,AGRN,ANG,APP,CALD1,CRIP1,FGF2,FN1,FOS,KITLG,KLF7,LIFR,MMP14,MYO5B,PDIA3,PRKX,PRNP,PTEN,RALB,RAPH1,SGK1,SRPX2,TGFA,THBS1,TPBG,VEGFA	26	12
Cancer, Organismal Injury and Abnormalities	cancer of secretory structure		0.000401	1.069	AARS,ABCC3,AHNAK2,ANKHD1/ANKHD1-EIF4EBP3,ATPAF1,BAIAP2L1,BHLHE40,BMPR2,C10orf12,C5orf45,CALD1,CASP4,CCDC8,CCND1,CEP89,CHD4,CHST2,CHSY3,CIRBP,CLU,CTGF,CXCR4,CYP1B1,DDX3X,DIP2B,DKK1,DNAJC21,DPCD,DPYD,EGFR,EHD1,ENO2,FAM13B,FBXO11,FBXO5,FDFT1,FGF2,FGGY,FHL1,FKBP10,FN1,FOS,FOXC1,FREM2,FUT11,FYCO1,GAD1,GBE1,GCFC2,GDF15,GFPT1,GIT2,GLG1,GOLGA3,GPI,GPRC5A,HIPK2,HIST1H2AE,HLA-A,HMOX1,HSPA5,HYOU1,IER3,IFITM…	141	18
Cell Death and Survival	apoptosis of cervical cancer cell lines		0.000402	1.746	ARHGEF3,CASP4,CCND1,CDKN2C,CERKL,EGFR,FOS,G0S2,IER3,IKBKB,NEK6,NR4A2,PPP1R10,PTEN,PTMA,RALB,RASSF1,SGK1,SRSF1,STYXL1	20	6
Cellular Movement	cell movement of lung cancer cell lines		0.000408	-0.113	BMPR2,EGFR,FN1,FOSL1,HIPK2,MMP1,RASSF1,S100A10,S100A4,TGFA,TGM2	11	6
Connective Tissue Disorders, Immunological Disease, Inflammatory Disease, Inflammatory Response, Skeletal and Muscular Disorders	juvenile rheumatoid arthritis		0.000408		ADM,ANG,FOS,HNRNPA1,NR4A2,PRNP,PTMA,RALB,S100A10,THBS1,TPGS2	11	3
Cancer, Organismal Injury and Abnormalities, Renal and Urological Disease	renal cancer		0.000415	0	ADM,AHNAK2,ATP11B,BHLHE40,CDKN2C,CLU,CYP1A1,DIS3L2,DUSP6,EGFR,ERLIN2,EXTL2,FDFT1,FGF2,FN1,FOS,GSPT1,GUK1,HILPDA,HLA-A,HMOX1,IFITM1,IFT74,IKBKB,KCNMA1,KLF6,LAMA5,LGALS3,LIFR,MICAL2,MXI1,MYO5B,NGEF,PLIN2,PLXNA1,PNISR,POTEH (includes others),PTEN,PYGB,RALB,RASSF1,RBFOX2,RSPH10B/RSPH10B2,SERAC1,SF3B1,SLC1A4,SOX9,SRRM2,SRSF6,TGFA,THBS1,TIMP2,TSHZ3,TUBB3,USP9X,VEGFA,WDR33,ZC3H18,ZFP36L2,ZNF468,ZNF605,Z…	62	14
Cell Death and Survival	apoptosis of gonadal cells		0.000419	0.533	CASP4,CDKN2C,CIRBP,CLU,CTGF,EGR1,EHD1,FGF2,KITLG,MCM9,PAFAH1B2,PTEN,SETX,THBS1	14	5
Cellular Development, Cellular Growth and Proliferation, Connective Tissue Development and Function, Tissue Development	development of connective tissue cells		0.000421	-0.405	BMPR2,CALD1,CYP1A1,CYP1B1,DKK1,EGFR,EGR1,FGF2,FOS,HEY1,IKBKB,KITLG,PTHLH,SERPINE1,SNX10,SOX2,SOX9,SPARC	18	6
Organismal Development	morphology of body cavity		0.000424		ADM,ANGPTL4,APP,ASAH1,ATP2A2,BHLHE40,BMPR2,CALR,CBS/CBSL,CCND1,CDKN2B,CDKN2C,CEBPG,CITED2,CLU,CREB3L2,CTGF,CXCR4,CYP1A1,EGFR,EGR1,FDFT1,FGF2,FN1,FOS,GBE1,GDF11,GDF15,GIT2,GNAI2,HEXA,HEY1,HMOX1,HSP90B1,IER3,IKBKB,IL6ST,JAG1,KMT5B,LAMC2,LGALS3,LMNB1,MGP,MMP14,MXI1,NEDD4L,OSMR,PDLIM5,PPP1R15A,PPP1R15B,PTEN,PTHLH,RAD23B,SCRIB,SERPINE1,SOX9,SPARC,SPRY1,TGFA,TGM2,THBS1,VEGFA,WASF2,ZFP36L2	64	19
Cancer, Hematological Disease, Immunological Disease, Organismal Injury and Abnormalities	lymphohematopoietic cancer		0.000425	0.28	ABCC3,AHNAK2,ANGPTL4,CALD1,CALR,CCDC8,CCND1,CD200,CD58,CD68,CDCP1,CDKN2B,CDKN2C,CEP89,CHD4,CORO2A,CRELD2,CTPS1,CXCR4,CYP1A1,CYP1B1,DDX41,DKK1,DPYD,DTNB,EEF1A1,EGFR,EGR1,ENO2,FAM120B,FBXO11,FBXO9,FDFT1,FGF2,FN1,FUS,FYCO1,FZD7,GCFC2,GDF15,GPD2,HEY1,HIPK2,HK2,HLA-A,HMOX1,HSP90B1,HSPA5,IER3,IFIT2,IKBKB,IL13RA1,INADL,IPO7,JAG1,KLRC3,KPNB1,LIFR,MAGEF1,MCM6,MICAL2,MSMO1,MXI1,NAMPT,NARS,NDRG1,NEDD4L,NEK6…	112	16
Cardiovascular System Development and Function, Embryonic Development, Organ Development, Organismal Development, Tissue Development	cardiogenesis		0.000428	0.555	ADM,ATP2A2,BMPR2,CALR,CBS/CBSL,CCND1,CITED2,COL4A3BP,CRELD1,CRIP1,CXCR4,DCTN5,DUSP6,EGFR,FHL1,FN1,FOXC1,FREM2,GDF11,GDF15,GYS1,HEY1,HMOX1,IFT74,JAG1,KITLG,PTEN,RASSF1,SOX9,THBS1,VEGFA	31	11
Cell-To-Cell Signaling and Interaction	binding of breast cancer cell lines		0.000429	1.951	EGFR,LGALS3,PDLIM2,SERPINE1,THBS1	5	2
Cardiovascular System Development and Function, Cellular Development, Cellular Function and Maintenance, Cellular Growth and Proliferation, Organismal Development, Tissue Development	proliferation of microvascular endothelial cells		0.000429	1.114	ADM,DKK1,FGF2,FN1,VEGFA	5	3
Cell-To-Cell Signaling and Interaction, Cellular Movement	recruitment of connective tissue cells		0.000429	0.132	EGFR,HRH1,LGALS3,PTEN,VEGFA	5	3
Cardiovascular System Development and Function, Hematological System Development and Function	systolic pressure of heart ventricle		0.000429	-1.387	ATP2A2,BMPR2,FGF2,PDLIM5,VEGFA	5	3
Cell Cycle	G2/M phase		0.00043		CCND1,CDKN2B,EGFR,FGF2,IER3,IKBKB,MGEA5,MXI1,NDRG1,NEK6,NFYA,NPM1,PTEN,RASSF1,RPS6,SGK1	16	6
Cellular Movement	chemotaxis of cells		0.000431	-0.386	APP,CALR,CBS/CBSL,CCND1,CLU,COL4A3BP,CTGF,CXCR4,DUSP6,EGFR,FGF2,FN1,GIT2,GNAI2,HARS,HRH1,IKBKB,KITLG,LGALS3,LIFR,MMP14,MYO5B,NUS1,PRNP,PTEN,S100A4,SCRIB,SERPINA1,SERPINE1,TGFA,THBS1,VEGFA	32	11
Tissue Morphology	quantity of epithelial cells		0.000435	-0.588	APP,CBS/CBSL,CCND1,CDKN2C,KITLG,PROS1,PTEN,SOX2,SOX9,TGFA,THBS1	11	6
Cell Cycle	G2 phase of tumor cell lines		0.000439		CCND1,EGFR,FGF2,MGEA5,MXI1,NDRG1,NFYA,NPM1,PTEN,RASSF1,RPS6,SGK1	12	5
Cancer, Gastrointestinal Disease, Organismal Injury and Abnormalities	colorectal cancer		0.000445	-0.67	ABCB6,ABCC3,ADM,AGRN,AHNAK2,ANGPTL4,ANKHD1/ANKHD1-EIF4EBP3,ARHGEF3,ARL2BP,ATP11B,ATP2A2,B3GALT6,BAIAP2L1,BMPR2,C15orf48,C1orf94,C6orf89,CALD1,CALR,CBS/CBSL,CBX6,CCND1,CD58,CDKN2C,CENPU,CEP89,CHD4,CIRBP,CITED1,CLU,CORO2A,CREB3L2,CRELD1,CRIP1,CSNK1D,CTGF,CYP1B1,DDX17,DDX41,DKK1,DLGAP4,DPYD,DTNB,DUSP6,EGFR,EGR1,EML2,EXOSC9,FGF2,FGGY,FKBP10,FKBP5,FN1,FOS,FREM2,FYCO1,FZD7,GATAD2A,GBE1,GDF15,GIT2,GLG1,…	177	24
Cellular Assembly and Organization, Cellular Function and Maintenance	organization of cytoplasm		0.000446	-0.13	ADCY6,ADM,AGRN,ANGPTL4,APP,ARL2,ARL3,ATL3,CALD1,CALR,CAP2,CASP4,CCDC8,CEP89,CLU,COL4A3BP,CRIP1,CSNK1D,CTGF,CXCR4,EEF1A1,EGFR,EGR1,EHD1,EHD2,EML2,FAM101B,FBXO5,FGF2,FN1,FOS,GDF15,GPI,HDGF,HEXA,IFT74,IKBKB,KITLG,KLF7,KPNB1,LAMA5,LIFR,MICAL2,MTFP1,MYO5B,NDRG1,NEK6,PAFAH1B1,PDIA3,PPP2R2C,PRNP,PTEN,RAB3IP,RALB,RAPH1,RASSF1,RBFOX2,RCC1,RND3,RPS6,S100A4,SERPINE1,SGK1,SMARCE1,SNX10,SOX9,SPARC,SYNM,TGM2,T…	77	15
Cellular Development, Cellular Growth and Proliferation	proliferation of pancreatic cancer cell lines		0.000448	0.451	ADM,APP,CCND1,EGFR,FGF2,LGALS3,MKNK2,NAMPT,NPM1,RALB,SPARC,TGFA,WSB1	13	6
Cancer, Hematological Disease, Immunological Disease, Organismal Injury and Abnormalities	hematologic cancer		0.000457	0.066	ABCC3,AHNAK2,ANGPTL4,CALD1,CALR,CCDC8,CCND1,CD200,CD58,CD68,CDCP1,CDKN2B,CDKN2C,CEP89,CHD4,CORO2A,CRELD2,CTPS1,CXCR4,CYP1A1,CYP1B1,DDX41,DKK1,DPYD,DTNB,EEF1A1,EGFR,EGR1,ENO2,FAM120B,FBXO11,FBXO9,FDFT1,FGF2,FN1,FUS,FYCO1,FZD7,GCFC2,GDF15,GPD2,HEY1,HIPK2,HK2,HLA-A,HMOX1,HSPA5,IER3,IFIT2,IKBKB,IL13RA1,INADL,IPO7,JAG1,KLRC3,KPNB1,LIFR,MAGEF1,MCM6,MICAL2,MSMO1,MXI1,NAMPT,NARS,NDRG1,NEDD4L,NEK6,NPM1,NT…	111	16
Connective Tissue Development and Function, Skeletal and Muscular System Development and Function	remodeling of bone		0.000462	-0.195	CD68,CXCR4,CYP1A1,CYP1B1,EGFR,EGR1,HRH1,MGP,MMP14,PTHLH,RND3,SPARC,TFRC,UBASH3B,VEGFA	15	4
Cardiovascular System Development and Function, Embryonic Development, Organismal Development	angiogenesis of embryo		0.000463		FGF2,TIMP2,VEGFA	3	2
Cellular Development, Cellular Growth and Proliferation	arrest in growth of brain cancer cell lines		0.000463		CDKN2B,EGFR,PTEN	3	3
Cardiovascular System Development and Function, Cell Morphology	cell spreading of endothelial cell lines		0.000463		FN1,SPARC,VEGFA	3	2
Cellular Assembly and Organization, Tissue Development	delay in formation of filaments		0.000463		APP,CTGF,FN1	3	2
Tissue Morphology	density of macrophages		0.000463		APP,S100A10,SPARC	3	1
Cellular Compromise, Cellular Function and Maintenance	endoplasmic reticulum stress response of hepatoma cell lines		0.000463		ATP2A2,HSP90B1,HSPA5	3	1
Infectious Diseases	replication of Zaire ebolavirus		0.000463		IFITM1,IFITM2,ZC3HAV1	3	1
Cancer	sphere formation of lung cancer cell lines		0.000463		CXCR4,PTEN,SOX2	3	1
Amino Acid Metabolism, Molecular Transport, Small Molecule Biochemistry	transport of glutamine		0.000463		SLC1A4,SLC38A1,SLC38A2	3	0
Cardiovascular System Development and Function, Cellular Development, Tissue Development	differentiation of endothelial cells		0.000463	0.012	BHLHE41,CALR,CXCR4,FGF2,FN1,JAG1,TGFA,VEGFA	8	5
Cellular Movement, Nervous System Development and Function	migration of neuroglia		0.000463	-1.106	APP,CTGF,FN1,FZD7,PRNP,PTEN,SERPINE1,VEGFA	8	4
Cardiovascular System Development and Function, Organismal Development, Tissue Morphology	quantity of blood vessel		0.000463	-0.629	BMPR2,FGF2,IL6ST,KITLG,PTEN,SPARC,THBS1,VEGFA	8	7
Cancer, Organismal Injury and Abnormalities, Tumor Morphology	size of tumor		0.000463	-0.236	EGFR,FGF2,IKBKB,KLF6,MMP1,PTEN,RASSF1,SERPINE1,TGFA,TIMP2,VEGFA	11	6
Cell Death and Survival	cell death of central nervous system cells		0.000464	0.452	APP,CLU,DKK1,EGR1,FOS,FUS,HK2,HSPA5,HYOU1,IL6ST,KLF6,NPM1,PRNP,PTEN,SERPINE1,SGK1,SLC2A1,TGFA,TGM2,VEGFA	20	10
Cancer, Organismal Injury and Abnormalities, Respiratory Disease	advanced stage lung cancer		0.000467		EEF1A1,EGFR,FN1,HSP90B1,KCNMA1,RPS27A,RPS6,TUBB3,VEGFA	9	5
Cellular Movement	cell movement of carcinoma cell lines		0.00047	-1.167	BMPR2,CTGF,CXCR4,EGFR,FGF2,FN1,FOSL1,HMOX1,IFIT2,MMP1,NDRG1,RASSF1,S100A10,S100A4,TGFA,TGM2	16	7
Cellular Movement	homing of cells		0.000471	-0.613	APP,CALR,CBS/CBSL,CCND1,CHST2,CLU,COL4A3BP,CTGF,CXCR4,DUSP6,EGFR,FGF2,FN1,FOSL1,GIT2,GNAI2,HARS,HRH1,IKBKB,KITLG,LGALS3,LIFR,MMP14,MYO5B,NUS1,PRNP,PTEN,S100A4,SCRIB,SERPINA1,SERPINE1,TGFA,THBS1,VEGFA	34	12
Cellular Development, Nervous System Development and Function, Tissue Development	differentiation of neurons		0.000475	-0.21	AGRN,APP,ASAH1,CALR,CDKN2C,EGFR,FGF2,FN1,GDF11,HEY1,HIPK2,IER2,JAG1,KCNMA1,KDM4C,LIFR,LMNB1,NR4A2,PRNP,S100A4,SOX2,TGFA,TIMP2,TUBB3,VEGFA,ZHX2	26	9
Hematological System Development and Function, Immune Cell Trafficking, Inflammatory Response, Tissue Development	accumulation of myeloid cells		0.000486	1.415	CBS/CBSL,CD200,EGR1,FGF2,FOSL1,GNAI2,HMOX1,IL6ST,LAMA5,PAFAH1B1,PTEN,THBS1,TIMP2,VEGFA	14	7
Developmental Disorder	Hypertrophy		0.000488	0.425	ADCY6,ADM,APP,ATP2A2,BMPR2,CTGF,CYP1B1,EGFR,FGF2,FHL1,FN1,GDF15,GNAI2,HMOX1,IER3,IKBKB,IL6ST,MMP1,PAFAH1B1,PBX3,PTEN,PTHLH,RASSF1,S100A10,SERPINE1,SGK1,SOX9,STC1,VEGFA	29	10
Cancer, Organismal Injury and Abnormalities	tumorigenesis of soft tissue sarcoma		0.000496		MXI1,PTEN,RASSF1,THBS1	4	2
Cellular Movement	cell movement of bladder cancer cell lines		0.000497	0.358	FGF2,FOSL1,PDK1,PTEN,RALB,SOX9	6	4
Hereditary Disorder, Organismal Injury and Abnormalities, Skeletal and Muscular Disorders	inclusion body myopathy		0.000497		APP,CALR,HNRNPA1,HSP90B1,HSPA5,PRNP	6	2
Skeletal and Muscular System Development and Function	size of skeleton		0.000497	-0.555	APP,CTGF,CYP1A1,CYP1B1,FGF2,MMP14	6	2
Embryonic Development, Organismal Development, Tissue Development	formation of embryonic tissue		0.000498	-1.109	BMPR2,CITED2,CXCR4,DKK1,FGF2,FN1,FOS,FOXC1,GATAD2A,GPI,HSP90B1,IKBKB,NUP50,PTEN,RALB,SKI,SOX2,SOX9,VEGFA,WASF2	20	8
Cell Death and Survival	apoptosis of central nervous system cells		0.000498	0.483	APP,DKK1,EGR1,FOS,HK2,HSPA5,IL6ST,KLF6,NPM1,PRNP,PTEN,SGK1,VEGFA	13	9
Cancer, Organismal Injury and Abnormalities, Reproductive System Disease	Prostate Cancer and Tumors		0.0005	0.367	AHNAK2,BHLHE40,BMPR2,CALD1,CCND1,CDKN2C,CHD4,CHST2,CHSY3,CIRBP,CLU,CXCR4,CYP1B1,EGFR,EGR1,ENO2,FDFT1,FOXC1,FYCO1,GCFC2,GDF15,GFPT1,GOLGA3,GPRC5A,HIPK2,HIST1H2AE,HLA-A,HMOX1,HSPA5,IER3,INADL,JAG1,KCNMA1,KLF6,LGALS3,MGP,MICAL2,MKNK2,MMP1,MXI1,MYO5B,PAFAH1B1,PDIA6,PER1,PPP2R2C,PSAT1,PTEN,RASAL2,SETX,SF3B1,SGK1,SHMT2,SLC2A1,SP110,SPARC,SPRY1,TFPI2,TUBB3,USP9X,VEGFA,ZC3HAV1,ZNF880	62	13
Cancer, Organismal Injury and Abnormalities, Renal and Urological Disease	urinary tract cancer		0.000503	0.555	ADM,ADPRHL1,AHNAK2,ATP11B,BHLHE40,CALD1,CALR,CCND1,CDKN2C,CLU,CYP1A1,DIS3L2,DUSP6,EGFR,ERLIN2,EXTL2,FDFT1,FGF2,FN1,FOS,FOSL1,GBE1,GSPT1,GUK1,HILPDA,HLA-A,HMOX1,HSP90B1,IFITM1,IFT74,IKBKB,ILF3,KCNMA1,KLF6,LAMA5,LGALS3,LIFR,MICAL2,MXI1,MYO5B,NGEF,PLIN2,PLXNA1,PNISR,POTEH (includes others),PPP1R15A,PSMB9,PTEN,PYGB,RALB,RASSF1,RBFOX2,RSPH10B/RSPH10B2,SCRIB,SERAC1,SERPINA1,SF3B1,SLC1A4,SOX9,SRRM2,SRSF…	76	16
Cellular Movement, Hematological System Development and Function, Immune Cell Trafficking, Inflammatory Response	migration of macrophages		0.000505	0.542	BMPR2,CCND1,CXCR4,LGALS3,NPM1,PRNP,S100A10,SERPINE1,VEGFA	9	3
Cell Death and Survival, Nervous System Development and Function	cell viability of neurons		0.000506	-0.24	AGRN,AP2B1,APP,CTGF,EGFR,EGR1,FGF2,FUS,GDF15,HDGF,HERPUD1,KITLG,PDIA3,PRNP,TGFA,TGM2,VEGFA	17	8
Connective Tissue Development and Function, Organ Morphology, Organismal Development, Skeletal and Muscular System Development and Function, Tissue Development	abnormal morphology of mandible		0.000507		CCND1,CTGF,EGFR,HEXA,MMP14,PTHLH,SKI,VEGFA	8	3

## Sheet: Detail
Categories	Diseases or Functions Annotation	p-Value	Predicted Activation State	Activation z-score	Molecules	Entrez Gene Name	Location	Type(s)	Corrected_p-value	P value	Regulation	FCAbsolute	Fold_Change	Log_FC	# Molecules
Cellular Movement	invasion of cells	5.34e-16		0.843	ADM	adrenomedullin	Extracellular Space	other	0.0007476	1.42003e-05	up	2.49076	2.49076	1.31659	79
Cellular Movement	invasion of cells	5.34e-16		0.843	ANG	angiogenin, ribonuclease, RNase A family, 5	Extracellular Space	enzyme	0.00140226	0.000189358	up	1.53085	1.53085	0.614337	79
Cellular Movement	invasion of cells	5.34e-16		0.843	ANGPTL4	angiopoietin like 4	Extracellular Space	other	0.00116484	7.75955e-05	up	1.68167	1.68167	0.749898	79
Cellular Movement	invasion of cells	5.34e-16		0.843	APP	amyloid beta precursor protein	Plasma Membrane	other	0.00117209	8.74588e-05	up	3.23384	3.23384	1.69325	79
Cellular Movement	invasion of cells	5.34e-16		0.843	ARRDC3	arrestin domain containing 3	Plasma Membrane	other	0.0007476	6.27538e-06	up	1.94959	1.94959	0.963168	79
Cellular Movement	invasion of cells	5.34e-16		0.843	B4GALT5	UDP-Gal:betaGlcNAc beta 1,4- galactosyltransferase, polypeptide 5	Cytoplasm	enzyme	0.0283088	0.0263295	up	1.50684	1.50684	0.59153	79
Cellular Movement	invasion of cells	5.34e-16		0.843	BHLHE40	basic helix-loop-helix family member e40	Nucleus	transcription regulator	0.00181552	0.000441701	up	1.61874	1.61874	0.694869	79
Cellular Movement	invasion of cells	5.34e-16		0.843	BHLHE41	basic helix-loop-helix family member e41	Nucleus	transcription regulator	0.00146478	0.000215186	up	1.36165	1.36165	0.445351	79
Cellular Movement	invasion of cells	5.34e-16		0.843	BMPR2	bone morphogenetic protein receptor type II	Plasma Membrane	kinase	0.00151471	0.000260839	up	1.37984	1.37984	0.464505	79
Cellular Movement	invasion of cells	5.34e-16		0.843	CALR	calreticulin	Cytoplasm	transcription regulator	0.00151471	0.000262537	down	1.65213	-1.65213	-0.724328	79
Cellular Movement	invasion of cells	5.34e-16		0.843	CCND1	cyclin D1	Nucleus	transcription regulator	0.00490661	0.00320573	down	1.33037	-1.33037	-0.411832	79
Cellular Movement	invasion of cells	5.34e-16		0.843	CITED1	Cbp/p300-interacting transactivator, with Glu/Asp rich carboxy-terminal domain, 1	Nucleus	transcription regulator	0.0053777	0.0035982	down	1.44848	-1.44848	-0.534536	79
Cellular Movement	invasion of cells	5.34e-16		0.843	CLU	clusterin	Cytoplasm	other	0.00192278	0.000542073	up	1.31757	1.31757	0.397876	79
Cellular Movement	invasion of cells	5.34e-16		0.843	CTGF	connective tissue growth factor	Extracellular Space	growth factor	0.0007476	1.05928e-05	down	1.62646	-1.62646	-0.701739	79
Cellular Movement	invasion of cells	5.34e-16		0.843	CXCR4	chemokine (C-X-C motif) receptor 4	Plasma Membrane	G-protein coupled receptor	0.00394634	0.00236034	up	1.95993	1.95993	0.970804	79
Cellular Movement	invasion of cells	5.34e-16		0.843	CYP1B1	cytochrome P450 family 1 subfamily B member 1	Cytoplasm	enzyme	0.0111449	0.00902095	up	1.46042	1.46042	0.546386	79
Cellular Movement	invasion of cells	5.34e-16		0.843	DKK1	dickkopf WNT signaling pathway inhibitor 1	Extracellular Space	growth factor	0.001383	0.000162515	down	1.89952	-1.89952	-0.925636	79
Cellular Movement	invasion of cells	5.34e-16		0.843	DUSP6	dual specificity phosphatase 6	Cytoplasm	phosphatase	0.00162763	0.000309302	down	1.50826	-1.50826	-0.592884	79
Cellular Movement	invasion of cells	5.34e-16		0.843	EGFR	epidermal growth factor receptor	Plasma Membrane	kinase	0.0111021	0.00896913	up	1.32036	1.32036	0.400935	79
Cellular Movement	invasion of cells	5.34e-16		0.843	EGR1	early growth response 1	Nucleus	transcription regulator	0.001165	8.5561e-05	up	1.78195	1.78195	0.833456	79
Cellular Movement	invasion of cells	5.34e-16		0.843	FAM43A	family with sequence similarity 43 member A	Other	other	0.00503497	0.00330143	down	1.54326	-1.54326	-0.625979	79
Cellular Movement	invasion of cells	5.34e-16		0.843	FGF2	fibroblast growth factor 2 (basic)	Extracellular Space	growth factor	0.008125	0.00615486	down	1.38757	-1.38757	-0.472561	79
Cellular Movement	invasion of cells	5.34e-16		0.843	FN1	fibronectin 1	Extracellular Space	enzyme	0.00158605	0.000284815	down	1.34562	-1.34562	-0.428276	79
Cellular Movement	invasion of cells	5.34e-16		0.843	FOS	FBJ murine osteosarcoma viral oncogene homolog	Nucleus	transcription regulator	0.00140226	0.000189193	down	1.55023	-1.55023	-0.632485	79
Cellular Movement	invasion of cells	5.34e-16		0.843	FOSL1	FOS like antigen 1	Nucleus	transcription regulator	0.0007476	5.18184e-06	up	1.92706	1.92706	0.946405	79
Cellular Movement	invasion of cells	5.34e-16		0.843	FOXC1	forkhead box C1	Nucleus	transcription regulator	0.00293602	0.00138962	down	1.46082	-1.46082	-0.546776	79
Cellular Movement	invasion of cells	5.34e-16		0.843	GDF15	growth differentiation factor 15	Extracellular Space	growth factor	0.00317847	0.00160978	down	1.53177	-1.53177	-0.615203	79
Cellular Movement	invasion of cells	5.34e-16		0.843	GNAI2	guanine nucleotide binding protein (G protein), alpha inhibiting activity polypeptide 2	Plasma Membrane	other	0.00605823	0.00427493	up	1.3196	1.3196	0.400103	79
Cellular Movement	invasion of cells	5.34e-16		0.843	GPI	glucose-6-phosphate isomerase	Extracellular Space	enzyme	0.00114455	6.2706e-05	up	1.49481	1.49481	0.579959	79
Cellular Movement	invasion of cells	5.34e-16		0.843	HDGF	hepatoma-derived growth factor	Extracellular Space	growth factor	0.000754058	1.59495e-05	up	1.37491	1.37491	0.459334	79
Cellular Movement	invasion of cells	5.34e-16		0.843	HIPK2	homeodomain interacting protein kinase 2	Nucleus	kinase	0.0102887	0.00820315	up	1.46018	1.46018	0.546146	79
Cellular Movement	invasion of cells	5.34e-16		0.843	HMOX1	heme oxygenase 1	Cytoplasm	enzyme	0.00118285	9.56603e-05	down	1.84891	-1.84891	-0.886677	79
Cellular Movement	invasion of cells	5.34e-16		0.843	HSP90B1	heat shock protein 90kDa beta family member 1	Cytoplasm	other	0.00625171	0.00445554	down	1.63216	-1.63216	-0.706786	79
Cellular Movement	invasion of cells	5.34e-16		0.843	HSPA5	heat shock protein family A (Hsp70) member 5	Cytoplasm	enzyme	0.00142075	0.000198239	down	1.93436	-1.93436	-0.951855	79
Cellular Movement	invasion of cells	5.34e-16		0.843	IER3	immediate early response 3	Cytoplasm	other	0.00190299	0.000509864	down	1.49732	-1.49732	-0.582378	79
Cellular Movement	invasion of cells	5.34e-16		0.843	IFIT2	interferon induced protein with tetratricopeptide repeats 2	Cytoplasm	other	0.00172435	0.000368344	up	1.50726	1.50726	0.591925	79
Cellular Movement	invasion of cells	5.34e-16		0.843	IFITM1	interferon induced transmembrane protein 1	Plasma Membrane	transmembrane receptor	0.00186551	0.000478333	up	1.5341	1.5341	0.617391	79
Cellular Movement	invasion of cells	5.34e-16		0.843	IKBKB	inhibitor of kappa light polypeptide gene enhancer in B-cells, kinase beta	Cytoplasm	kinase	0.00136892	0.000152591	down	1.4808	-1.4808	-0.566376	79
Cellular Movement	invasion of cells	5.34e-16		0.843	ILF3	interleukin enhancer binding factor 3	Nucleus	transcription regulator	0.00181552	0.000445744	down	1.51824	-1.51824	-0.602395	79
Cellular Movement	invasion of cells	5.34e-16		0.843	INSIG2	insulin induced gene 2	Cytoplasm	other	0.00325439	0.00168741	up	1.49238	1.49238	0.577614	79
Cellular Movement	invasion of cells	5.34e-16		0.843	IPO7	importin 7	Nucleus	transporter	0.00109344	5.05067e-05	up	1.83605	1.83605	0.876607	79
Cellular Movement	invasion of cells	5.34e-16		0.843	KCNMA1	potassium channel, calcium activated large conductance subfamily M alpha, member 1	Plasma Membrane	ion channel	0.00435538	0.00272442	up	1.42796	1.42796	0.513961	79
Cellular Movement	invasion of cells	5.34e-16		0.843	KITLG	KIT ligand	Extracellular Space	growth factor	0.00370495	0.00209982	down	1.38895	-1.38895	-0.473991	79
Cellular Movement	invasion of cells	5.34e-16		0.843	KLF6	Kruppel-like factor 6	Nucleus	transcription regulator	0.00140226	0.000190318	up	1.65573	1.65573	0.727468	79
Cellular Movement	invasion of cells	5.34e-16		0.843	LAMA5	laminin subunit alpha 5	Extracellular Space	other	0.00142075	0.000200236	down	1.66234	-1.66234	-0.733215	79
Cellular Movement	invasion of cells	5.34e-16		0.843	LGALS3	lectin, galactoside-binding, soluble, 3	Extracellular Space	other	0.00118285	9.6185e-05	up	1.33459	1.33459	0.416392	79
Cellular Movement	invasion of cells	5.34e-16		0.843	MMP1	matrix metallopeptidase 1	Extracellular Space	peptidase	0.00158605	0.000292558	down	1.3836	-1.3836	-0.468426	79
Cellular Movement	invasion of cells	5.34e-16		0.843	MMP14	matrix metallopeptidase 14	Extracellular Space	peptidase	0.00203342	0.00066299	up	1.48789	1.48789	0.573266	79
Cellular Movement	invasion of cells	5.34e-16		0.843	NAMPT	nicotinamide phosphoribosyltransferase	Extracellular Space	cytokine	0.00319485	0.0016237	up	1.36081	1.36081	0.444468	79
Cellular Movement	invasion of cells	5.34e-16		0.843	NDRG1	N-myc downstream regulated 1	Nucleus	kinase	0.00181552	0.000442972	up	1.90278	1.90278	0.928105	79
Cellular Movement	invasion of cells	5.34e-16		0.843	NPM1	nucleophosmin (nucleolar phosphoprotein B23, numatrin)	Nucleus	transcription regulator	0.00136892	0.000151479	down	1.38242	-1.38242	-0.467194	79
Cellular Movement	invasion of cells	5.34e-16		0.843	NR4A2	nuclear receptor subfamily 4 group A member 2	Nucleus	ligand-dependent nuclear receptor	0.00149985	0.000251265	down	2.01406	-2.01406	-1.01011	79
Cellular Movement	invasion of cells	5.34e-16		0.843	PAFAH1B1	platelet activating factor acetylhydrolase 1b regulatory subunit 1	Cytoplasm	enzyme	0.00118285	9.77346e-05	down	1.3737	-1.3737	-0.458067	79
Cellular Movement	invasion of cells	5.34e-16		0.843	PDLIM2	PDZ and LIM domain 2 (mystique)	Cytoplasm	other	0.00144868	0.000210238	up	1.53635	1.53635	0.61951	79
Cellular Movement	invasion of cells	5.34e-16		0.843	PTEN	phosphatase and tensin homolog	Cytoplasm	phosphatase	0.00241202	0.00097408	down	1.30887	-1.30887	-0.388326	79
Cellular Movement	invasion of cells	5.34e-16		0.843	PTP4A1	protein tyrosine phosphatase type IVA, member 1	Cytoplasm	phosphatase	0.00304949	0.00150325	up	1.39913	1.39913	0.484526	79
Cellular Movement	invasion of cells	5.34e-16		0.843	RALB	v-ral simian leukemia viral oncogene homolog B	Cytoplasm	enzyme	0.00303328	0.00149163	up	1.46799	1.46799	0.553843	79
Cellular Movement	invasion of cells	5.34e-16		0.843	RASSF1	Ras association (RalGDS/AF-6) domain family member 1	Nucleus	other	0.00236802	0.000934469	up	1.30913	1.30913	0.388604	79
Cellular Movement	invasion of cells	5.34e-16		0.843	RBFOX2	RNA binding protein, fox-1 homolog (C. elegans) 2	Nucleus	transcription regulator	0.00375078	0.0021813	down	1.33273	-1.33273	-0.414386	79
Cellular Movement	invasion of cells	5.34e-16		0.843	RND3	Rho family GTPase 3	Cytoplasm	enzyme	0.000886925	3.28298e-05	down	1.51765	-1.51765	-0.601836	79
Cellular Movement	invasion of cells	5.34e-16		0.843	S100A10	S100 calcium binding protein A10	Cytoplasm	other	0.00223704	0.000831991	up	1.31381	1.31381	0.393752	79
Cellular Movement	invasion of cells	5.34e-16		0.843	S100A4	S100 calcium binding protein A4	Cytoplasm	other	0.001165	8.49052e-05	down	1.54321	-1.54321	-0.625937	79
Cellular Movement	invasion of cells	5.34e-16		0.843	SCRIB	scribbled planar cell polarity protein	Cytoplasm	other	0.00166284	0.000340142	down	1.49863	-1.49863	-0.583649	79
Cellular Movement	invasion of cells	5.34e-16		0.843	SERPINA1	serpin peptidase inhibitor, clade A (alpha-1 antiproteinase, antitrypsin), member 1	Extracellular Space	other	0.00394634	0.00236926	up	1.42125	1.42125	0.507155	79
Cellular Movement	invasion of cells	5.34e-16		0.843	SERPINE1	serpin peptidase inhibitor, clade E (nexin, plasminogen activator inhibitor type 1), member 1	Extracellular Space	other	0.000741798	3.48671e-06	up	1.50668	1.50668	0.591377	79
Cellular Movement	invasion of cells	5.34e-16		0.843	SERPINE2	serpin peptidase inhibitor, clade E (nexin, plasminogen activator inhibitor type 1), member 2	Extracellular Space	other	0.00280114	0.00129195	down	1.3	-1.3	-0.378514	79
Cellular Movement	invasion of cells	5.34e-16		0.843	SLC12A6	solute carrier family 12 (potassium/chloride transporter), member 6	Plasma Membrane	transporter	0.00283686	0.00131509	up	1.5921	1.5921	0.670933	79
Cellular Movement	invasion of cells	5.34e-16		0.843	SLC2A1	solute carrier family 2 (facilitated glucose transporter), member 1	Plasma Membrane	transporter	0.00138338	0.000173713	up	1.59346	1.59346	0.672165	79
Cellular Movement	invasion of cells	5.34e-16		0.843	SOX2	SRY-box 2	Nucleus	transcription regulator	0.00355308	0.00195607	down	2.00103	-2.00103	-1.00075	79
Cellular Movement	invasion of cells	5.34e-16		0.843	SOX9	SRY-box 9	Nucleus	transcription regulator	0.0007476	1.53737e-05	down	1.46539	-1.46539	-0.551285	79
Cellular Movement	invasion of cells	5.34e-16		0.843	SP100	SP100 nuclear antigen	Nucleus	transcription regulator	0.00179131	0.00041257	up	1.50569	1.50569	0.590425	79
Cellular Movement	invasion of cells	5.34e-16		0.843	SPARC	secreted protein, acidic, cysteine-rich (osteonectin)	Extracellular Space	other	0.00478655	0.0031076	down	1.30735	-1.30735	-0.386643	79
Cellular Movement	invasion of cells	5.34e-16		0.843	TFPI2	tissue factor pathway inhibitor 2	Extracellular Space	other	0.00148584	0.000232447	down	1.96458	-1.96458	-0.974222	79
Cellular Movement	invasion of cells	5.34e-16		0.843	TGFA	transforming growth factor alpha	Extracellular Space	growth factor	0.000860926	3.04705e-05	down	1.33349	-1.33349	-0.415205	79
Cellular Movement	invasion of cells	5.34e-16		0.843	THBS1	thrombospondin 1	Extracellular Space	other	0.00100385	3.93029e-05	down	2.12413	-2.12413	-1.08687	79
Cellular Movement	invasion of cells	5.34e-16		0.843	TIMP2	TIMP metallopeptidase inhibitor 2	Extracellular Space	other	0.00151471	0.000262098	down	1.37613	-1.37613	-0.460618	79
Cellular Movement	invasion of cells	5.34e-16		0.843	TPBG	trophoblast glycoprotein	Plasma Membrane	other	0.00665077	0.00478666	down	1.33299	-1.33299	-0.414663	79
Cellular Movement	invasion of cells	5.34e-16		0.843	VEGFA	vascular endothelial growth factor A	Extracellular Space	growth factor	0.00581873	0.0040273	up	1.36292	1.36292	0.446704	79
Cellular Movement	invasion of cells	5.34e-16		0.843	WASF2	WAS protein family member 2	Plasma Membrane	other	0.0356641	0.0337991	up	1.33835	1.33835	0.42046	79
Cellular Development, Cellular Growth and Proliferation	cell proliferation of tumor cell lines	2.91e-15		0.354	ABCB6	ATP binding cassette subfamily B member 6 (Langereis blood group)	Cytoplasm	transporter	0.0173044	0.015271	up	1.44646	1.44646	0.532528	114
Cellular Development, Cellular Growth and Proliferation	cell proliferation of tumor cell lines	2.91e-15		0.354	ADM	adrenomedullin	Extracellular Space	other	0.0007476	1.42003e-05	up	2.49076	2.49076	1.31659	114
Cellular Development, Cellular Growth and Proliferation	cell proliferation of tumor cell lines	2.91e-15		0.354	ANG	angiogenin, ribonuclease, RNase A family, 5	Extracellular Space	enzyme	0.00140226	0.000189358	up	1.53085	1.53085	0.614337	114
Cellular Development, Cellular Growth and Proliferation	cell proliferation of tumor cell lines	2.91e-15		0.354	ANGPTL4	angiopoietin like 4	Extracellular Space	other	0.00116484	7.75955e-05	up	1.68167	1.68167	0.749898	114
Cellular Development, Cellular Growth and Proliferation	cell proliferation of tumor cell lines	2.91e-15		0.354	APP	amyloid beta precursor protein	Plasma Membrane	other	0.00117209	8.74588e-05	up	3.23384	3.23384	1.69325	114
Cellular Development, Cellular Growth and Proliferation	cell proliferation of tumor cell lines	2.91e-15		0.354	ARL2BP	ADP ribosylation factor like GTPase 2 binding protein	Cytoplasm	transcription regulator	0.00446513	0.00283517	up	1.32204	1.32204	0.40277	114
Cellular Development, Cellular Growth and Proliferation	cell proliferation of tumor cell lines	2.91e-15		0.354	ARRDC3	arrestin domain containing 3	Plasma Membrane	other	0.0007476	6.27538e-06	up	1.94959	1.94959	0.963168	114
Cellular Development, Cellular Growth and Proliferation	cell proliferation of tumor cell lines	2.91e-15		0.354	ASAH1	N-acylsphingosine amidohydrolase (acid ceramidase) 1	Cytoplasm	enzyme	0.00288322	0.00134844	down	1.3861	-1.3861	-0.471034	114
Cellular Development, Cellular Growth and Proliferation	cell proliferation of tumor cell lines	2.91e-15		0.354	ATP2A2	ATPase, Ca++ transporting, cardiac muscle, slow twitch 2	Cytoplasm	transporter	0.00262152	0.0011662	down	1.46118	-1.46118	-0.54713	114
Cellular Development, Cellular Growth and Proliferation	cell proliferation of tumor cell lines	2.91e-15		0.354	BAIAP2L1	BAI1-associated protein 2-like 1	Cytoplasm	other	0.0026293	0.00117698	down	1.31763	-1.31763	-0.397944	114
Cellular Development, Cellular Growth and Proliferation	cell proliferation of tumor cell lines	2.91e-15		0.354	BEX2	brain expressed X-linked 2	Nucleus	other	0.00214819	0.000761081	down	1.40219	-1.40219	-0.487682	114
Cellular Development, Cellular Growth and Proliferation	cell proliferation of tumor cell lines	2.91e-15		0.354	BMPR2	bone morphogenetic protein receptor type II	Plasma Membrane	kinase	0.00151471	0.000260839	up	1.37984	1.37984	0.464505	114
Cellular Development, Cellular Growth and Proliferation	cell proliferation of tumor cell lines	2.91e-15		0.354	CALR	calreticulin	Cytoplasm	transcription regulator	0.00151471	0.000262537	down	1.65213	-1.65213	-0.724328	114
Cellular Development, Cellular Growth and Proliferation	cell proliferation of tumor cell lines	2.91e-15		0.354	CCND1	cyclin D1	Nucleus	transcription regulator	0.00490661	0.00320573	down	1.33037	-1.33037	-0.411832	114
Cellular Development, Cellular Growth and Proliferation	cell proliferation of tumor cell lines	2.91e-15		0.354	CDCP1	CUB domain containing protein 1	Plasma Membrane	other	0.00222918	0.000826268	up	1.40764	1.40764	0.493274	114
Cellular Development, Cellular Growth and Proliferation	cell proliferation of tumor cell lines	2.91e-15		0.354	CDKN2B	cyclin-dependent kinase inhibitor 2B (p15, inhibits CDK4)	Nucleus	transcription regulator	0.00161465	0.000304222	down	1.73153	-1.73153	-0.79205	114
Cellular Development, Cellular Growth and Proliferation	cell proliferation of tumor cell lines	2.91e-15		0.354	CIRBP	cold inducible RNA binding protein	Nucleus	translation regulator	0.00343168	0.00181582	down	1.5841	-1.5841	-0.663664	114
Cellular Development, Cellular Growth and Proliferation	cell proliferation of tumor cell lines	2.91e-15		0.354	CITED1	Cbp/p300-interacting transactivator, with Glu/Asp rich carboxy-terminal domain, 1	Nucleus	transcription regulator	0.0053777	0.0035982	down	1.44848	-1.44848	-0.534536	114
Cellular Development, Cellular Growth and Proliferation	cell proliferation of tumor cell lines	2.91e-15		0.354	CLU	clusterin	Cytoplasm	other	0.00192278	0.000542073	up	1.31757	1.31757	0.397876	114
Cellular Development, Cellular Growth and Proliferation	cell proliferation of tumor cell lines	2.91e-15		0.354	CSNK1D	casein kinase 1, delta	Cytoplasm	kinase	0.00138488	0.000179609	up	1.36398	1.36398	0.447821	114
Cellular Development, Cellular Growth and Proliferation	cell proliferation of tumor cell lines	2.91e-15		0.354	CTGF	connective tissue growth factor	Extracellular Space	growth factor	0.0007476	1.05928e-05	down	1.62646	-1.62646	-0.701739	114
Cellular Development, Cellular Growth and Proliferation	cell proliferation of tumor cell lines	2.91e-15		0.354	CXCR4	chemokine (C-X-C motif) receptor 4	Plasma Membrane	G-protein coupled receptor	0.00394634	0.00236034	up	1.95993	1.95993	0.970804	114
Cellular Development, Cellular Growth and Proliferation	cell proliferation of tumor cell lines	2.91e-15		0.354	CYP1A1	cytochrome P450 family 1 subfamily A member 1	Cytoplasm	enzyme	0.00138411	0.000177692	down	1.35121	-1.35121	-0.434255	114
Cellular Development, Cellular Growth and Proliferation	cell proliferation of tumor cell lines	2.91e-15		0.354	CYP1B1	cytochrome P450 family 1 subfamily B member 1	Cytoplasm	enzyme	0.0111449	0.00902095	up	1.46042	1.46042	0.546386	114
Cellular Development, Cellular Growth and Proliferation	cell proliferation of tumor cell lines	2.91e-15		0.354	DDX17	DEAD-box helicase 17	Nucleus	enzyme	0.00200044	0.000619016	up	1.51616	1.51616	0.600419	114
Cellular Development, Cellular Growth and Proliferation	cell proliferation of tumor cell lines	2.91e-15		0.354	DKK1	dickkopf WNT signaling pathway inhibitor 1	Extracellular Space	growth factor	0.001383	0.000162515	down	1.89952	-1.89952	-0.925636	114
Cellular Development, Cellular Growth and Proliferation	cell proliferation of tumor cell lines	2.91e-15		0.354	DUSP6	dual specificity phosphatase 6	Cytoplasm	phosphatase	0.00162763	0.000309302	down	1.50826	-1.50826	-0.592884	114
Cellular Development, Cellular Growth and Proliferation	cell proliferation of tumor cell lines	2.91e-15		0.354	EEF1A1	eukaryotic translation elongation factor 1 alpha 1	Cytoplasm	translation regulator	0.017384	0.0153514	down	1.33781	-1.33781	-0.419869	114
Cellular Development, Cellular Growth and Proliferation	cell proliferation of tumor cell lines	2.91e-15		0.354	EGFR	epidermal growth factor receptor	Plasma Membrane	kinase	0.0111021	0.00896913	up	1.32036	1.32036	0.400935	114
Cellular Development, Cellular Growth and Proliferation	cell proliferation of tumor cell lines	2.91e-15		0.354	EGR1	early growth response 1	Nucleus	transcription regulator	0.001165	8.5561e-05	up	1.78195	1.78195	0.833456	114
Cellular Development, Cellular Growth and Proliferation	cell proliferation of tumor cell lines	2.91e-15		0.354	FBXO9	F-box protein 9	Cytoplasm	enzyme	0.00317831	0.00159838	down	1.35654	-1.35654	-0.43993	114
Cellular Development, Cellular Growth and Proliferation	cell proliferation of tumor cell lines	2.91e-15		0.354	FDFT1	farnesyl-diphosphate farnesyltransferase 1	Cytoplasm	enzyme	0.00118285	9.27435e-05	up	1.3937	1.3937	0.478922	114
Cellular Development, Cellular Growth and Proliferation	cell proliferation of tumor cell lines	2.91e-15		0.354	FGF2	fibroblast growth factor 2 (basic)	Extracellular Space	growth factor	0.008125	0.00615486	down	1.38757	-1.38757	-0.472561	114
Cellular Development, Cellular Growth and Proliferation	cell proliferation of tumor cell lines	2.91e-15		0.354	FKBP5	FK506 binding protein 5	Nucleus	enzyme	0.00121801	0.000105767	up	1.41382	1.41382	0.499597	114
Cellular Development, Cellular Growth and Proliferation	cell proliferation of tumor cell lines	2.91e-15		0.354	FN1	fibronectin 1	Extracellular Space	enzyme	0.00158605	0.000284815	down	1.34562	-1.34562	-0.428276	114
Cellular Development, Cellular Growth and Proliferation	cell proliferation of tumor cell lines	2.91e-15		0.354	FOS	FBJ murine osteosarcoma viral oncogene homolog	Nucleus	transcription regulator	0.00140226	0.000189193	down	1.55023	-1.55023	-0.632485	114
Cellular Development, Cellular Growth and Proliferation	cell proliferation of tumor cell lines	2.91e-15		0.354	FOSL1	FOS like antigen 1	Nucleus	transcription regulator	0.0007476	5.18184e-06	up	1.92706	1.92706	0.946405	114
Cellular Development, Cellular Growth and Proliferation	cell proliferation of tumor cell lines	2.91e-15		0.354	FOXC1	forkhead box C1	Nucleus	transcription regulator	0.00293602	0.00138962	down	1.46082	-1.46082	-0.546776	114
Cellular Development, Cellular Growth and Proliferation	cell proliferation of tumor cell lines	2.91e-15		0.354	FUS	FUS RNA binding protein	Nucleus	transcription regulator	0.00109679	5.21976e-05	down	1.64223	-1.64223	-0.715657	114
Cellular Development, Cellular Growth and Proliferation	cell proliferation of tumor cell lines	2.91e-15		0.354	GDF15	growth differentiation factor 15	Extracellular Space	growth factor	0.00317847	0.00160978	down	1.53177	-1.53177	-0.615203	114
Cellular Development, Cellular Growth and Proliferation	cell proliferation of tumor cell lines	2.91e-15		0.354	HDGF	hepatoma-derived growth factor	Extracellular Space	growth factor	0.000754058	1.59495e-05	up	1.37491	1.37491	0.459334	114
Cellular Development, Cellular Growth and Proliferation	cell proliferation of tumor cell lines	2.91e-15		0.354	HIPK2	homeodomain interacting protein kinase 2	Nucleus	kinase	0.0102887	0.00820315	up	1.46018	1.46018	0.546146	114
Cellular Development, Cellular Growth and Proliferation	cell proliferation of tumor cell lines	2.91e-15		0.354	HK1	hexokinase 1	Cytoplasm	kinase	0.00142075	0.000202844	up	1.40679	1.40679	0.492408	114
Cellular Development, Cellular Growth and Proliferation	cell proliferation of tumor cell lines	2.91e-15		0.354	HK2	hexokinase 2	Cytoplasm	kinase	0.0007476	1.15051e-05	up	2.13059	2.13059	1.09126	114
Cellular Development, Cellular Growth and Proliferation	cell proliferation of tumor cell lines	2.91e-15		0.354	HMOX1	heme oxygenase 1	Cytoplasm	enzyme	0.00118285	9.56603e-05	down	1.84891	-1.84891	-0.886677	114
Cellular Development, Cellular Growth and Proliferation	cell proliferation of tumor cell lines	2.91e-15		0.354	HNRNPA1	heterogeneous nuclear ribonucleoprotein A1	Nucleus	other	0.00198062	0.000588564	down	1.36082	-1.36082	-0.444472	114
Cellular Development, Cellular Growth and Proliferation	cell proliferation of tumor cell lines	2.91e-15		0.354	HSPA5	heat shock protein family A (Hsp70) member 5	Cytoplasm	enzyme	0.00142075	0.000198239	down	1.93436	-1.93436	-0.951855	114
Cellular Development, Cellular Growth and Proliferation	cell proliferation of tumor cell lines	2.91e-15		0.354	IER3	immediate early response 3	Cytoplasm	other	0.00190299	0.000509864	down	1.49732	-1.49732	-0.582378	114
Cellular Development, Cellular Growth and Proliferation	cell proliferation of tumor cell lines	2.91e-15		0.354	IGFBP7	insulin like growth factor binding protein 7	Extracellular Space	transporter	0.00255463	0.00111521	down	1.49137	-1.49137	-0.576638	114
Cellular Development, Cellular Growth and Proliferation	cell proliferation of tumor cell lines	2.91e-15		0.354	IL6ST	interleukin 6 signal transducer	Plasma Membrane	transmembrane receptor	0.00157505	0.000279474	up	1.71139	1.71139	0.775172	114
Cellular Development, Cellular Growth and Proliferation	cell proliferation of tumor cell lines	2.91e-15		0.354	ILF3	interleukin enhancer binding factor 3	Nucleus	transcription regulator	0.00181552	0.000445744	down	1.51824	-1.51824	-0.602395	114
Cellular Development, Cellular Growth and Proliferation	cell proliferation of tumor cell lines	2.91e-15		0.354	IPO7	importin 7	Nucleus	transporter	0.00109344	5.05067e-05	up	1.83605	1.83605	0.876607	114
Cellular Development, Cellular Growth and Proliferation	cell proliferation of tumor cell lines	2.91e-15		0.354	JAG1	jagged 1	Extracellular Space	growth factor	0.0114044	0.00930038	down	1.31099	-1.31099	-0.390657	114
Cellular Development, Cellular Growth and Proliferation	cell proliferation of tumor cell lines	2.91e-15		0.354	KDM4C	lysine (K)-specific demethylase 4C	Nucleus	enzyme	0.010923	0.00881157	up	1.32062	1.32062	0.401215	114
Cellular Development, Cellular Growth and Proliferation	cell proliferation of tumor cell lines	2.91e-15		0.354	KITLG	KIT ligand	Extracellular Space	growth factor	0.00370495	0.00209982	down	1.38895	-1.38895	-0.473991	114
Cellular Development, Cellular Growth and Proliferation	cell proliferation of tumor cell lines	2.91e-15		0.354	KLF6	Kruppel-like factor 6	Nucleus	transcription regulator	0.00140226	0.000190318	up	1.65573	1.65573	0.727468	114
Cellular Development, Cellular Growth and Proliferation	cell proliferation of tumor cell lines	2.91e-15		0.354	LAMA5	laminin subunit alpha 5	Extracellular Space	other	0.00142075	0.000200236	down	1.66234	-1.66234	-0.733215	114
Cellular Development, Cellular Growth and Proliferation	cell proliferation of tumor cell lines	2.91e-15		0.354	LGALS3	lectin, galactoside-binding, soluble, 3	Extracellular Space	other	0.00118285	9.6185e-05	up	1.33459	1.33459	0.416392	114
Cellular Development, Cellular Growth and Proliferation	cell proliferation of tumor cell lines	2.91e-15		0.354	MGEA5	meningioma expressed antigen 5 (hyaluronidase)	Cytoplasm	enzyme	0.00302327	0.00148321	up	1.37738	1.37738	0.461929	114
Cellular Development, Cellular Growth and Proliferation	cell proliferation of tumor cell lines	2.91e-15		0.354	MKNK2	MAP kinase interacting serine/threonine kinase 2	Cytoplasm	kinase	0.00142075	0.000200272	down	1.54491	-1.54491	-0.627519	114
Cellular Development, Cellular Growth and Proliferation	cell proliferation of tumor cell lines	2.91e-15		0.354	MMP1	matrix metallopeptidase 1	Extracellular Space	peptidase	0.00158605	0.000292558	down	1.3836	-1.3836	-0.468426	114
Cellular Development, Cellular Growth and Proliferation	cell proliferation of tumor cell lines	2.91e-15		0.354	MMP14	matrix metallopeptidase 14	Extracellular Space	peptidase	0.00203342	0.00066299	up	1.48789	1.48789	0.573266	114
Cellular Development, Cellular Growth and Proliferation	cell proliferation of tumor cell lines	2.91e-15		0.354	MXI1	MAX interactor 1, dimerization protein	Nucleus	transcription regulator	0.00200044	0.000605302	up	1.46332	1.46332	0.549245	114
Cellular Development, Cellular Growth and Proliferation	cell proliferation of tumor cell lines	2.91e-15		0.354	NAMPT	nicotinamide phosphoribosyltransferase	Extracellular Space	cytokine	0.00319485	0.0016237	up	1.36081	1.36081	0.444468	114
Cellular Development, Cellular Growth and Proliferation	cell proliferation of tumor cell lines	2.91e-15		0.354	NDRG1	N-myc downstream regulated 1	Nucleus	kinase	0.00181552	0.000442972	up	1.90278	1.90278	0.928105	114
Cellular Development, Cellular Growth and Proliferation	cell proliferation of tumor cell lines	2.91e-15		0.354	NGEF	neuronal guanine nucleotide exchange factor	Cytoplasm	other	0.0037228	0.00215477	up	1.3446	1.3446	0.427179	114
Cellular Development, Cellular Growth and Proliferation	cell proliferation of tumor cell lines	2.91e-15		0.354	NPM1	nucleophosmin (nucleolar phosphoprotein B23, numatrin)	Nucleus	transcription regulator	0.00136892	0.000151479	down	1.38242	-1.38242	-0.467194	114
Cellular Development, Cellular Growth and Proliferation	cell proliferation of tumor cell lines	2.91e-15		0.354	NR4A2	nuclear receptor subfamily 4 group A member 2	Nucleus	ligand-dependent nuclear receptor	0.00149985	0.000251265	down	2.01406	-2.01406	-1.01011	114
Cellular Development, Cellular Growth and Proliferation	cell proliferation of tumor cell lines	2.91e-15		0.354	NUB1	negative regulator of ubiquitin-like proteins 1	Nucleus	other	0.0104394	0.00834784	up	1.30737	1.30737	0.386663	114
Cellular Development, Cellular Growth and Proliferation	cell proliferation of tumor cell lines	2.91e-15		0.354	PAFAH1B1	platelet activating factor acetylhydrolase 1b regulatory subunit 1	Cytoplasm	enzyme	0.00118285	9.77346e-05	down	1.3737	-1.3737	-0.458067	114
Cellular Development, Cellular Growth and Proliferation	cell proliferation of tumor cell lines	2.91e-15		0.354	PBX3	pre-B-cell leukemia homeobox 3	Nucleus	transcription regulator	0.00200044	0.000611337	up	1.52892	1.52892	0.612513	114
Cellular Development, Cellular Growth and Proliferation	cell proliferation of tumor cell lines	2.91e-15		0.354	PDIA3	protein disulfide isomerase family A member 3	Cytoplasm	peptidase	0.00131498	0.000133661	down	1.50277	-1.50277	-0.587621	114
Cellular Development, Cellular Growth and Proliferation	cell proliferation of tumor cell lines	2.91e-15		0.354	PFKP	phosphofructokinase, platelet	Cytoplasm	kinase	0.00165568	0.000335528	up	1.32687	1.32687	0.408027	114
Cellular Development, Cellular Growth and Proliferation	cell proliferation of tumor cell lines	2.91e-15		0.354	PGRMC1	progesterone receptor membrane component 1	Plasma Membrane	transmembrane receptor	0.00220949	0.000802271	down	1.3459	-1.3459	-0.428575	114
Cellular Development, Cellular Growth and Proliferation	cell proliferation of tumor cell lines	2.91e-15		0.354	PMEPA1	prostate transmembrane protein, androgen induced 1	Plasma Membrane	other	0.0034788	0.00186577	down	1.62427	-1.62427	-0.699791	114
Cellular Development, Cellular Growth and Proliferation	cell proliferation of tumor cell lines	2.91e-15		0.354	PPP1R10	protein phosphatase 1 regulatory subunit 10	Nucleus	other	0.00192278	0.00054667	down	1.75564	-1.75564	-0.811995	114
Cellular Development, Cellular Growth and Proliferation	cell proliferation of tumor cell lines	2.91e-15		0.354	PPP2R2C	protein phosphatase 2 regulatory subunit B, gamma	Other	phosphatase	0.00187225	0.000486295	up	1.36389	1.36389	0.447727	114
Cellular Development, Cellular Growth and Proliferation	cell proliferation of tumor cell lines	2.91e-15		0.354	PRNP	prion protein	Plasma Membrane	other	0.00109344	5.01158e-05	down	1.82133	-1.82133	-0.864988	114
Cellular Development, Cellular Growth and Proliferation	cell proliferation of tumor cell lines	2.91e-15		0.354	PRPF4B	pre-mRNA processing factor 4B	Nucleus	kinase	0.00305675	0.00151285	down	1.46379	-1.46379	-0.549706	114
Cellular Development, Cellular Growth and Proliferation	cell proliferation of tumor cell lines	2.91e-15		0.354	PTEN	phosphatase and tensin homolog	Cytoplasm	phosphatase	0.00241202	0.00097408	down	1.30887	-1.30887	-0.388326	114
Cellular Development, Cellular Growth and Proliferation	cell proliferation of tumor cell lines	2.91e-15		0.354	PTHLH	parathyroid hormone-like hormone	Extracellular Space	other	0.00341235	0.00180241	up	1.62047	1.62047	0.696414	114
Cellular Development, Cellular Growth and Proliferation	cell proliferation of tumor cell lines	2.91e-15		0.354	PTMA	prothymosin, alpha	Nucleus	other	0.0018929	0.000501173	down	1.31305	-1.31305	-0.392922	114
Cellular Development, Cellular Growth and Proliferation	cell proliferation of tumor cell lines	2.91e-15		0.354	RALB	v-ral simian leukemia viral oncogene homolog B	Cytoplasm	enzyme	0.00303328	0.00149163	up	1.46799	1.46799	0.553843	114
Cellular Development, Cellular Growth and Proliferation	cell proliferation of tumor cell lines	2.91e-15		0.354	RASSF1	Ras association (RalGDS/AF-6) domain family member 1	Nucleus	other	0.00236802	0.000934469	up	1.30913	1.30913	0.388604	114
Cellular Development, Cellular Growth and Proliferation	cell proliferation of tumor cell lines	2.91e-15		0.354	RCHY1	ring finger and CHY zinc finger domain containing 1	Nucleus	enzyme	0.00203642	0.000665742	up	1.37296	1.37296	0.457289	114
Cellular Development, Cellular Growth and Proliferation	cell proliferation of tumor cell lines	2.91e-15		0.354	S100A10	S100 calcium binding protein A10	Cytoplasm	other	0.00223704	0.000831991	up	1.31381	1.31381	0.393752	114
Cellular Development, Cellular Growth and Proliferation	cell proliferation of tumor cell lines	2.91e-15		0.354	S100A4	S100 calcium binding protein A4	Cytoplasm	other	0.001165	8.49052e-05	down	1.54321	-1.54321	-0.625937	114
Cellular Development, Cellular Growth and Proliferation	cell proliferation of tumor cell lines	2.91e-15		0.354	SERPINE1	serpin peptidase inhibitor, clade E (nexin, plasminogen activator inhibitor type 1), member 1	Extracellular Space	other	0.000741798	3.48671e-06	up	1.50668	1.50668	0.591377	114
Cellular Development, Cellular Growth and Proliferation	cell proliferation of tumor cell lines	2.91e-15		0.354	SGK1	serum/glucocorticoid regulated kinase 1	Cytoplasm	kinase	0.000858893	2.97736e-05	down	1.36856	-1.36856	-0.452657	114
Cellular Development, Cellular Growth and Proliferation	cell proliferation of tumor cell lines	2.91e-15		0.354	SKI	SKI proto-oncogene	Nucleus	transcription regulator	0.0107715	0.00865138	down	1.33681	-1.33681	-0.418797	114
Cellular Development, Cellular Growth and Proliferation	cell proliferation of tumor cell lines	2.91e-15		0.354	SLC26A2	solute carrier family 26 (anion exchanger), member 2	Plasma Membrane	transporter	0.00222782	0.000818534	down	1.36908	-1.36908	-0.453204	114
Cellular Development, Cellular Growth and Proliferation	cell proliferation of tumor cell lines	2.91e-15		0.354	SLC2A1	solute carrier family 2 (facilitated glucose transporter), member 1	Plasma Membrane	transporter	0.00138338	0.000173713	up	1.59346	1.59346	0.672165	114
Cellular Development, Cellular Growth and Proliferation	cell proliferation of tumor cell lines	2.91e-15		0.354	SLC7A11	solute carrier family 7 (anionic amino acid transporter light chain, xc- system), member 11	Plasma Membrane	transporter	0.00252181	0.00106681	down	1.72333	-1.72333	-0.785201	114
Cellular Development, Cellular Growth and Proliferation	cell proliferation of tumor cell lines	2.91e-15		0.354	SMARCE1	SWI/SNF related, matrix associated, actin dependent regulator of chromatin, subfamily e, member 1	Nucleus	transcription regulator	0.00110459	5.76738e-05	up	1.50344	1.50344	0.588272	114
Cellular Development, Cellular Growth and Proliferation	cell proliferation of tumor cell lines	2.91e-15		0.354	SOX2	SRY-box 2	Nucleus	transcription regulator	0.00355308	0.00195607	down	2.00103	-2.00103	-1.00075	114
Cellular Development, Cellular Growth and Proliferation	cell proliferation of tumor cell lines	2.91e-15		0.354	SOX9	SRY-box 9	Nucleus	transcription regulator	0.0007476	1.53737e-05	down	1.46539	-1.46539	-0.551285	114
Cellular Development, Cellular Growth and Proliferation	cell proliferation of tumor cell lines	2.91e-15		0.354	SP110	SP110 nuclear body protein	Nucleus	other	0.00236232	0.000907768	up	1.37866	1.37866	0.463265	114
Cellular Development, Cellular Growth and Proliferation	cell proliferation of tumor cell lines	2.91e-15		0.354	SPARC	secreted protein, acidic, cysteine-rich (osteonectin)	Extracellular Space	other	0.00478655	0.0031076	down	1.30735	-1.30735	-0.386643	114
Cellular Development, Cellular Growth and Proliferation	cell proliferation of tumor cell lines	2.91e-15		0.354	SRSF1	serine/arginine-rich splicing factor 1	Nucleus	other	5.06567e-05	2.9763e-08	down	1.78777	-1.78777	-0.838159	114
Cellular Development, Cellular Growth and Proliferation	cell proliferation of tumor cell lines	2.91e-15		0.354	SRSF5	serine/arginine-rich splicing factor 5	Nucleus	other	0.00174402	0.000392455	down	1.55885	-1.55885	-0.640484	114
Cellular Development, Cellular Growth and Proliferation	cell proliferation of tumor cell lines	2.91e-15		0.354	SYNM	synemin	Cytoplasm	other	0.00189041	0.000498703	down	1.38164	-1.38164	-0.466384	114
Cellular Development, Cellular Growth and Proliferation	cell proliferation of tumor cell lines	2.91e-15		0.354	TAF9B	TATA-box binding protein associated factor 9b	Nucleus	transcription regulator	0.00116484	8.38971e-05	down	1.50881	-1.50881	-0.593412	114
Cellular Development, Cellular Growth and Proliferation	cell proliferation of tumor cell lines	2.91e-15		0.354	TFPI2	tissue factor pathway inhibitor 2	Extracellular Space	other	0.00148584	0.000232447	down	1.96458	-1.96458	-0.974222	114
Cellular Development, Cellular Growth and Proliferation	cell proliferation of tumor cell lines	2.91e-15		0.354	TFRC	transferrin receptor	Plasma Membrane	transporter	0.0007476	1.33226e-05	down	2.3553	-2.3553	-1.23591	114
Cellular Development, Cellular Growth and Proliferation	cell proliferation of tumor cell lines	2.91e-15		0.354	TGFA	transforming growth factor alpha	Extracellular Space	growth factor	0.000860926	3.04705e-05	down	1.33349	-1.33349	-0.415205	114
Cellular Development, Cellular Growth and Proliferation	cell proliferation of tumor cell lines	2.91e-15		0.354	TGM2	transglutaminase 2	Cytoplasm	enzyme	0.00138897	0.000183014	down	1.47091	-1.47091	-0.556707	114
Cellular Development, Cellular Growth and Proliferation	cell proliferation of tumor cell lines	2.91e-15		0.354	THBS1	thrombospondin 1	Extracellular Space	other	0.00100385	3.93029e-05	down	2.12413	-2.12413	-1.08687	114
Cellular Development, Cellular Growth and Proliferation	cell proliferation of tumor cell lines	2.91e-15		0.354	TIMP2	TIMP metallopeptidase inhibitor 2	Extracellular Space	other	0.00151471	0.000262098	down	1.37613	-1.37613	-0.460618	114
Cellular Development, Cellular Growth and Proliferation	cell proliferation of tumor cell lines	2.91e-15		0.354	TRA2A	transformer 2 alpha homolog (Drosophila)	Nucleus	other	0.0029565	0.00142838	down	1.70109	-1.70109	-0.766456	114
Cellular Development, Cellular Growth and Proliferation	cell proliferation of tumor cell lines	2.91e-15		0.354	TRIB3	tribbles pseudokinase 3	Nucleus	kinase	0.0007476	8.19158e-06	down	1.4035	-1.4035	-0.489032	114
Cellular Development, Cellular Growth and Proliferation	cell proliferation of tumor cell lines	2.91e-15		0.354	TUBB3	tubulin beta 3 class III	Cytoplasm	other	0.00131498	0.000133327	up	1.35194	1.35194	0.435028	114
Cellular Development, Cellular Growth and Proliferation	cell proliferation of tumor cell lines	2.91e-15		0.354	VEGFA	vascular endothelial growth factor A	Extracellular Space	growth factor	0.00581873	0.0040273	up	1.36292	1.36292	0.446704	114
Cellular Development, Cellular Growth and Proliferation	cell proliferation of tumor cell lines	2.91e-15		0.354	WSB1	WD repeat and SOCS box containing 1	Other	other	0.00261669	0.00114845	up	2.83988	2.83988	1.50583	114
Cellular Development, Cellular Growth and Proliferation	cell proliferation of tumor cell lines	2.91e-15		0.354	ZNF451	zinc finger protein 451	Nucleus	other	0.000685433	2.0802e-06	up	1.70249	1.70249	0.767649	114
Cellular Growth and Proliferation	proliferation of cells	5.9e-15		-0.086	AARS	alanyl-tRNA synthetase	Cytoplasm	enzyme	0.00247727	0.00102322	down	1.35324	-1.35324	-0.436421	208
Cellular Growth and Proliferation	proliferation of cells	5.9e-15		-0.086	ABCB6	ATP binding cassette subfamily B member 6 (Langereis blood group)	Cytoplasm	transporter	0.0173044	0.015271	up	1.44646	1.44646	0.532528	208
Cellular Growth and Proliferation	proliferation of cells	5.9e-15		-0.086	ABCC3	ATP binding cassette subfamily C member 3	Plasma Membrane	transporter	0.00355073	0.00195061	up	1.41655	1.41655	0.502386	208
Cellular Growth and Proliferation	proliferation of cells	5.9e-15		-0.086	ADCY6	adenylate cyclase 6	Plasma Membrane	enzyme	0.00225883	0.00084587	down	1.34294	-1.34294	-0.425398	208
Cellular Growth and Proliferation	proliferation of cells	5.9e-15		-0.086	ADM	adrenomedullin	Extracellular Space	other	0.0007476	1.42003e-05	up	2.49076	2.49076	1.31659	208
Cellular Growth and Proliferation	proliferation of cells	5.9e-15		-0.086	AGRN	agrin	Plasma Membrane	other	0.00181552	0.000443859	down	1.49753	-1.49753	-0.582589	208
Cellular Growth and Proliferation	proliferation of cells	5.9e-15		-0.086	ANG	angiogenin, ribonuclease, RNase A family, 5	Extracellular Space	enzyme	0.00140226	0.000189358	up	1.53085	1.53085	0.614337	208
Cellular Growth and Proliferation	proliferation of cells	5.9e-15		-0.086	ANGPTL4	angiopoietin like 4	Extracellular Space	other	0.00116484	7.75955e-05	up	1.68167	1.68167	0.749898	208
Cellular Growth and Proliferation	proliferation of cells	5.9e-15		-0.086	APP	amyloid beta precursor protein	Plasma Membrane	other	0.00117209	8.74588e-05	up	3.23384	3.23384	1.69325	208
Cellular Growth and Proliferation	proliferation of cells	5.9e-15		-0.086	ARL2BP	ADP ribosylation factor like GTPase 2 binding protein	Cytoplasm	transcription regulator	0.00446513	0.00283517	up	1.32204	1.32204	0.40277	208
Cellular Growth and Proliferation	proliferation of cells	5.9e-15		-0.086	ARL3	ADP ribosylation factor like GTPase 3	Cytoplasm	enzyme	0.0492143	0.0478264	down	1.31492	-1.31492	-0.394973	208
Cellular Growth and Proliferation	proliferation of cells	5.9e-15		-0.086	ARRDC3	arrestin domain containing 3	Plasma Membrane	other	0.0007476	6.27538e-06	up	1.94959	1.94959	0.963168	208
Cellular Growth and Proliferation	proliferation of cells	5.9e-15		-0.086	ASAH1	N-acylsphingosine amidohydrolase (acid ceramidase) 1	Cytoplasm	enzyme	0.00288322	0.00134844	down	1.3861	-1.3861	-0.471034	208
Cellular Growth and Proliferation	proliferation of cells	5.9e-15		-0.086	ATP2A2	ATPase, Ca++ transporting, cardiac muscle, slow twitch 2	Cytoplasm	transporter	0.00262152	0.0011662	down	1.46118	-1.46118	-0.54713	208
Cellular Growth and Proliferation	proliferation of cells	5.9e-15		-0.086	BAIAP2L1	BAI1-associated protein 2-like 1	Cytoplasm	other	0.0026293	0.00117698	down	1.31763	-1.31763	-0.397944	208
Cellular Growth and Proliferation	proliferation of cells	5.9e-15		-0.086	BEX2	brain expressed X-linked 2	Nucleus	other	0.00214819	0.000761081	down	1.40219	-1.40219	-0.487682	208
Cellular Growth and Proliferation	proliferation of cells	5.9e-15		-0.086	BHLHE40	basic helix-loop-helix family member e40	Nucleus	transcription regulator	0.00181552	0.000441701	up	1.61874	1.61874	0.694869	208
Cellular Growth and Proliferation	proliferation of cells	5.9e-15		-0.086	BMPR2	bone morphogenetic protein receptor type II	Plasma Membrane	kinase	0.00151471	0.000260839	up	1.37984	1.37984	0.464505	208
Cellular Growth and Proliferation	proliferation of cells	5.9e-15		-0.086	C6orf89	chromosome 6 open reading frame 89	Cytoplasm	other	0.00165568	0.000333101	down	1.33022	-1.33022	-0.411667	208
Cellular Growth and Proliferation	proliferation of cells	5.9e-15		-0.086	CALD1	caldesmon 1	Cytoplasm	other	0.0100718	0.00798881	up	1.34547	1.34547	0.428106	208
Cellular Growth and Proliferation	proliferation of cells	5.9e-15		-0.086	CALM1 (includes others)	calmodulin 1 (phosphorylase kinase, delta)	Cytoplasm	other	0.0364156	0.034597	up	1.38594	1.38594	0.470869	208
Cellular Growth and Proliferation	proliferation of cells	5.9e-15		-0.086	CALR	calreticulin	Cytoplasm	transcription regulator	0.00151471	0.000262537	down	1.65213	-1.65213	-0.724328	208
Cellular Growth and Proliferation	proliferation of cells	5.9e-15		-0.086	CBS/CBSL	cystathionine-beta-synthase	Cytoplasm	enzyme	0.00201364	0.000649525	down	1.56168	-1.56168	-0.643095	208
Cellular Growth and Proliferation	proliferation of cells	5.9e-15		-0.086	CCDC8	coiled-coil domain containing 8	Plasma Membrane	other	0.0018929	0.000505424	down	1.42945	-1.42945	-0.515464	208
Cellular Growth and Proliferation	proliferation of cells	5.9e-15		-0.086	CCND1	cyclin D1	Nucleus	transcription regulator	0.00490661	0.00320573	down	1.33037	-1.33037	-0.411832	208
Cellular Growth and Proliferation	proliferation of cells	5.9e-15		-0.086	CD58	CD58 molecule	Plasma Membrane	transmembrane receptor	0.00394634	0.00236379	down	1.31528	-1.31528	-0.395375	208
Cellular Growth and Proliferation	proliferation of cells	5.9e-15		-0.086	CDCP1	CUB domain containing protein 1	Plasma Membrane	other	0.00222918	0.000826268	up	1.40764	1.40764	0.493274	208
Cellular Growth and Proliferation	proliferation of cells	5.9e-15		-0.086	CDKN2B	cyclin-dependent kinase inhibitor 2B (p15, inhibits CDK4)	Nucleus	transcription regulator	0.00161465	0.000304222	down	1.73153	-1.73153	-0.79205	208
Cellular Growth and Proliferation	proliferation of cells	5.9e-15		-0.086	CDKN2C	cyclin-dependent kinase inhibitor 2C (p18, inhibits CDK4)	Nucleus	transcription regulator	0.0038644	0.00227349	up	1.35298	1.35298	0.436137	208
Cellular Growth and Proliferation	proliferation of cells	5.9e-15		-0.086	CHD4	chromodomain helicase DNA binding protein 4	Nucleus	enzyme	0.00205361	0.000696847	down	1.44547	-1.44547	-0.531542	208
Cellular Growth and Proliferation	proliferation of cells	5.9e-15		-0.086	CIRBP	cold inducible RNA binding protein	Nucleus	translation regulator	0.00343168	0.00181582	down	1.5841	-1.5841	-0.663664	208
Cellular Growth and Proliferation	proliferation of cells	5.9e-15		-0.086	CITED1	Cbp/p300-interacting transactivator, with Glu/Asp rich carboxy-terminal domain, 1	Nucleus	transcription regulator	0.0053777	0.0035982	down	1.44848	-1.44848	-0.534536	208
Cellular Growth and Proliferation	proliferation of cells	5.9e-15		-0.086	CITED2	Cbp/p300-interacting transactivator, with Glu/Asp rich carboxy-terminal domain, 2	Nucleus	transcription regulator	0.00138338	0.000167568	down	1.40045	-1.40045	-0.485895	208
Cellular Growth and Proliferation	proliferation of cells	5.9e-15		-0.086	CLU	clusterin	Cytoplasm	other	0.00192278	0.000542073	up	1.31757	1.31757	0.397876	208
Cellular Growth and Proliferation	proliferation of cells	5.9e-15		-0.086	CNPY2	canopy FGF signaling regulator 2	Plasma Membrane	other	0.00318267	0.00161378	down	1.31204	-1.31204	-0.391808	208
Cellular Growth and Proliferation	proliferation of cells	5.9e-15		-0.086	COL4A3BP	collagen, type IV, alpha 3 (Goodpasture antigen) binding protein	Cytoplasm	kinase	0.00203642	0.000679371	up	1.53382	1.53382	0.617133	208
Cellular Growth and Proliferation	proliferation of cells	5.9e-15		-0.086	CREB3L2	cAMP responsive element binding protein 3-like 2	Nucleus	transcription regulator	0.00622905	0.00442475	up	1.39885	1.39885	0.484239	208
Cellular Growth and Proliferation	proliferation of cells	5.9e-15		-0.086	CRIP1	cysteine-rich protein 1 (intestinal)	Cytoplasm	other	0.00237445	0.000944479	up	1.45631	1.45631	0.542315	208
Cellular Growth and Proliferation	proliferation of cells	5.9e-15		-0.086	CSNK1D	casein kinase 1, delta	Cytoplasm	kinase	0.00138488	0.000179609	up	1.36398	1.36398	0.447821	208
Cellular Growth and Proliferation	proliferation of cells	5.9e-15		-0.086	CTGF	connective tissue growth factor	Extracellular Space	growth factor	0.0007476	1.05928e-05	down	1.62646	-1.62646	-0.701739	208
Cellular Growth and Proliferation	proliferation of cells	5.9e-15		-0.086	CTPS1	CTP synthase 1	Nucleus	enzyme	0.00154258	0.000269181	down	1.35016	-1.35016	-0.433126	208
Cellular Growth and Proliferation	proliferation of cells	5.9e-15		-0.086	CXCR4	chemokine (C-X-C motif) receptor 4	Plasma Membrane	G-protein coupled receptor	0.00394634	0.00236034	up	1.95993	1.95993	0.970804	208
Cellular Growth and Proliferation	proliferation of cells	5.9e-15		-0.086	CYP1A1	cytochrome P450 family 1 subfamily A member 1	Cytoplasm	enzyme	0.00138411	0.000177692	down	1.35121	-1.35121	-0.434255	208
Cellular Growth and Proliferation	proliferation of cells	5.9e-15		-0.086	CYP1B1	cytochrome P450 family 1 subfamily B member 1	Cytoplasm	enzyme	0.0111449	0.00902095	up	1.46042	1.46042	0.546386	208
Cellular Growth and Proliferation	proliferation of cells	5.9e-15		-0.086	DDX17	DEAD-box helicase 17	Nucleus	enzyme	0.00200044	0.000619016	up	1.51616	1.51616	0.600419	208
Cellular Growth and Proliferation	proliferation of cells	5.9e-15		-0.086	DDX3X	DEAD-box helicase 3, X-linked	Cytoplasm	enzyme	0.00644189	0.00462136	down	1.42757	-1.42757	-0.513559	208
Cellular Growth and Proliferation	proliferation of cells	5.9e-15		-0.086	DECR1	2,4-dienoyl-CoA reductase 1, mitochondrial	Cytoplasm	enzyme	0.00133646	0.000139771	up	1.39606	1.39606	0.481365	208
Cellular Growth and Proliferation	proliferation of cells	5.9e-15		-0.086	DIS3L2	DIS3 like 3'-5' exoribonuclease 2	Cytoplasm	enzyme	0.0078975	0.00594358	up	1.61817	1.61817	0.694361	208
Cellular Growth and Proliferation	proliferation of cells	5.9e-15		-0.086	DKK1	dickkopf WNT signaling pathway inhibitor 1	Extracellular Space	growth factor	0.001383	0.000162515	down	1.89952	-1.89952	-0.925636	208
Cellular Growth and Proliferation	proliferation of cells	5.9e-15		-0.086	DTNB	dystrobrevin beta	Plasma Membrane	other	0.0036782	0.00206818	up	1.31737	1.31737	0.397657	208
Cellular Growth and Proliferation	proliferation of cells	5.9e-15		-0.086	DUSP6	dual specificity phosphatase 6	Cytoplasm	phosphatase	0.00162763	0.000309302	down	1.50826	-1.50826	-0.592884	208
Cellular Growth and Proliferation	proliferation of cells	5.9e-15		-0.086	EEF1A1	eukaryotic translation elongation factor 1 alpha 1	Cytoplasm	translation regulator	0.017384	0.0153514	down	1.33781	-1.33781	-0.419869	208
Cellular Growth and Proliferation	proliferation of cells	5.9e-15		-0.086	EGFR	epidermal growth factor receptor	Plasma Membrane	kinase	0.0111021	0.00896913	up	1.32036	1.32036	0.400935	208
Cellular Growth and Proliferation	proliferation of cells	5.9e-15		-0.086	EGR1	early growth response 1	Nucleus	transcription regulator	0.001165	8.5561e-05	up	1.78195	1.78195	0.833456	208
Cellular Growth and Proliferation	proliferation of cells	5.9e-15		-0.086	ERO1A	endoplasmic reticulum oxidoreductase alpha	Cytoplasm	enzyme	0.00114621	6.45847e-05	up	1.93025	1.93025	0.94879	208
Cellular Growth and Proliferation	proliferation of cells	5.9e-15		-0.086	EXOSC9	exosome component 9	Nucleus	enzyme	0.00116484	8.27573e-05	up	1.3231	1.3231	0.40392	208
Cellular Growth and Proliferation	proliferation of cells	5.9e-15		-0.086	FBXO11	F-box protein 11	Cytoplasm	enzyme	0.00354507	0.00194286	down	1.39803	-1.39803	-0.483398	208
Cellular Growth and Proliferation	proliferation of cells	5.9e-15		-0.086	FBXO9	F-box protein 9	Cytoplasm	enzyme	0.00317831	0.00159838	down	1.35654	-1.35654	-0.43993	208
Cellular Growth and Proliferation	proliferation of cells	5.9e-15		-0.086	FDFT1	farnesyl-diphosphate farnesyltransferase 1	Cytoplasm	enzyme	0.00118285	9.27435e-05	up	1.3937	1.3937	0.478922	208
Cellular Growth and Proliferation	proliferation of cells	5.9e-15		-0.086	FGF2	fibroblast growth factor 2 (basic)	Extracellular Space	growth factor	0.008125	0.00615486	down	1.38757	-1.38757	-0.472561	208
Cellular Growth and Proliferation	proliferation of cells	5.9e-15		-0.086	FHL1	four and a half LIM domains 1	Cytoplasm	other	0.0031342	0.00156526	down	1.3741	-1.3741	-0.458488	208
Cellular Growth and Proliferation	proliferation of cells	5.9e-15		-0.086	FKBP5	FK506 binding protein 5	Nucleus	enzyme	0.00121801	0.000105767	up	1.41382	1.41382	0.499597	208
Cellular Growth and Proliferation	proliferation of cells	5.9e-15		-0.086	FN1	fibronectin 1	Extracellular Space	enzyme	0.00158605	0.000284815	down	1.34562	-1.34562	-0.428276	208
Cellular Growth and Proliferation	proliferation of cells	5.9e-15		-0.086	FOS	FBJ murine osteosarcoma viral oncogene homolog	Nucleus	transcription regulator	0.00140226	0.000189193	down	1.55023	-1.55023	-0.632485	208
Cellular Growth and Proliferation	proliferation of cells	5.9e-15		-0.086	FOSL1	FOS like antigen 1	Nucleus	transcription regulator	0.0007476	5.18184e-06	up	1.92706	1.92706	0.946405	208
Cellular Growth and Proliferation	proliferation of cells	5.9e-15		-0.086	FOXC1	forkhead box C1	Nucleus	transcription regulator	0.00293602	0.00138962	down	1.46082	-1.46082	-0.546776	208
Cellular Growth and Proliferation	proliferation of cells	5.9e-15		-0.086	FUS	FUS RNA binding protein	Nucleus	transcription regulator	0.00109679	5.21976e-05	down	1.64223	-1.64223	-0.715657	208
Cellular Growth and Proliferation	proliferation of cells	5.9e-15		-0.086	FZD7	frizzled class receptor 7	Plasma Membrane	G-protein coupled receptor	0.00241202	0.000966785	down	1.38245	-1.38245	-0.467227	208
Cellular Growth and Proliferation	proliferation of cells	5.9e-15		-0.086	G0S2	G0/G1 switch 2	Cytoplasm	other	0.0017918	0.000413735	up	1.38083	1.38083	0.465534	208
Cellular Growth and Proliferation	proliferation of cells	5.9e-15		-0.086	GAD1	glutamate decarboxylase 1	Cytoplasm	enzyme	0.0113939	0.0092718	up	1.32554	1.32554	0.406578	208
Cellular Growth and Proliferation	proliferation of cells	5.9e-15		-0.086	GDF11	growth differentiation factor 11	Extracellular Space	growth factor	0.0201226	0.0180536	down	1.30086	-1.30086	-0.379466	208
Cellular Growth and Proliferation	proliferation of cells	5.9e-15		-0.086	GDF15	growth differentiation factor 15	Extracellular Space	growth factor	0.00317847	0.00160978	down	1.53177	-1.53177	-0.615203	208
Cellular Growth and Proliferation	proliferation of cells	5.9e-15		-0.086	GNAI2	guanine nucleotide binding protein (G protein), alpha inhibiting activity polypeptide 2	Plasma Membrane	other	0.00605823	0.00427493	up	1.3196	1.3196	0.400103	208
Cellular Growth and Proliferation	proliferation of cells	5.9e-15		-0.086	GPI	glucose-6-phosphate isomerase	Extracellular Space	enzyme	0.00114455	6.2706e-05	up	1.49481	1.49481	0.579959	208
Cellular Growth and Proliferation	proliferation of cells	5.9e-15		-0.086	HDGF	hepatoma-derived growth factor	Extracellular Space	growth factor	0.000754058	1.59495e-05	up	1.37491	1.37491	0.459334	208
Cellular Growth and Proliferation	proliferation of cells	5.9e-15		-0.086	HEY1	hes-related family bHLH transcription factor with YRPW motif 1	Nucleus	transcription regulator	0.0026529	0.00119396	down	1.58381	-1.58381	-0.663396	208
Cellular Growth and Proliferation	proliferation of cells	5.9e-15		-0.086	HILPDA	hypoxia inducible lipid droplet-associated	Cytoplasm	other	0.000928037	3.48968e-05	up	1.4662	1.4662	0.55208	208
Cellular Growth and Proliferation	proliferation of cells	5.9e-15		-0.086	HIPK2	homeodomain interacting protein kinase 2	Nucleus	kinase	0.0102887	0.00820315	up	1.46018	1.46018	0.546146	208
Cellular Growth and Proliferation	proliferation of cells	5.9e-15		-0.086	HIST1H2AE	histone cluster 1, H2ae	Nucleus	other	0.0151666	0.0131082	up	1.42076	1.42076	0.506665	208
Cellular Growth and Proliferation	proliferation of cells	5.9e-15		-0.086	HK1	hexokinase 1	Cytoplasm	kinase	0.00142075	0.000202844	up	1.40679	1.40679	0.492408	208
Cellular Growth and Proliferation	proliferation of cells	5.9e-15		-0.086	HK2	hexokinase 2	Cytoplasm	kinase	0.0007476	1.15051e-05	up	2.13059	2.13059	1.09126	208
Cellular Growth and Proliferation	proliferation of cells	5.9e-15		-0.086	HMOX1	heme oxygenase 1	Cytoplasm	enzyme	0.00118285	9.56603e-05	down	1.84891	-1.84891	-0.886677	208
Cellular Growth and Proliferation	proliferation of cells	5.9e-15		-0.086	HNRNPA1	heterogeneous nuclear ribonucleoprotein A1	Nucleus	other	0.00198062	0.000588564	down	1.36082	-1.36082	-0.444472	208
Cellular Growth and Proliferation	proliferation of cells	5.9e-15		-0.086	HNRNPM	heterogeneous nuclear ribonucleoprotein M	Nucleus	other	0.00444829	0.00281742	down	1.52152	-1.52152	-0.605513	208
Cellular Growth and Proliferation	proliferation of cells	5.9e-15		-0.086	HP1BP3	heterochromatin protein 1, binding protein 3	Nucleus	other	0.00149985	0.000249213	down	1.43371	-1.43371	-0.519756	208
Cellular Growth and Proliferation	proliferation of cells	5.9e-15		-0.086	HRH1	histamine receptor H1	Plasma Membrane	G-protein coupled receptor	0.0024792	0.00102548	up	1.46433	1.46433	0.550237	208
Cellular Growth and Proliferation	proliferation of cells	5.9e-15		-0.086	HSP90B1	heat shock protein 90kDa beta family member 1	Cytoplasm	other	0.00625171	0.00445554	down	1.63216	-1.63216	-0.706786	208
Cellular Growth and Proliferation	proliferation of cells	5.9e-15		-0.086	HSPA5	heat shock protein family A (Hsp70) member 5	Cytoplasm	enzyme	0.00142075	0.000198239	down	1.93436	-1.93436	-0.951855	208
Cellular Growth and Proliferation	proliferation of cells	5.9e-15		-0.086	IER3	immediate early response 3	Cytoplasm	other	0.00190299	0.000509864	down	1.49732	-1.49732	-0.582378	208
Cellular Growth and Proliferation	proliferation of cells	5.9e-15		-0.086	IFITM1	interferon induced transmembrane protein 1	Plasma Membrane	transmembrane receptor	0.00186551	0.000478333	up	1.5341	1.5341	0.617391	208
Cellular Growth and Proliferation	proliferation of cells	5.9e-15		-0.086	IFT74	intraflagellar transport 74	Cytoplasm	other	0.031628	0.029714	up	1.30882	1.30882	0.388263	208
Cellular Growth and Proliferation	proliferation of cells	5.9e-15		-0.086	IGFBP6	insulin like growth factor binding protein 6	Extracellular Space	other	0.00584522	0.0040525	up	1.44765	1.44765	0.533712	208
Cellular Growth and Proliferation	proliferation of cells	5.9e-15		-0.086	IGFBP7	insulin like growth factor binding protein 7	Extracellular Space	transporter	0.00255463	0.00111521	down	1.49137	-1.49137	-0.576638	208
Cellular Growth and Proliferation	proliferation of cells	5.9e-15		-0.086	IKBKB	inhibitor of kappa light polypeptide gene enhancer in B-cells, kinase beta	Cytoplasm	kinase	0.00136892	0.000152591	down	1.4808	-1.4808	-0.566376	208
Cellular Growth and Proliferation	proliferation of cells	5.9e-15		-0.086	IL13RA1	interleukin 13 receptor subunit alpha 1	Plasma Membrane	transmembrane receptor	0.00170783	0.00035951	up	1.34066	1.34066	0.42294	208
Cellular Growth and Proliferation	proliferation of cells	5.9e-15		-0.086	IL6ST	interleukin 6 signal transducer	Plasma Membrane	transmembrane receptor	0.00157505	0.000279474	up	1.71139	1.71139	0.775172	208
Cellular Growth and Proliferation	proliferation of cells	5.9e-15		-0.086	ILF3	interleukin enhancer binding factor 3	Nucleus	transcription regulator	0.00181552	0.000445744	down	1.51824	-1.51824	-0.602395	208
Cellular Growth and Proliferation	proliferation of cells	5.9e-15		-0.086	INSIG1	insulin induced gene 1	Cytoplasm	other	0.0007476	9.93148e-06	up	1.88057	1.88057	0.911173	208
Cellular Growth and Proliferation	proliferation of cells	5.9e-15		-0.086	IPO7	importin 7	Nucleus	transporter	0.00109344	5.05067e-05	up	1.83605	1.83605	0.876607	208
Cellular Growth and Proliferation	proliferation of cells	5.9e-15		-0.086	JAG1	jagged 1	Extracellular Space	growth factor	0.0114044	0.00930038	down	1.31099	-1.31099	-0.390657	208
Cellular Growth and Proliferation	proliferation of cells	5.9e-15		-0.086	KCNMA1	potassium channel, calcium activated large conductance subfamily M alpha, member 1	Plasma Membrane	ion channel	0.00435538	0.00272442	up	1.42796	1.42796	0.513961	208
Cellular Growth and Proliferation	proliferation of cells	5.9e-15		-0.086	KDM4C	lysine (K)-specific demethylase 4C	Nucleus	enzyme	0.010923	0.00881157	up	1.32062	1.32062	0.401215	208
Cellular Growth and Proliferation	proliferation of cells	5.9e-15		-0.086	KITLG	KIT ligand	Extracellular Space	growth factor	0.00370495	0.00209982	down	1.38895	-1.38895	-0.473991	208
Cellular Growth and Proliferation	proliferation of cells	5.9e-15		-0.086	KLF6	Kruppel-like factor 6	Nucleus	transcription regulator	0.00140226	0.000190318	up	1.65573	1.65573	0.727468	208
Cellular Growth and Proliferation	proliferation of cells	5.9e-15		-0.086	KLF7	Kruppel-like factor 7 (ubiquitous)	Nucleus	transcription regulator	0.00136892	0.000158511	up	1.81889	1.81889	0.863056	208
Cellular Growth and Proliferation	proliferation of cells	5.9e-15		-0.086	KMT5B	lysine (K)-specific methyltransferase 5B	Nucleus	enzyme	0.000819796	2.1675e-05	down	1.42718	-1.42718	-0.51317	208
Cellular Growth and Proliferation	proliferation of cells	5.9e-15		-0.086	LAMA5	laminin subunit alpha 5	Extracellular Space	other	0.00142075	0.000200236	down	1.66234	-1.66234	-0.733215	208
Cellular Growth and Proliferation	proliferation of cells	5.9e-15		-0.086	LGALS3	lectin, galactoside-binding, soluble, 3	Extracellular Space	other	0.00118285	9.6185e-05	up	1.33459	1.33459	0.416392	208
Cellular Growth and Proliferation	proliferation of cells	5.9e-15		-0.086	LIFR	leukemia inhibitory factor receptor alpha	Plasma Membrane	transmembrane receptor	0.00243972	0.000993017	up	1.51397	1.51397	0.598333	208
Cellular Growth and Proliferation	proliferation of cells	5.9e-15		-0.086	LMNB1	lamin B1	Nucleus	other	0.00827921	0.00629453	up	2.57634	2.57634	1.36532	208
Cellular Growth and Proliferation	proliferation of cells	5.9e-15		-0.086	MANF	mesencephalic astrocyte-derived neurotrophic factor	Extracellular Space	other	0.00105942	4.66739e-05	down	1.7128	-1.7128	-0.776359	208
Cellular Growth and Proliferation	proliferation of cells	5.9e-15		-0.086	MBD1	methyl-CpG binding domain protein 1	Nucleus	transcription regulator	0.00236232	0.000907651	up	1.39906	1.39906	0.484453	208
Cellular Growth and Proliferation	proliferation of cells	5.9e-15		-0.086	MCM9	minichromosome maintenance 9 homologous recombination repair factor	Nucleus	enzyme	0.00136892	0.000157562	down	1.4316	-1.4316	-0.517631	208
Cellular Growth and Proliferation	proliferation of cells	5.9e-15		-0.086	MGEA5	meningioma expressed antigen 5 (hyaluronidase)	Cytoplasm	enzyme	0.00302327	0.00148321	up	1.37738	1.37738	0.461929	208
Cellular Growth and Proliferation	proliferation of cells	5.9e-15		-0.086	MGP	matrix Gla protein	Extracellular Space	other	0.00172435	0.000367828	down	3.32064	-3.32064	-1.73146	208
Cellular Growth and Proliferation	proliferation of cells	5.9e-15		-0.086	MKNK2	MAP kinase interacting serine/threonine kinase 2	Cytoplasm	kinase	0.00142075	0.000200272	down	1.54491	-1.54491	-0.627519	208
Cellular Growth and Proliferation	proliferation of cells	5.9e-15		-0.086	MMP1	matrix metallopeptidase 1	Extracellular Space	peptidase	0.00158605	0.000292558	down	1.3836	-1.3836	-0.468426	208
Cellular Growth and Proliferation	proliferation of cells	5.9e-15		-0.086	MMP14	matrix metallopeptidase 14	Extracellular Space	peptidase	0.00203342	0.00066299	up	1.48789	1.48789	0.573266	208
Cellular Growth and Proliferation	proliferation of cells	5.9e-15		-0.086	MXI1	MAX interactor 1, dimerization protein	Nucleus	transcription regulator	0.00200044	0.000605302	up	1.46332	1.46332	0.549245	208
Cellular Growth and Proliferation	proliferation of cells	5.9e-15		-0.086	NAMPT	nicotinamide phosphoribosyltransferase	Extracellular Space	cytokine	0.00319485	0.0016237	up	1.36081	1.36081	0.444468	208
Cellular Growth and Proliferation	proliferation of cells	5.9e-15		-0.086	NDRG1	N-myc downstream regulated 1	Nucleus	kinase	0.00181552	0.000442972	up	1.90278	1.90278	0.928105	208
Cellular Growth and Proliferation	proliferation of cells	5.9e-15		-0.086	NEDD4L	neural precursor cell expressed, developmentally down-regulated 4-like, E3 ubiquitin protein ligase	Cytoplasm	enzyme	0.00102886	4.39375e-05	down	1.53381	-1.53381	-0.617117	208
Cellular Growth and Proliferation	proliferation of cells	5.9e-15		-0.086	NFYA	nuclear transcription factor Y subunit alpha	Nucleus	transcription regulator	0.00236232	0.000910534	down	1.82044	-1.82044	-0.864289	208
Cellular Growth and Proliferation	proliferation of cells	5.9e-15		-0.086	NGEF	neuronal guanine nucleotide exchange factor	Cytoplasm	other	0.0037228	0.00215477	up	1.3446	1.3446	0.427179	208
Cellular Growth and Proliferation	proliferation of cells	5.9e-15		-0.086	NPM1	nucleophosmin (nucleolar phosphoprotein B23, numatrin)	Nucleus	transcription regulator	0.00136892	0.000151479	down	1.38242	-1.38242	-0.467194	208
Cellular Growth and Proliferation	proliferation of cells	5.9e-15		-0.086	NR4A2	nuclear receptor subfamily 4 group A member 2	Nucleus	ligand-dependent nuclear receptor	0.00149985	0.000251265	down	2.01406	-2.01406	-1.01011	208
Cellular Growth and Proliferation	proliferation of cells	5.9e-15		-0.086	NUB1	negative regulator of ubiquitin-like proteins 1	Nucleus	other	0.0104394	0.00834784	up	1.30737	1.30737	0.386663	208
Cellular Growth and Proliferation	proliferation of cells	5.9e-15		-0.086	OSMR	oncostatin M receptor	Plasma Membrane	transmembrane receptor	0.0037228	0.00215158	up	1.40687	1.40687	0.49249	208
Cellular Growth and Proliferation	proliferation of cells	5.9e-15		-0.086	P3H2	prolyl 3-hydroxylase 2	Cytoplasm	enzyme	0.00207424	0.000710507	down	1.52194	-1.52194	-0.605914	208
Cellular Growth and Proliferation	proliferation of cells	5.9e-15		-0.086	PAFAH1B1	platelet activating factor acetylhydrolase 1b regulatory subunit 1	Cytoplasm	enzyme	0.00118285	9.77346e-05	down	1.3737	-1.3737	-0.458067	208
Cellular Growth and Proliferation	proliferation of cells	5.9e-15		-0.086	PBX3	pre-B-cell leukemia homeobox 3	Nucleus	transcription regulator	0.00200044	0.000611337	up	1.52892	1.52892	0.612513	208
Cellular Growth and Proliferation	proliferation of cells	5.9e-15		-0.086	PDIA3	protein disulfide isomerase family A member 3	Cytoplasm	peptidase	0.00131498	0.000133661	down	1.50277	-1.50277	-0.587621	208
Cellular Growth and Proliferation	proliferation of cells	5.9e-15		-0.086	PDK1	pyruvate dehydrogenase kinase 1	Cytoplasm	kinase	0.00217223	0.000773426	up	1.53091	1.53091	0.614385	208
Cellular Growth and Proliferation	proliferation of cells	5.9e-15		-0.086	PER1	period circadian clock 1	Nucleus	other	0.00252597	0.00107481	up	1.4496	1.4496	0.535653	208
Cellular Growth and Proliferation	proliferation of cells	5.9e-15		-0.086	PFKP	phosphofructokinase, platelet	Cytoplasm	kinase	0.00165568	0.000335528	up	1.32687	1.32687	0.408027	208
Cellular Growth and Proliferation	proliferation of cells	5.9e-15		-0.086	PGRMC1	progesterone receptor membrane component 1	Plasma Membrane	transmembrane receptor	0.00220949	0.000802271	down	1.3459	-1.3459	-0.428575	208
Cellular Growth and Proliferation	proliferation of cells	5.9e-15		-0.086	PLIN2	perilipin 2	Plasma Membrane	other	0.00365033	0.00205036	up	1.317	1.317	0.397252	208
Cellular Growth and Proliferation	proliferation of cells	5.9e-15		-0.086	PLXNA1	plexin A1	Plasma Membrane	transmembrane receptor	0.00136892	0.000155284	down	1.56302	-1.56302	-0.644338	208
Cellular Growth and Proliferation	proliferation of cells	5.9e-15		-0.086	PMEPA1	prostate transmembrane protein, androgen induced 1	Plasma Membrane	other	0.0034788	0.00186577	down	1.62427	-1.62427	-0.699791	208
Cellular Growth and Proliferation	proliferation of cells	5.9e-15		-0.086	PPAN	peter pan homolog (Drosophila)	Nucleus	other	0.000934898	3.57041e-05	up	1.33638	1.33638	0.418326	208
Cellular Growth and Proliferation	proliferation of cells	5.9e-15		-0.086	PPP1R10	protein phosphatase 1 regulatory subunit 10	Nucleus	other	0.00192278	0.00054667	down	1.75564	-1.75564	-0.811995	208
Cellular Growth and Proliferation	proliferation of cells	5.9e-15		-0.086	PPP1R15A	protein phosphatase 1 regulatory subunit 15A	Cytoplasm	other	0.00283686	0.001314	up	1.30242	1.30242	0.381199	208
Cellular Growth and Proliferation	proliferation of cells	5.9e-15		-0.086	PPP2R2C	protein phosphatase 2 regulatory subunit B, gamma	Other	phosphatase	0.00187225	0.000486295	up	1.36389	1.36389	0.447727	208
Cellular Growth and Proliferation	proliferation of cells	5.9e-15		-0.086	PPP2R2D	protein phosphatase 2 regulatory subunit B, delta	Nucleus	phosphatase	0.00304949	0.00150581	up	1.37417	1.37417	0.45856	208
Cellular Growth and Proliferation	proliferation of cells	5.9e-15		-0.086	PRKAR1B	protein kinase, cAMP-dependent, regulatory subunit type I beta	Cytoplasm	kinase	0.00466241	0.00300235	up	1.55937	1.55937	0.640964	208
Cellular Growth and Proliferation	proliferation of cells	5.9e-15		-0.086	PRKX	protein kinase, X-linked	Cytoplasm	kinase	0.00791271	0.00596475	down	1.30084	-1.30084	-0.37944	208
Cellular Growth and Proliferation	proliferation of cells	5.9e-15		-0.086	PRNP	prion protein	Plasma Membrane	other	0.00109344	5.01158e-05	down	1.82133	-1.82133	-0.864988	208
Cellular Growth and Proliferation	proliferation of cells	5.9e-15		-0.086	PROS1	protein S (alpha)	Extracellular Space	other	0.00843115	0.00643977	up	1.30941	1.30941	0.388917	208
Cellular Growth and Proliferation	proliferation of cells	5.9e-15		-0.086	PRPF4B	pre-mRNA processing factor 4B	Nucleus	kinase	0.00305675	0.00151285	down	1.46379	-1.46379	-0.549706	208
Cellular Growth and Proliferation	proliferation of cells	5.9e-15		-0.086	PTEN	phosphatase and tensin homolog	Cytoplasm	phosphatase	0.00241202	0.00097408	down	1.30887	-1.30887	-0.388326	208
Cellular Growth and Proliferation	proliferation of cells	5.9e-15		-0.086	PTHLH	parathyroid hormone-like hormone	Extracellular Space	other	0.00341235	0.00180241	up	1.62047	1.62047	0.696414	208
Cellular Growth and Proliferation	proliferation of cells	5.9e-15		-0.086	PTMA	prothymosin, alpha	Nucleus	other	0.0018929	0.000501173	down	1.31305	-1.31305	-0.392922	208
Cellular Growth and Proliferation	proliferation of cells	5.9e-15		-0.086	PTP4A1	protein tyrosine phosphatase type IVA, member 1	Cytoplasm	phosphatase	0.00304949	0.00150325	up	1.39913	1.39913	0.484526	208
Cellular Growth and Proliferation	proliferation of cells	5.9e-15		-0.086	RALB	v-ral simian leukemia viral oncogene homolog B	Cytoplasm	enzyme	0.00303328	0.00149163	up	1.46799	1.46799	0.553843	208
Cellular Growth and Proliferation	proliferation of cells	5.9e-15		-0.086	RAPH1	Ras association (RalGDS/AF-6) and pleckstrin homology domains 1	Plasma Membrane	other	0.00203821	0.000686188	down	1.31649	-1.31649	-0.396693	208
Cellular Growth and Proliferation	proliferation of cells	5.9e-15		-0.086	RASSF1	Ras association (RalGDS/AF-6) domain family member 1	Nucleus	other	0.00236802	0.000934469	up	1.30913	1.30913	0.388604	208
Cellular Growth and Proliferation	proliferation of cells	5.9e-15		-0.086	RBFOX2	RNA binding protein, fox-1 homolog (C. elegans) 2	Nucleus	transcription regulator	0.00375078	0.0021813	down	1.33273	-1.33273	-0.414386	208
Cellular Growth and Proliferation	proliferation of cells	5.9e-15		-0.086	RCHY1	ring finger and CHY zinc finger domain containing 1	Nucleus	enzyme	0.00203642	0.000665742	up	1.37296	1.37296	0.457289	208
Cellular Growth and Proliferation	proliferation of cells	5.9e-15		-0.086	RND3	Rho family GTPase 3	Cytoplasm	enzyme	0.000886925	3.28298e-05	down	1.51765	-1.51765	-0.601836	208
Cellular Growth and Proliferation	proliferation of cells	5.9e-15		-0.086	RPS6	ribosomal protein S6	Cytoplasm	other	0.00397613	0.00239923	up	1.41756	1.41756	0.503413	208
Cellular Growth and Proliferation	proliferation of cells	5.9e-15		-0.086	S100A10	S100 calcium binding protein A10	Cytoplasm	other	0.00223704	0.000831991	up	1.31381	1.31381	0.393752	208
Cellular Growth and Proliferation	proliferation of cells	5.9e-15		-0.086	S100A4	S100 calcium binding protein A4	Cytoplasm	other	0.001165	8.49052e-05	down	1.54321	-1.54321	-0.625937	208
Cellular Growth and Proliferation	proliferation of cells	5.9e-15		-0.086	SCRIB	scribbled planar cell polarity protein	Cytoplasm	other	0.00166284	0.000340142	down	1.49863	-1.49863	-0.583649	208
Cellular Growth and Proliferation	proliferation of cells	5.9e-15		-0.086	SEC14L2	SEC14-like lipid binding 2	Cytoplasm	transporter	0.00789001	0.0059291	up	1.37976	1.37976	0.464422	208
Cellular Growth and Proliferation	proliferation of cells	5.9e-15		-0.086	SERPINA1	serpin peptidase inhibitor, clade A (alpha-1 antiproteinase, antitrypsin), member 1	Extracellular Space	other	0.00394634	0.00236926	up	1.42125	1.42125	0.507155	208
Cellular Growth and Proliferation	proliferation of cells	5.9e-15		-0.086	SERPINE1	serpin peptidase inhibitor, clade E (nexin, plasminogen activator inhibitor type 1), member 1	Extracellular Space	other	0.000741798	3.48671e-06	up	1.50668	1.50668	0.591377	208
Cellular Growth and Proliferation	proliferation of cells	5.9e-15		-0.086	SERPINE2	serpin peptidase inhibitor, clade E (nexin, plasminogen activator inhibitor type 1), member 2	Extracellular Space	other	0.00280114	0.00129195	down	1.3	-1.3	-0.378514	208
Cellular Growth and Proliferation	proliferation of cells	5.9e-15		-0.086	SF3B1	splicing factor 3b subunit 1	Nucleus	other	0.00644189	0.00461803	up	1.38612	1.38612	0.471056	208
Cellular Growth and Proliferation	proliferation of cells	5.9e-15		-0.086	SGK1	serum/glucocorticoid regulated kinase 1	Cytoplasm	kinase	0.000858893	2.97736e-05	down	1.36856	-1.36856	-0.452657	208
Cellular Growth and Proliferation	proliferation of cells	5.9e-15		-0.086	SGK223	homolog of rat pragma of Rnd2	Nucleus	kinase	0.00577184	0.00399145	down	1.37601	-1.37601	-0.460495	208
Cellular Growth and Proliferation	proliferation of cells	5.9e-15		-0.086	SHMT2	serine hydroxymethyltransferase 2 (mitochondrial)	Cytoplasm	enzyme	0.00379312	0.00221302	down	1.31295	-1.31295	-0.392814	208
Cellular Growth and Proliferation	proliferation of cells	5.9e-15		-0.086	SKI	SKI proto-oncogene	Nucleus	transcription regulator	0.0107715	0.00865138	down	1.33681	-1.33681	-0.418797	208
Cellular Growth and Proliferation	proliferation of cells	5.9e-15		-0.086	SLC12A6	solute carrier family 12 (potassium/chloride transporter), member 6	Plasma Membrane	transporter	0.00283686	0.00131509	up	1.5921	1.5921	0.670933	208
Cellular Growth and Proliferation	proliferation of cells	5.9e-15		-0.086	SLC26A2	solute carrier family 26 (anion exchanger), member 2	Plasma Membrane	transporter	0.00222782	0.000818534	down	1.36908	-1.36908	-0.453204	208
Cellular Growth and Proliferation	proliferation of cells	5.9e-15		-0.086	SLC2A1	solute carrier family 2 (facilitated glucose transporter), member 1	Plasma Membrane	transporter	0.00138338	0.000173713	up	1.59346	1.59346	0.672165	208
Cellular Growth and Proliferation	proliferation of cells	5.9e-15		-0.086	SLC7A11	solute carrier family 7 (anionic amino acid transporter light chain, xc- system), member 11	Plasma Membrane	transporter	0.00252181	0.00106681	down	1.72333	-1.72333	-0.785201	208
Cellular Growth and Proliferation	proliferation of cells	5.9e-15		-0.086	SMARCE1	SWI/SNF related, matrix associated, actin dependent regulator of chromatin, subfamily e, member 1	Nucleus	transcription regulator	0.00110459	5.76738e-05	up	1.50344	1.50344	0.588272	208
Cellular Growth and Proliferation	proliferation of cells	5.9e-15		-0.086	SOX2	SRY-box 2	Nucleus	transcription regulator	0.00355308	0.00195607	down	2.00103	-2.00103	-1.00075	208
Cellular Growth and Proliferation	proliferation of cells	5.9e-15		-0.086	SOX9	SRY-box 9	Nucleus	transcription regulator	0.0007476	1.53737e-05	down	1.46539	-1.46539	-0.551285	208
Cellular Growth and Proliferation	proliferation of cells	5.9e-15		-0.086	SP110	SP110 nuclear body protein	Nucleus	other	0.00236232	0.000907768	up	1.37866	1.37866	0.463265	208
Cellular Growth and Proliferation	proliferation of cells	5.9e-15		-0.086	SPARC	secreted protein, acidic, cysteine-rich (osteonectin)	Extracellular Space	other	0.00478655	0.0031076	down	1.30735	-1.30735	-0.386643	208
Cellular Growth and Proliferation	proliferation of cells	5.9e-15		-0.086	SPRY1	sprouty RTK signaling antagonist 1	Cytoplasm	other	0.00396484	0.00238676	down	1.44167	-1.44167	-0.52774	208
Cellular Growth and Proliferation	proliferation of cells	5.9e-15		-0.086	SRSF1	serine/arginine-rich splicing factor 1	Nucleus	other	5.06567e-05	2.9763e-08	down	1.78777	-1.78777	-0.838159	208
Cellular Growth and Proliferation	proliferation of cells	5.9e-15		-0.086	SRSF5	serine/arginine-rich splicing factor 5	Nucleus	other	0.00174402	0.000392455	down	1.55885	-1.55885	-0.640484	208
Cellular Growth and Proliferation	proliferation of cells	5.9e-15		-0.086	SRSF6	serine/arginine-rich splicing factor 6	Nucleus	other	0.006766	0.0048976	down	1.42431	-1.42431	-0.510258	208
Cellular Growth and Proliferation	proliferation of cells	5.9e-15		-0.086	SSR1	signal sequence receptor, alpha	Cytoplasm	other	0.0301607	0.0282115	down	1.3393	-1.3393	-0.42148	208
Cellular Growth and Proliferation	proliferation of cells	5.9e-15		-0.086	STC1	stanniocalcin 1	Extracellular Space	kinase	0.00254611	0.00110551	down	1.37246	-1.37246	-0.456765	208
Cellular Growth and Proliferation	proliferation of cells	5.9e-15		-0.086	SYNM	synemin	Cytoplasm	other	0.00189041	0.000498703	down	1.38164	-1.38164	-0.466384	208
Cellular Growth and Proliferation	proliferation of cells	5.9e-15		-0.086	TAF9B	TATA-box binding protein associated factor 9b	Nucleus	transcription regulator	0.00116484	8.38971e-05	down	1.50881	-1.50881	-0.593412	208
Cellular Growth and Proliferation	proliferation of cells	5.9e-15		-0.086	TFPI2	tissue factor pathway inhibitor 2	Extracellular Space	other	0.00148584	0.000232447	down	1.96458	-1.96458	-0.974222	208
Cellular Growth and Proliferation	proliferation of cells	5.9e-15		-0.086	TFRC	transferrin receptor	Plasma Membrane	transporter	0.0007476	1.33226e-05	down	2.3553	-2.3553	-1.23591	208
Cellular Growth and Proliferation	proliferation of cells	5.9e-15		-0.086	TGFA	transforming growth factor alpha	Extracellular Space	growth factor	0.000860926	3.04705e-05	down	1.33349	-1.33349	-0.415205	208
Cellular Growth and Proliferation	proliferation of cells	5.9e-15		-0.086	TGM2	transglutaminase 2	Cytoplasm	enzyme	0.00138897	0.000183014	down	1.47091	-1.47091	-0.556707	208
Cellular Growth and Proliferation	proliferation of cells	5.9e-15		-0.086	THBS1	thrombospondin 1	Extracellular Space	other	0.00100385	3.93029e-05	down	2.12413	-2.12413	-1.08687	208
Cellular Growth and Proliferation	proliferation of cells	5.9e-15		-0.086	TIGAR	TP53 induced glycolysis regulatory phosphatase	Cytoplasm	enzyme	0.00947689	0.0074334	down	1.49877	-1.49877	-0.583783	208
Cellular Growth and Proliferation	proliferation of cells	5.9e-15		-0.086	TIMP2	TIMP metallopeptidase inhibitor 2	Extracellular Space	other	0.00151471	0.000262098	down	1.37613	-1.37613	-0.460618	208
Cellular Growth and Proliferation	proliferation of cells	5.9e-15		-0.086	TRA2A	transformer 2 alpha homolog (Drosophila)	Nucleus	other	0.0029565	0.00142838	down	1.70109	-1.70109	-0.766456	208
Cellular Growth and Proliferation	proliferation of cells	5.9e-15		-0.086	TRIB3	tribbles pseudokinase 3	Nucleus	kinase	0.0007476	8.19158e-06	down	1.4035	-1.4035	-0.489032	208
Cellular Growth and Proliferation	proliferation of cells	5.9e-15		-0.086	TRIM27	tripartite motif containing 27	Nucleus	transcription regulator	0.00236802	0.000929974	down	1.31126	-1.31126	-0.390951	208
Cellular Growth and Proliferation	proliferation of cells	5.9e-15		-0.086	TUBB3	tubulin beta 3 class III	Cytoplasm	other	0.00131498	0.000133327	up	1.35194	1.35194	0.435028	208
Cellular Growth and Proliferation	proliferation of cells	5.9e-15		-0.086	TXNDC5	thioredoxin domain containing 5 (endoplasmic reticulum)	Cytoplasm	enzyme	0.00198819	0.000594589	down	1.30088	-1.30088	-0.379485	208
Cellular Growth and Proliferation	proliferation of cells	5.9e-15		-0.086	USP9X	ubiquitin specific peptidase 9, X-linked	Plasma Membrane	peptidase	0.00555715	0.00376462	down	1.3631	-1.3631	-0.446896	208
Cellular Growth and Proliferation	proliferation of cells	5.9e-15		-0.086	VEGFA	vascular endothelial growth factor A	Extracellular Space	growth factor	0.00581873	0.0040273	up	1.36292	1.36292	0.446704	208
Cellular Growth and Proliferation	proliferation of cells	5.9e-15		-0.086	WARS	tryptophanyl-tRNA synthetase	Cytoplasm	enzyme	0.00148584	0.000242716	down	1.39379	-1.39379	-0.479013	208
Cellular Growth and Proliferation	proliferation of cells	5.9e-15		-0.086	WASF2	WAS protein family member 2	Plasma Membrane	other	0.0356641	0.0337991	up	1.33835	1.33835	0.42046	208
Cellular Growth and Proliferation	proliferation of cells	5.9e-15		-0.086	WSB1	WD repeat and SOCS box containing 1	Other	other	0.00261669	0.00114845	up	2.83988	2.83988	1.50583	208
Cellular Growth and Proliferation	proliferation of cells	5.9e-15		-0.086	ZFP36L2	ZFP36 ring finger protein-like 2	Nucleus	transcription regulator	0.00490896	0.00321015	down	1.38247	-1.38247	-0.467251	208
Cellular Growth and Proliferation	proliferation of cells	5.9e-15		-0.086	ZNF451	zinc finger protein 451	Nucleus	other	0.000685433	2.0802e-06	up	1.70249	1.70249	0.767649	208
Cell Death and Survival	apoptosis	2.25e-14		1.472	AAMDC	adipogenesis associated, Mth938 domain containing	Cytoplasm	other	0.00200044	0.000620583	up	1.30271	1.30271	0.381512	161
Cell Death and Survival	apoptosis	2.25e-14		1.472	AARS	alanyl-tRNA synthetase	Cytoplasm	enzyme	0.00247727	0.00102322	down	1.35324	-1.35324	-0.436421	161
Cell Death and Survival	apoptosis	2.25e-14		1.472	ADCY6	adenylate cyclase 6	Plasma Membrane	enzyme	0.00225883	0.00084587	down	1.34294	-1.34294	-0.425398	161
Cell Death and Survival	apoptosis	2.25e-14		1.472	ADM	adrenomedullin	Extracellular Space	other	0.0007476	1.42003e-05	up	2.49076	2.49076	1.31659	161
Cell Death and Survival	apoptosis	2.25e-14		1.472	AGRN	agrin	Plasma Membrane	other	0.00181552	0.000443859	down	1.49753	-1.49753	-0.582589	161
Cell Death and Survival	apoptosis	2.25e-14		1.472	ANG	angiogenin, ribonuclease, RNase A family, 5	Extracellular Space	enzyme	0.00140226	0.000189358	up	1.53085	1.53085	0.614337	161
Cell Death and Survival	apoptosis	2.25e-14		1.472	ANGPTL4	angiopoietin like 4	Extracellular Space	other	0.00116484	7.75955e-05	up	1.68167	1.68167	0.749898	161
Cell Death and Survival	apoptosis	2.25e-14		1.472	APH1B	aph-1 homolog B, gamma secretase subunit	Other	peptidase	0.00220746	0.000800237	up	1.52045	1.52045	0.604499	161
Cell Death and Survival	apoptosis	2.25e-14		1.472	APP	amyloid beta precursor protein	Plasma Membrane	other	0.00117209	8.74588e-05	up	3.23384	3.23384	1.69325	161
Cell Death and Survival	apoptosis	2.25e-14		1.472	ARHGEF3	Rho guanine nucleotide exchange factor 3	Cytoplasm	other	0.001948	0.000567189	up	1.30322	1.30322	0.382081	161
Cell Death and Survival	apoptosis	2.25e-14		1.472	ASAH1	N-acylsphingosine amidohydrolase (acid ceramidase) 1	Cytoplasm	enzyme	0.00288322	0.00134844	down	1.3861	-1.3861	-0.471034	161
Cell Death and Survival	apoptosis	2.25e-14		1.472	B4GALT5	UDP-Gal:betaGlcNAc beta 1,4- galactosyltransferase, polypeptide 5	Cytoplasm	enzyme	0.0283088	0.0263295	up	1.50684	1.50684	0.59153	161
Cell Death and Survival	apoptosis	2.25e-14		1.472	BEX2	brain expressed X-linked 2	Nucleus	other	0.00214819	0.000761081	down	1.40219	-1.40219	-0.487682	161
Cell Death and Survival	apoptosis	2.25e-14		1.472	BHLHE40	basic helix-loop-helix family member e40	Nucleus	transcription regulator	0.00181552	0.000441701	up	1.61874	1.61874	0.694869	161
Cell Death and Survival	apoptosis	2.25e-14		1.472	BHLHE41	basic helix-loop-helix family member e41	Nucleus	transcription regulator	0.00146478	0.000215186	up	1.36165	1.36165	0.445351	161
Cell Death and Survival	apoptosis	2.25e-14		1.472	CALR	calreticulin	Cytoplasm	transcription regulator	0.00151471	0.000262537	down	1.65213	-1.65213	-0.724328	161
Cell Death and Survival	apoptosis	2.25e-14		1.472	CASP4	caspase 4	Cytoplasm	peptidase	0.00332676	0.00173766	up	1.57226	1.57226	0.652844	161
Cell Death and Survival	apoptosis	2.25e-14		1.472	CBS/CBSL	cystathionine-beta-synthase	Cytoplasm	enzyme	0.00201364	0.000649525	down	1.56168	-1.56168	-0.643095	161
Cell Death and Survival	apoptosis	2.25e-14		1.472	CCDC8	coiled-coil domain containing 8	Plasma Membrane	other	0.0018929	0.000505424	down	1.42945	-1.42945	-0.515464	161
Cell Death and Survival	apoptosis	2.25e-14		1.472	CCND1	cyclin D1	Nucleus	transcription regulator	0.00490661	0.00320573	down	1.33037	-1.33037	-0.411832	161
Cell Death and Survival	apoptosis	2.25e-14		1.472	CD200	CD200 molecule	Plasma Membrane	other	0.00186551	0.000480078	down	1.7994	-1.7994	-0.847517	161
Cell Death and Survival	apoptosis	2.25e-14		1.472	CDCP1	CUB domain containing protein 1	Plasma Membrane	other	0.00222918	0.000826268	up	1.40764	1.40764	0.493274	161
Cell Death and Survival	apoptosis	2.25e-14		1.472	CDKN2C	cyclin-dependent kinase inhibitor 2C (p18, inhibits CDK4)	Nucleus	transcription regulator	0.0038644	0.00227349	up	1.35298	1.35298	0.436137	161
Cell Death and Survival	apoptosis	2.25e-14		1.472	CERKL	ceramide kinase like	Other	other	0.00572878	0.00393812	down	1.30892	-1.30892	-0.388381	161
Cell Death and Survival	apoptosis	2.25e-14		1.472	CERS6	ceramide synthase 6	Nucleus	transcription regulator	0.00212571	0.000743277	up	1.67437	1.67437	0.743618	161
Cell Death and Survival	apoptosis	2.25e-14		1.472	CIRBP	cold inducible RNA binding protein	Nucleus	translation regulator	0.00343168	0.00181582	down	1.5841	-1.5841	-0.663664	161
Cell Death and Survival	apoptosis	2.25e-14		1.472	CITED1	Cbp/p300-interacting transactivator, with Glu/Asp rich carboxy-terminal domain, 1	Nucleus	transcription regulator	0.0053777	0.0035982	down	1.44848	-1.44848	-0.534536	161
Cell Death and Survival	apoptosis	2.25e-14		1.472	CITED2	Cbp/p300-interacting transactivator, with Glu/Asp rich carboxy-terminal domain, 2	Nucleus	transcription regulator	0.00138338	0.000167568	down	1.40045	-1.40045	-0.485895	161
Cell Death and Survival	apoptosis	2.25e-14		1.472	CLU	clusterin	Cytoplasm	other	0.00192278	0.000542073	up	1.31757	1.31757	0.397876	161
Cell Death and Survival	apoptosis	2.25e-14		1.472	CREB3L2	cAMP responsive element binding protein 3-like 2	Nucleus	transcription regulator	0.00622905	0.00442475	up	1.39885	1.39885	0.484239	161
Cell Death and Survival	apoptosis	2.25e-14		1.472	CRIP1	cysteine-rich protein 1 (intestinal)	Cytoplasm	other	0.00237445	0.000944479	up	1.45631	1.45631	0.542315	161
Cell Death and Survival	apoptosis	2.25e-14		1.472	CTGF	connective tissue growth factor	Extracellular Space	growth factor	0.0007476	1.05928e-05	down	1.62646	-1.62646	-0.701739	161
Cell Death and Survival	apoptosis	2.25e-14		1.472	CXCR4	chemokine (C-X-C motif) receptor 4	Plasma Membrane	G-protein coupled receptor	0.00394634	0.00236034	up	1.95993	1.95993	0.970804	161
Cell Death and Survival	apoptosis	2.25e-14		1.472	CYP1B1	cytochrome P450 family 1 subfamily B member 1	Cytoplasm	enzyme	0.0111449	0.00902095	up	1.46042	1.46042	0.546386	161
Cell Death and Survival	apoptosis	2.25e-14		1.472	DDX17	DEAD-box helicase 17	Nucleus	enzyme	0.00200044	0.000619016	up	1.51616	1.51616	0.600419	161
Cell Death and Survival	apoptosis	2.25e-14		1.472	DDX3X	DEAD-box helicase 3, X-linked	Cytoplasm	enzyme	0.00644189	0.00462136	down	1.42757	-1.42757	-0.513559	161
Cell Death and Survival	apoptosis	2.25e-14		1.472	DDX41	DEAD-box helicase 41	Nucleus	enzyme	0.00151471	0.00026003	up	1.46713	1.46713	0.552998	161
Cell Death and Survival	apoptosis	2.25e-14		1.472	DECR1	2,4-dienoyl-CoA reductase 1, mitochondrial	Cytoplasm	enzyme	0.00133646	0.000139771	up	1.39606	1.39606	0.481365	161
Cell Death and Survival	apoptosis	2.25e-14		1.472	DKK1	dickkopf WNT signaling pathway inhibitor 1	Extracellular Space	growth factor	0.001383	0.000162515	down	1.89952	-1.89952	-0.925636	161
Cell Death and Survival	apoptosis	2.25e-14		1.472	DUSP6	dual specificity phosphatase 6	Cytoplasm	phosphatase	0.00162763	0.000309302	down	1.50826	-1.50826	-0.592884	161
Cell Death and Survival	apoptosis	2.25e-14		1.472	EEF1A1	eukaryotic translation elongation factor 1 alpha 1	Cytoplasm	translation regulator	0.017384	0.0153514	down	1.33781	-1.33781	-0.419869	161
Cell Death and Survival	apoptosis	2.25e-14		1.472	EGFR	epidermal growth factor receptor	Plasma Membrane	kinase	0.0111021	0.00896913	up	1.32036	1.32036	0.400935	161
Cell Death and Survival	apoptosis	2.25e-14		1.472	EGR1	early growth response 1	Nucleus	transcription regulator	0.001165	8.5561e-05	up	1.78195	1.78195	0.833456	161
Cell Death and Survival	apoptosis	2.25e-14		1.472	EHD1	EH domain containing 1	Cytoplasm	other	0.00112197	5.99879e-05	down	3.09459	-3.09459	-1.62975	161
Cell Death and Survival	apoptosis	2.25e-14		1.472	FBXO11	F-box protein 11	Cytoplasm	enzyme	0.00354507	0.00194286	down	1.39803	-1.39803	-0.483398	161
Cell Death and Survival	apoptosis	2.25e-14		1.472	FBXO5	F-box protein 5	Nucleus	enzyme	0.00203642	0.000679084	down	1.36291	-1.36291	-0.446685	161
Cell Death and Survival	apoptosis	2.25e-14		1.472	FGF2	fibroblast growth factor 2 (basic)	Extracellular Space	growth factor	0.008125	0.00615486	down	1.38757	-1.38757	-0.472561	161
Cell Death and Survival	apoptosis	2.25e-14		1.472	FKBP5	FK506 binding protein 5	Nucleus	enzyme	0.00121801	0.000105767	up	1.41382	1.41382	0.499597	161
Cell Death and Survival	apoptosis	2.25e-14		1.472	FN1	fibronectin 1	Extracellular Space	enzyme	0.00158605	0.000284815	down	1.34562	-1.34562	-0.428276	161
Cell Death and Survival	apoptosis	2.25e-14		1.472	FOS	FBJ murine osteosarcoma viral oncogene homolog	Nucleus	transcription regulator	0.00140226	0.000189193	down	1.55023	-1.55023	-0.632485	161
Cell Death and Survival	apoptosis	2.25e-14		1.472	FOSL1	FOS like antigen 1	Nucleus	transcription regulator	0.0007476	5.18184e-06	up	1.92706	1.92706	0.946405	161
Cell Death and Survival	apoptosis	2.25e-14		1.472	FUS	FUS RNA binding protein	Nucleus	transcription regulator	0.00109679	5.21976e-05	down	1.64223	-1.64223	-0.715657	161
Cell Death and Survival	apoptosis	2.25e-14		1.472	G0S2	G0/G1 switch 2	Cytoplasm	other	0.0017918	0.000413735	up	1.38083	1.38083	0.465534	161
Cell Death and Survival	apoptosis	2.25e-14		1.472	GATAD2A	GATA zinc finger domain containing 2A	Nucleus	transcription regulator	0.00102886	4.30179e-05	down	1.37997	-1.37997	-0.464641	161
Cell Death and Survival	apoptosis	2.25e-14		1.472	GDF11	growth differentiation factor 11	Extracellular Space	growth factor	0.0201226	0.0180536	down	1.30086	-1.30086	-0.379466	161
Cell Death and Survival	apoptosis	2.25e-14		1.472	GDF15	growth differentiation factor 15	Extracellular Space	growth factor	0.00317847	0.00160978	down	1.53177	-1.53177	-0.615203	161
Cell Death and Survival	apoptosis	2.25e-14		1.472	GFPT1	glutamine--fructose-6-phosphate transaminase 1	Cytoplasm	enzyme	0.00162763	0.000313008	down	1.40177	-1.40177	-0.48725	161
Cell Death and Survival	apoptosis	2.25e-14		1.472	GNAI2	guanine nucleotide binding protein (G protein), alpha inhibiting activity polypeptide 2	Plasma Membrane	other	0.00605823	0.00427493	up	1.3196	1.3196	0.400103	161
Cell Death and Survival	apoptosis	2.25e-14		1.472	GPI	glucose-6-phosphate isomerase	Extracellular Space	enzyme	0.00114455	6.2706e-05	up	1.49481	1.49481	0.579959	161
Cell Death and Survival	apoptosis	2.25e-14		1.472	HDGF	hepatoma-derived growth factor	Extracellular Space	growth factor	0.000754058	1.59495e-05	up	1.37491	1.37491	0.459334	161
Cell Death and Survival	apoptosis	2.25e-14		1.472	HERPUD1	homocysteine-inducible, endoplasmic reticulum stress-inducible, ubiquitin-like domain member 1	Cytoplasm	other	0.000858893	2.94461e-05	down	1.52161	-1.52161	-0.6056	161
Cell Death and Survival	apoptosis	2.25e-14		1.472	HEY1	hes-related family bHLH transcription factor with YRPW motif 1	Nucleus	transcription regulator	0.0026529	0.00119396	down	1.58381	-1.58381	-0.663396	161
Cell Death and Survival	apoptosis	2.25e-14		1.472	HIPK2	homeodomain interacting protein kinase 2	Nucleus	kinase	0.0102887	0.00820315	up	1.46018	1.46018	0.546146	161
Cell Death and Survival	apoptosis	2.25e-14		1.472	HK1	hexokinase 1	Cytoplasm	kinase	0.00142075	0.000202844	up	1.40679	1.40679	0.492408	161
Cell Death and Survival	apoptosis	2.25e-14		1.472	HK2	hexokinase 2	Cytoplasm	kinase	0.0007476	1.15051e-05	up	2.13059	2.13059	1.09126	161
Cell Death and Survival	apoptosis	2.25e-14		1.472	HMOX1	heme oxygenase 1	Cytoplasm	enzyme	0.00118285	9.56603e-05	down	1.84891	-1.84891	-0.886677	161
Cell Death and Survival	apoptosis	2.25e-14		1.472	HNRNPA1	heterogeneous nuclear ribonucleoprotein A1	Nucleus	other	0.00198062	0.000588564	down	1.36082	-1.36082	-0.444472	161
Cell Death and Survival	apoptosis	2.25e-14		1.472	HSP90B1	heat shock protein 90kDa beta family member 1	Cytoplasm	other	0.00625171	0.00445554	down	1.63216	-1.63216	-0.706786	161
Cell Death and Survival	apoptosis	2.25e-14		1.472	HSPA5	heat shock protein family A (Hsp70) member 5	Cytoplasm	enzyme	0.00142075	0.000198239	down	1.93436	-1.93436	-0.951855	161
Cell Death and Survival	apoptosis	2.25e-14		1.472	HYOU1	hypoxia up-regulated 1	Cytoplasm	other	0.00162763	0.000313061	down	2.08637	-2.08637	-1.06099	161
Cell Death and Survival	apoptosis	2.25e-14		1.472	IER3	immediate early response 3	Cytoplasm	other	0.00190299	0.000509864	down	1.49732	-1.49732	-0.582378	161
Cell Death and Survival	apoptosis	2.25e-14		1.472	IFIT2	interferon induced protein with tetratricopeptide repeats 2	Cytoplasm	other	0.00172435	0.000368344	up	1.50726	1.50726	0.591925	161
Cell Death and Survival	apoptosis	2.25e-14		1.472	IGFBP6	insulin like growth factor binding protein 6	Extracellular Space	other	0.00584522	0.0040525	up	1.44765	1.44765	0.533712	161
Cell Death and Survival	apoptosis	2.25e-14		1.472	IGFBP7	insulin like growth factor binding protein 7	Extracellular Space	transporter	0.00255463	0.00111521	down	1.49137	-1.49137	-0.576638	161
Cell Death and Survival	apoptosis	2.25e-14		1.472	IKBKB	inhibitor of kappa light polypeptide gene enhancer in B-cells, kinase beta	Cytoplasm	kinase	0.00136892	0.000152591	down	1.4808	-1.4808	-0.566376	161
Cell Death and Survival	apoptosis	2.25e-14		1.472	IL6ST	interleukin 6 signal transducer	Plasma Membrane	transmembrane receptor	0.00157505	0.000279474	up	1.71139	1.71139	0.775172	161
Cell Death and Survival	apoptosis	2.25e-14		1.472	ILF3	interleukin enhancer binding factor 3	Nucleus	transcription regulator	0.00181552	0.000445744	down	1.51824	-1.51824	-0.602395	161
Cell Death and Survival	apoptosis	2.25e-14		1.472	JAG1	jagged 1	Extracellular Space	growth factor	0.0114044	0.00930038	down	1.31099	-1.31099	-0.390657	161
Cell Death and Survival	apoptosis	2.25e-14		1.472	KCNMA1	potassium channel, calcium activated large conductance subfamily M alpha, member 1	Plasma Membrane	ion channel	0.00435538	0.00272442	up	1.42796	1.42796	0.513961	161
Cell Death and Survival	apoptosis	2.25e-14		1.472	KITLG	KIT ligand	Extracellular Space	growth factor	0.00370495	0.00209982	down	1.38895	-1.38895	-0.473991	161
Cell Death and Survival	apoptosis	2.25e-14		1.472	KLF6	Kruppel-like factor 6	Nucleus	transcription regulator	0.00140226	0.000190318	up	1.65573	1.65573	0.727468	161
Cell Death and Survival	apoptosis	2.25e-14		1.472	KLF7	Kruppel-like factor 7 (ubiquitous)	Nucleus	transcription regulator	0.00136892	0.000158511	up	1.81889	1.81889	0.863056	161
Cell Death and Survival	apoptosis	2.25e-14		1.472	LAMA5	laminin subunit alpha 5	Extracellular Space	other	0.00142075	0.000200236	down	1.66234	-1.66234	-0.733215	161
Cell Death and Survival	apoptosis	2.25e-14		1.472	LANCL1	LanC like 1	Plasma Membrane	other	0.00293654	0.00140153	up	1.38939	1.38939	0.474455	161
Cell Death and Survival	apoptosis	2.25e-14		1.472	LGALS3	lectin, galactoside-binding, soluble, 3	Extracellular Space	other	0.00118285	9.6185e-05	up	1.33459	1.33459	0.416392	161
Cell Death and Survival	apoptosis	2.25e-14		1.472	LMNB1	lamin B1	Nucleus	other	0.00827921	0.00629453	up	2.57634	2.57634	1.36532	161
Cell Death and Survival	apoptosis	2.25e-14		1.472	MAT2A	methionine adenosyltransferase II, alpha	Cytoplasm	enzyme	0.000819796	2.10246e-05	down	1.56645	-1.56645	-0.647503	161
Cell Death and Survival	apoptosis	2.25e-14		1.472	MCM9	minichromosome maintenance 9 homologous recombination repair factor	Nucleus	enzyme	0.00136892	0.000157562	down	1.4316	-1.4316	-0.517631	161
Cell Death and Survival	apoptosis	2.25e-14		1.472	MGEA5	meningioma expressed antigen 5 (hyaluronidase)	Cytoplasm	enzyme	0.00302327	0.00148321	up	1.37738	1.37738	0.461929	161
Cell Death and Survival	apoptosis	2.25e-14		1.472	MGP	matrix Gla protein	Extracellular Space	other	0.00172435	0.000367828	down	3.32064	-3.32064	-1.73146	161
Cell Death and Survival	apoptosis	2.25e-14		1.472	MMP1	matrix metallopeptidase 1	Extracellular Space	peptidase	0.00158605	0.000292558	down	1.3836	-1.3836	-0.468426	161
Cell Death and Survival	apoptosis	2.25e-14		1.472	MMP10	matrix metallopeptidase 10	Extracellular Space	peptidase	0.00116484	7.77953e-05	down	2.42836	-2.42836	-1.27998	161
Cell Death and Survival	apoptosis	2.25e-14		1.472	MMP14	matrix metallopeptidase 14	Extracellular Space	peptidase	0.00203342	0.00066299	up	1.48789	1.48789	0.573266	161
Cell Death and Survival	apoptosis	2.25e-14		1.472	MTFP1	mitochondrial fission process 1	Cytoplasm	other	0.00236232	0.000917267	up	1.39144	1.39144	0.47658	161
Cell Death and Survival	apoptosis	2.25e-14		1.472	MXI1	MAX interactor 1, dimerization protein	Nucleus	transcription regulator	0.00200044	0.000605302	up	1.46332	1.46332	0.549245	161
Cell Death and Survival	apoptosis	2.25e-14		1.472	NAMPT	nicotinamide phosphoribosyltransferase	Extracellular Space	cytokine	0.00319485	0.0016237	up	1.36081	1.36081	0.444468	161
Cell Death and Survival	apoptosis	2.25e-14		1.472	NDRG1	N-myc downstream regulated 1	Nucleus	kinase	0.00181552	0.000442972	up	1.90278	1.90278	0.928105	161
Cell Death and Survival	apoptosis	2.25e-14		1.472	NEK6	NIMA related kinase 6	Nucleus	kinase	0.001948	0.000564484	up	1.59424	1.59424	0.672869	161
Cell Death and Survival	apoptosis	2.25e-14		1.472	NFYA	nuclear transcription factor Y subunit alpha	Nucleus	transcription regulator	0.00236232	0.000910534	down	1.82044	-1.82044	-0.864289	161
Cell Death and Survival	apoptosis	2.25e-14		1.472	NPM1	nucleophosmin (nucleolar phosphoprotein B23, numatrin)	Nucleus	transcription regulator	0.00136892	0.000151479	down	1.38242	-1.38242	-0.467194	161
Cell Death and Survival	apoptosis	2.25e-14		1.472	NR4A2	nuclear receptor subfamily 4 group A member 2	Nucleus	ligand-dependent nuclear receptor	0.00149985	0.000251265	down	2.01406	-2.01406	-1.01011	161
Cell Death and Survival	apoptosis	2.25e-14		1.472	PAFAH1B1	platelet activating factor acetylhydrolase 1b regulatory subunit 1	Cytoplasm	enzyme	0.00118285	9.77346e-05	down	1.3737	-1.3737	-0.458067	161
Cell Death and Survival	apoptosis	2.25e-14		1.472	PAFAH1B2	platelet activating factor acetylhydrolase 1b catalytic subunit 2	Cytoplasm	enzyme	0.00212571	0.000747701	down	1.32616	-1.32616	-0.407253	161
Cell Death and Survival	apoptosis	2.25e-14		1.472	PBX3	pre-B-cell leukemia homeobox 3	Nucleus	transcription regulator	0.00200044	0.000611337	up	1.52892	1.52892	0.612513	161
Cell Death and Survival	apoptosis	2.25e-14		1.472	PDIA3	protein disulfide isomerase family A member 3	Cytoplasm	peptidase	0.00131498	0.000133661	down	1.50277	-1.50277	-0.587621	161
Cell Death and Survival	apoptosis	2.25e-14		1.472	PDK1	pyruvate dehydrogenase kinase 1	Cytoplasm	kinase	0.00217223	0.000773426	up	1.53091	1.53091	0.614385	161
Cell Death and Survival	apoptosis	2.25e-14		1.472	PER1	period circadian clock 1	Nucleus	other	0.00252597	0.00107481	up	1.4496	1.4496	0.535653	161
Cell Death and Survival	apoptosis	2.25e-14		1.472	PMEPA1	prostate transmembrane protein, androgen induced 1	Plasma Membrane	other	0.0034788	0.00186577	down	1.62427	-1.62427	-0.699791	161
Cell Death and Survival	apoptosis	2.25e-14		1.472	PPP1R10	protein phosphatase 1 regulatory subunit 10	Nucleus	other	0.00192278	0.00054667	down	1.75564	-1.75564	-0.811995	161
Cell Death and Survival	apoptosis	2.25e-14		1.472	PPP1R15A	protein phosphatase 1 regulatory subunit 15A	Cytoplasm	other	0.00283686	0.001314	up	1.30242	1.30242	0.381199	161
Cell Death and Survival	apoptosis	2.25e-14		1.472	PRNP	prion protein	Plasma Membrane	other	0.00109344	5.01158e-05	down	1.82133	-1.82133	-0.864988	161
Cell Death and Survival	apoptosis	2.25e-14		1.472	PTEN	phosphatase and tensin homolog	Cytoplasm	phosphatase	0.00241202	0.00097408	down	1.30887	-1.30887	-0.388326	161
Cell Death and Survival	apoptosis	2.25e-14		1.472	PTHLH	parathyroid hormone-like hormone	Extracellular Space	other	0.00341235	0.00180241	up	1.62047	1.62047	0.696414	161
Cell Death and Survival	apoptosis	2.25e-14		1.472	PTMA	prothymosin, alpha	Nucleus	other	0.0018929	0.000501173	down	1.31305	-1.31305	-0.392922	161
Cell Death and Survival	apoptosis	2.25e-14		1.472	RAD23B	RAD23 homolog B, nucleotide excision repair protein	Nucleus	other	0.000858893	2.80787e-05	up	4.63235	4.63235	2.21174	161
Cell Death and Survival	apoptosis	2.25e-14		1.472	RALB	v-ral simian leukemia viral oncogene homolog B	Cytoplasm	enzyme	0.00303328	0.00149163	up	1.46799	1.46799	0.553843	161
Cell Death and Survival	apoptosis	2.25e-14		1.472	RASSF1	Ras association (RalGDS/AF-6) domain family member 1	Nucleus	other	0.00236802	0.000934469	up	1.30913	1.30913	0.388604	161
Cell Death and Survival	apoptosis	2.25e-14		1.472	RND3	Rho family GTPase 3	Cytoplasm	enzyme	0.000886925	3.28298e-05	down	1.51765	-1.51765	-0.601836	161
Cell Death and Survival	apoptosis	2.25e-14		1.472	RPS6	ribosomal protein S6	Cytoplasm	other	0.00397613	0.00239923	up	1.41756	1.41756	0.503413	161
Cell Death and Survival	apoptosis	2.25e-14		1.472	S100A10	S100 calcium binding protein A10	Cytoplasm	other	0.00223704	0.000831991	up	1.31381	1.31381	0.393752	161
Cell Death and Survival	apoptosis	2.25e-14		1.472	S100A4	S100 calcium binding protein A4	Cytoplasm	other	0.001165	8.49052e-05	down	1.54321	-1.54321	-0.625937	161
Cell Death and Survival	apoptosis	2.25e-14		1.472	SCRIB	scribbled planar cell polarity protein	Cytoplasm	other	0.00166284	0.000340142	down	1.49863	-1.49863	-0.583649	161
Cell Death and Survival	apoptosis	2.25e-14		1.472	SDF2L1	stromal cell-derived factor 2-like 1	Cytoplasm	other	0.0007476	6.42124e-06	down	2.02985	-2.02985	-1.02137	161
Cell Death and Survival	apoptosis	2.25e-14		1.472	SERPINA1	serpin peptidase inhibitor, clade A (alpha-1 antiproteinase, antitrypsin), member 1	Extracellular Space	other	0.00394634	0.00236926	up	1.42125	1.42125	0.507155	161
Cell Death and Survival	apoptosis	2.25e-14		1.472	SERPINE1	serpin peptidase inhibitor, clade E (nexin, plasminogen activator inhibitor type 1), member 1	Extracellular Space	other	0.000741798	3.48671e-06	up	1.50668	1.50668	0.591377	161
Cell Death and Survival	apoptosis	2.25e-14		1.472	SERPINE2	serpin peptidase inhibitor, clade E (nexin, plasminogen activator inhibitor type 1), member 2	Extracellular Space	other	0.00280114	0.00129195	down	1.3	-1.3	-0.378514	161
Cell Death and Survival	apoptosis	2.25e-14		1.472	SETX	senataxin	Nucleus	enzyme	0.00355386	0.00196713	down	1.31554	-1.31554	-0.395657	161
Cell Death and Survival	apoptosis	2.25e-14		1.472	SF3B1	splicing factor 3b subunit 1	Nucleus	other	0.00644189	0.00461803	up	1.38612	1.38612	0.471056	161
Cell Death and Survival	apoptosis	2.25e-14		1.472	SGK1	serum/glucocorticoid regulated kinase 1	Cytoplasm	kinase	0.000858893	2.97736e-05	down	1.36856	-1.36856	-0.452657	161
Cell Death and Survival	apoptosis	2.25e-14		1.472	SHISA5	shisa family member 5	Nucleus	other	0.00228723	0.000864094	up	1.35352	1.35352	0.43672	161
Cell Death and Survival	apoptosis	2.25e-14		1.472	SKI	SKI proto-oncogene	Nucleus	transcription regulator	0.0107715	0.00865138	down	1.33681	-1.33681	-0.418797	161
Cell Death and Survival	apoptosis	2.25e-14		1.472	SLC2A1	solute carrier family 2 (facilitated glucose transporter), member 1	Plasma Membrane	transporter	0.00138338	0.000173713	up	1.59346	1.59346	0.672165	161
Cell Death and Survival	apoptosis	2.25e-14		1.472	SLC2A3	solute carrier family 2 (facilitated glucose transporter), member 3	Plasma Membrane	transporter	0.00114838	7.07668e-05	up	1.84036	1.84036	0.879987	161
Cell Death and Survival	apoptosis	2.25e-14		1.472	SLC7A11	solute carrier family 7 (anionic amino acid transporter light chain, xc- system), member 11	Plasma Membrane	transporter	0.00252181	0.00106681	down	1.72333	-1.72333	-0.785201	161
Cell Death and Survival	apoptosis	2.25e-14		1.472	SMARCE1	SWI/SNF related, matrix associated, actin dependent regulator of chromatin, subfamily e, member 1	Nucleus	transcription regulator	0.00110459	5.76738e-05	up	1.50344	1.50344	0.588272	161
Cell Death and Survival	apoptosis	2.25e-14		1.472	SOX2	SRY-box 2	Nucleus	transcription regulator	0.00355308	0.00195607	down	2.00103	-2.00103	-1.00075	161
Cell Death and Survival	apoptosis	2.25e-14		1.472	SOX9	SRY-box 9	Nucleus	transcription regulator	0.0007476	1.53737e-05	down	1.46539	-1.46539	-0.551285	161
Cell Death and Survival	apoptosis	2.25e-14		1.472	SP110	SP110 nuclear body protein	Nucleus	other	0.00236232	0.000907768	up	1.37866	1.37866	0.463265	161
Cell Death and Survival	apoptosis	2.25e-14		1.472	SPARC	secreted protein, acidic, cysteine-rich (osteonectin)	Extracellular Space	other	0.00478655	0.0031076	down	1.30735	-1.30735	-0.386643	161
Cell Death and Survival	apoptosis	2.25e-14		1.472	SRSF1	serine/arginine-rich splicing factor 1	Nucleus	other	5.06567e-05	2.9763e-08	down	1.78777	-1.78777	-0.838159	161
Cell Death and Survival	apoptosis	2.25e-14		1.472	STC1	stanniocalcin 1	Extracellular Space	kinase	0.00254611	0.00110551	down	1.37246	-1.37246	-0.456765	161
Cell Death and Survival	apoptosis	2.25e-14		1.472	STYXL1	serine/threonine/tyrosine interacting-like 1	Cytoplasm	phosphatase	0.00116484	8.34376e-05	up	1.36504	1.36504	0.448948	161
Cell Death and Survival	apoptosis	2.25e-14		1.472	SYVN1	synoviolin 1	Cytoplasm	transporter	0.00302327	0.0014817	down	1.34285	-1.34285	-0.425297	161
Cell Death and Survival	apoptosis	2.25e-14		1.472	TAF9B	TATA-box binding protein associated factor 9b	Nucleus	transcription regulator	0.00116484	8.38971e-05	down	1.50881	-1.50881	-0.593412	161
Cell Death and Survival	apoptosis	2.25e-14		1.472	TFPI2	tissue factor pathway inhibitor 2	Extracellular Space	other	0.00148584	0.000232447	down	1.96458	-1.96458	-0.974222	161
Cell Death and Survival	apoptosis	2.25e-14		1.472	TFRC	transferrin receptor	Plasma Membrane	transporter	0.0007476	1.33226e-05	down	2.3553	-2.3553	-1.23591	161
Cell Death and Survival	apoptosis	2.25e-14		1.472	TGFA	transforming growth factor alpha	Extracellular Space	growth factor	0.000860926	3.04705e-05	down	1.33349	-1.33349	-0.415205	161
Cell Death and Survival	apoptosis	2.25e-14		1.472	TGM2	transglutaminase 2	Cytoplasm	enzyme	0.00138897	0.000183014	down	1.47091	-1.47091	-0.556707	161
Cell Death and Survival	apoptosis	2.25e-14		1.472	THBS1	thrombospondin 1	Extracellular Space	other	0.00100385	3.93029e-05	down	2.12413	-2.12413	-1.08687	161
Cell Death and Survival	apoptosis	2.25e-14		1.472	TIGAR	TP53 induced glycolysis regulatory phosphatase	Cytoplasm	enzyme	0.00947689	0.0074334	down	1.49877	-1.49877	-0.583783	161
Cell Death and Survival	apoptosis	2.25e-14		1.472	TIMP2	TIMP metallopeptidase inhibitor 2	Extracellular Space	other	0.00151471	0.000262098	down	1.37613	-1.37613	-0.460618	161
Cell Death and Survival	apoptosis	2.25e-14		1.472	TMEM107	transmembrane protein 107	Other	other	0.00243972	0.000994165	up	1.38238	1.38238	0.467159	161
Cell Death and Survival	apoptosis	2.25e-14		1.472	TMX1	thioredoxin-related transmembrane protein 1	Cytoplasm	enzyme	0.00370495	0.00210921	down	1.3864	-1.3864	-0.471344	161
Cell Death and Survival	apoptosis	2.25e-14		1.472	TRIB3	tribbles pseudokinase 3	Nucleus	kinase	0.0007476	8.19158e-06	down	1.4035	-1.4035	-0.489032	161
Cell Death and Survival	apoptosis	2.25e-14		1.472	TRIM27	tripartite motif containing 27	Nucleus	transcription regulator	0.00236802	0.000929974	down	1.31126	-1.31126	-0.390951	161
Cell Death and Survival	apoptosis	2.25e-14		1.472	TXNDC5	thioredoxin domain containing 5 (endoplasmic reticulum)	Cytoplasm	enzyme	0.00198819	0.000594589	down	1.30088	-1.30088	-0.379485	161
Cell Death and Survival	apoptosis	2.25e-14		1.472	VEGFA	vascular endothelial growth factor A	Extracellular Space	growth factor	0.00581873	0.0040273	up	1.36292	1.36292	0.446704	161
Cell Death and Survival	apoptosis	2.25e-14		1.472	WSB1	WD repeat and SOCS box containing 1	Other	other	0.00261669	0.00114845	up	2.83988	2.83988	1.50583	161
Cell Death and Survival	apoptosis	2.25e-14		1.472	XPR1	xenotropic and polytropic retrovirus receptor 1	Plasma Membrane	G-protein coupled receptor	0.00130276	0.000122382	up	1.4062	1.4062	0.491797	161
Cell Death and Survival	apoptosis	2.25e-14		1.472	ZFP36L2	ZFP36 ring finger protein-like 2	Nucleus	transcription regulator	0.00490896	0.00321015	down	1.38247	-1.38247	-0.467251	161
Cell Death and Survival	apoptosis	2.25e-14		1.472	ZHX2	zinc fingers and homeoboxes 2	Nucleus	transcription regulator	0.0166349	0.014602	up	1.39171	1.39171	0.476856	161
Cell Death and Survival	cell death	5.83e-14		1.396	AAMDC	adipogenesis associated, Mth938 domain containing	Cytoplasm	other	0.00200044	0.000620583	up	1.30271	1.30271	0.381512	192
Cell Death and Survival	cell death	5.83e-14		1.396	AARS	alanyl-tRNA synthetase	Cytoplasm	enzyme	0.00247727	0.00102322	down	1.35324	-1.35324	-0.436421	192
Cell Death and Survival	cell death	5.83e-14		1.396	ABCC3	ATP binding cassette subfamily C member 3	Plasma Membrane	transporter	0.00355073	0.00195061	up	1.41655	1.41655	0.502386	192
Cell Death and Survival	cell death	5.83e-14		1.396	ADCY6	adenylate cyclase 6	Plasma Membrane	enzyme	0.00225883	0.00084587	down	1.34294	-1.34294	-0.425398	192
Cell Death and Survival	cell death	5.83e-14		1.396	ADM	adrenomedullin	Extracellular Space	other	0.0007476	1.42003e-05	up	2.49076	2.49076	1.31659	192
Cell Death and Survival	cell death	5.83e-14		1.396	AGRN	agrin	Plasma Membrane	other	0.00181552	0.000443859	down	1.49753	-1.49753	-0.582589	192
Cell Death and Survival	cell death	5.83e-14		1.396	AMPD3	adenosine monophosphate deaminase 3	Cytoplasm	enzyme	0.00236802	0.00093113	up	1.44981	1.44981	0.535863	192
Cell Death and Survival	cell death	5.83e-14		1.396	ANG	angiogenin, ribonuclease, RNase A family, 5	Extracellular Space	enzyme	0.00140226	0.000189358	up	1.53085	1.53085	0.614337	192
Cell Death and Survival	cell death	5.83e-14		1.396	ANGPTL4	angiopoietin like 4	Extracellular Space	other	0.00116484	7.75955e-05	up	1.68167	1.68167	0.749898	192
Cell Death and Survival	cell death	5.83e-14		1.396	AP2B1	adaptor related protein complex 2 beta 1 subunit	Plasma Membrane	transporter	0.0041452	0.0025545	up	1.36667	1.36667	0.45067	192
Cell Death and Survival	cell death	5.83e-14		1.396	APH1B	aph-1 homolog B, gamma secretase subunit	Other	peptidase	0.00220746	0.000800237	up	1.52045	1.52045	0.604499	192
Cell Death and Survival	cell death	5.83e-14		1.396	APP	amyloid beta precursor protein	Plasma Membrane	other	0.00117209	8.74588e-05	up	3.23384	3.23384	1.69325	192
Cell Death and Survival	cell death	5.83e-14		1.396	ARHGEF3	Rho guanine nucleotide exchange factor 3	Cytoplasm	other	0.001948	0.000567189	up	1.30322	1.30322	0.382081	192
Cell Death and Survival	cell death	5.83e-14		1.396	ASAH1	N-acylsphingosine amidohydrolase (acid ceramidase) 1	Cytoplasm	enzyme	0.00288322	0.00134844	down	1.3861	-1.3861	-0.471034	192
Cell Death and Survival	cell death	5.83e-14		1.396	ATP2A2	ATPase, Ca++ transporting, cardiac muscle, slow twitch 2	Cytoplasm	transporter	0.00262152	0.0011662	down	1.46118	-1.46118	-0.54713	192
Cell Death and Survival	cell death	5.83e-14		1.396	B4GALT5	UDP-Gal:betaGlcNAc beta 1,4- galactosyltransferase, polypeptide 5	Cytoplasm	enzyme	0.0283088	0.0263295	up	1.50684	1.50684	0.59153	192
Cell Death and Survival	cell death	5.83e-14		1.396	BEX2	brain expressed X-linked 2	Nucleus	other	0.00214819	0.000761081	down	1.40219	-1.40219	-0.487682	192
Cell Death and Survival	cell death	5.83e-14		1.396	BHLHE40	basic helix-loop-helix family member e40	Nucleus	transcription regulator	0.00181552	0.000441701	up	1.61874	1.61874	0.694869	192
Cell Death and Survival	cell death	5.83e-14		1.396	BHLHE41	basic helix-loop-helix family member e41	Nucleus	transcription regulator	0.00146478	0.000215186	up	1.36165	1.36165	0.445351	192
Cell Death and Survival	cell death	5.83e-14		1.396	CALM1 (includes others)	calmodulin 1 (phosphorylase kinase, delta)	Cytoplasm	other	0.0364156	0.034597	up	1.38594	1.38594	0.470869	192
Cell Death and Survival	cell death	5.83e-14		1.396	CALR	calreticulin	Cytoplasm	transcription regulator	0.00151471	0.000262537	down	1.65213	-1.65213	-0.724328	192
Cell Death and Survival	cell death	5.83e-14		1.396	CASP4	caspase 4	Cytoplasm	peptidase	0.00332676	0.00173766	up	1.57226	1.57226	0.652844	192
Cell Death and Survival	cell death	5.83e-14		1.396	CBS/CBSL	cystathionine-beta-synthase	Cytoplasm	enzyme	0.00201364	0.000649525	down	1.56168	-1.56168	-0.643095	192
Cell Death and Survival	cell death	5.83e-14		1.396	CCDC8	coiled-coil domain containing 8	Plasma Membrane	other	0.0018929	0.000505424	down	1.42945	-1.42945	-0.515464	192
Cell Death and Survival	cell death	5.83e-14		1.396	CCND1	cyclin D1	Nucleus	transcription regulator	0.00490661	0.00320573	down	1.33037	-1.33037	-0.411832	192
Cell Death and Survival	cell death	5.83e-14		1.396	CD200	CD200 molecule	Plasma Membrane	other	0.00186551	0.000480078	down	1.7994	-1.7994	-0.847517	192
Cell Death and Survival	cell death	5.83e-14		1.396	CDCP1	CUB domain containing protein 1	Plasma Membrane	other	0.00222918	0.000826268	up	1.40764	1.40764	0.493274	192
Cell Death and Survival	cell death	5.83e-14		1.396	CDKN2C	cyclin-dependent kinase inhibitor 2C (p18, inhibits CDK4)	Nucleus	transcription regulator	0.0038644	0.00227349	up	1.35298	1.35298	0.436137	192
Cell Death and Survival	cell death	5.83e-14		1.396	CEBPG	CCAAT/enhancer binding protein gamma	Nucleus	transcription regulator	0.00348062	0.00187163	down	1.32223	-1.32223	-0.402975	192
Cell Death and Survival	cell death	5.83e-14		1.396	CERKL	ceramide kinase like	Other	other	0.00572878	0.00393812	down	1.30892	-1.30892	-0.388381	192
Cell Death and Survival	cell death	5.83e-14		1.396	CERS6	ceramide synthase 6	Nucleus	transcription regulator	0.00212571	0.000743277	up	1.67437	1.67437	0.743618	192
Cell Death and Survival	cell death	5.83e-14		1.396	CIRBP	cold inducible RNA binding protein	Nucleus	translation regulator	0.00343168	0.00181582	down	1.5841	-1.5841	-0.663664	192
Cell Death and Survival	cell death	5.83e-14		1.396	CITED1	Cbp/p300-interacting transactivator, with Glu/Asp rich carboxy-terminal domain, 1	Nucleus	transcription regulator	0.0053777	0.0035982	down	1.44848	-1.44848	-0.534536	192
Cell Death and Survival	cell death	5.83e-14		1.396	CITED2	Cbp/p300-interacting transactivator, with Glu/Asp rich carboxy-terminal domain, 2	Nucleus	transcription regulator	0.00138338	0.000167568	down	1.40045	-1.40045	-0.485895	192
Cell Death and Survival	cell death	5.83e-14		1.396	CLU	clusterin	Cytoplasm	other	0.00192278	0.000542073	up	1.31757	1.31757	0.397876	192
Cell Death and Survival	cell death	5.83e-14		1.396	CNPY2	canopy FGF signaling regulator 2	Plasma Membrane	other	0.00318267	0.00161378	down	1.31204	-1.31204	-0.391808	192
Cell Death and Survival	cell death	5.83e-14		1.396	CREB3L2	cAMP responsive element binding protein 3-like 2	Nucleus	transcription regulator	0.00622905	0.00442475	up	1.39885	1.39885	0.484239	192
Cell Death and Survival	cell death	5.83e-14		1.396	CRIP1	cysteine-rich protein 1 (intestinal)	Cytoplasm	other	0.00237445	0.000944479	up	1.45631	1.45631	0.542315	192
Cell Death and Survival	cell death	5.83e-14		1.396	CTGF	connective tissue growth factor	Extracellular Space	growth factor	0.0007476	1.05928e-05	down	1.62646	-1.62646	-0.701739	192
Cell Death and Survival	cell death	5.83e-14		1.396	CXCR4	chemokine (C-X-C motif) receptor 4	Plasma Membrane	G-protein coupled receptor	0.00394634	0.00236034	up	1.95993	1.95993	0.970804	192
Cell Death and Survival	cell death	5.83e-14		1.396	CYP1B1	cytochrome P450 family 1 subfamily B member 1	Cytoplasm	enzyme	0.0111449	0.00902095	up	1.46042	1.46042	0.546386	192
Cell Death and Survival	cell death	5.83e-14		1.396	DDX17	DEAD-box helicase 17	Nucleus	enzyme	0.00200044	0.000619016	up	1.51616	1.51616	0.600419	192
Cell Death and Survival	cell death	5.83e-14		1.396	DDX3X	DEAD-box helicase 3, X-linked	Cytoplasm	enzyme	0.00644189	0.00462136	down	1.42757	-1.42757	-0.513559	192
Cell Death and Survival	cell death	5.83e-14		1.396	DDX41	DEAD-box helicase 41	Nucleus	enzyme	0.00151471	0.00026003	up	1.46713	1.46713	0.552998	192
Cell Death and Survival	cell death	5.83e-14		1.396	DECR1	2,4-dienoyl-CoA reductase 1, mitochondrial	Cytoplasm	enzyme	0.00133646	0.000139771	up	1.39606	1.39606	0.481365	192
Cell Death and Survival	cell death	5.83e-14		1.396	DKK1	dickkopf WNT signaling pathway inhibitor 1	Extracellular Space	growth factor	0.001383	0.000162515	down	1.89952	-1.89952	-0.925636	192
Cell Death and Survival	cell death	5.83e-14		1.396	DPYD	dihydropyrimidine dehydrogenase	Cytoplasm	enzyme	0.00181552	0.000456197	up	1.41031	1.41031	0.496009	192
Cell Death and Survival	cell death	5.83e-14		1.396	DUSP6	dual specificity phosphatase 6	Cytoplasm	phosphatase	0.00162763	0.000309302	down	1.50826	-1.50826	-0.592884	192
Cell Death and Survival	cell death	5.83e-14		1.396	EEF1A1	eukaryotic translation elongation factor 1 alpha 1	Cytoplasm	translation regulator	0.017384	0.0153514	down	1.33781	-1.33781	-0.419869	192
Cell Death and Survival	cell death	5.83e-14		1.396	EGFR	epidermal growth factor receptor	Plasma Membrane	kinase	0.0111021	0.00896913	up	1.32036	1.32036	0.400935	192
Cell Death and Survival	cell death	5.83e-14		1.396	EGR1	early growth response 1	Nucleus	transcription regulator	0.001165	8.5561e-05	up	1.78195	1.78195	0.833456	192
Cell Death and Survival	cell death	5.83e-14		1.396	EHD1	EH domain containing 1	Cytoplasm	other	0.00112197	5.99879e-05	down	3.09459	-3.09459	-1.62975	192
Cell Death and Survival	cell death	5.83e-14		1.396	FBXO11	F-box protein 11	Cytoplasm	enzyme	0.00354507	0.00194286	down	1.39803	-1.39803	-0.483398	192
Cell Death and Survival	cell death	5.83e-14		1.396	FBXO5	F-box protein 5	Nucleus	enzyme	0.00203642	0.000679084	down	1.36291	-1.36291	-0.446685	192
Cell Death and Survival	cell death	5.83e-14		1.396	FDFT1	farnesyl-diphosphate farnesyltransferase 1	Cytoplasm	enzyme	0.00118285	9.27435e-05	up	1.3937	1.3937	0.478922	192
Cell Death and Survival	cell death	5.83e-14		1.396	FGF2	fibroblast growth factor 2 (basic)	Extracellular Space	growth factor	0.008125	0.00615486	down	1.38757	-1.38757	-0.472561	192
Cell Death and Survival	cell death	5.83e-14		1.396	FKBP5	FK506 binding protein 5	Nucleus	enzyme	0.00121801	0.000105767	up	1.41382	1.41382	0.499597	192
Cell Death and Survival	cell death	5.83e-14		1.396	FN1	fibronectin 1	Extracellular Space	enzyme	0.00158605	0.000284815	down	1.34562	-1.34562	-0.428276	192
Cell Death and Survival	cell death	5.83e-14		1.396	FOS	FBJ murine osteosarcoma viral oncogene homolog	Nucleus	transcription regulator	0.00140226	0.000189193	down	1.55023	-1.55023	-0.632485	192
Cell Death and Survival	cell death	5.83e-14		1.396	FOSL1	FOS like antigen 1	Nucleus	transcription regulator	0.0007476	5.18184e-06	up	1.92706	1.92706	0.946405	192
Cell Death and Survival	cell death	5.83e-14		1.396	FUS	FUS RNA binding protein	Nucleus	transcription regulator	0.00109679	5.21976e-05	down	1.64223	-1.64223	-0.715657	192
Cell Death and Survival	cell death	5.83e-14		1.396	G0S2	G0/G1 switch 2	Cytoplasm	other	0.0017918	0.000413735	up	1.38083	1.38083	0.465534	192
Cell Death and Survival	cell death	5.83e-14		1.396	GATAD2A	GATA zinc finger domain containing 2A	Nucleus	transcription regulator	0.00102886	4.30179e-05	down	1.37997	-1.37997	-0.464641	192
Cell Death and Survival	cell death	5.83e-14		1.396	GBE1	glucan (1,4-alpha-), branching enzyme 1	Cytoplasm	enzyme	0.00203342	0.000663071	up	1.40427	1.40427	0.489822	192
Cell Death and Survival	cell death	5.83e-14		1.396	GDF11	growth differentiation factor 11	Extracellular Space	growth factor	0.0201226	0.0180536	down	1.30086	-1.30086	-0.379466	192
Cell Death and Survival	cell death	5.83e-14		1.396	GDF15	growth differentiation factor 15	Extracellular Space	growth factor	0.00317847	0.00160978	down	1.53177	-1.53177	-0.615203	192
Cell Death and Survival	cell death	5.83e-14		1.396	GFPT1	glutamine--fructose-6-phosphate transaminase 1	Cytoplasm	enzyme	0.00162763	0.000313008	down	1.40177	-1.40177	-0.48725	192
Cell Death and Survival	cell death	5.83e-14		1.396	GNAI2	guanine nucleotide binding protein (G protein), alpha inhibiting activity polypeptide 2	Plasma Membrane	other	0.00605823	0.00427493	up	1.3196	1.3196	0.400103	192
Cell Death and Survival	cell death	5.83e-14		1.396	GPI	glucose-6-phosphate isomerase	Extracellular Space	enzyme	0.00114455	6.2706e-05	up	1.49481	1.49481	0.579959	192
Cell Death and Survival	cell death	5.83e-14		1.396	HDGF	hepatoma-derived growth factor	Extracellular Space	growth factor	0.000754058	1.59495e-05	up	1.37491	1.37491	0.459334	192
Cell Death and Survival	cell death	5.83e-14		1.396	HERPUD1	homocysteine-inducible, endoplasmic reticulum stress-inducible, ubiquitin-like domain member 1	Cytoplasm	other	0.000858893	2.94461e-05	down	1.52161	-1.52161	-0.6056	192
Cell Death and Survival	cell death	5.83e-14		1.396	HEY1	hes-related family bHLH transcription factor with YRPW motif 1	Nucleus	transcription regulator	0.0026529	0.00119396	down	1.58381	-1.58381	-0.663396	192
Cell Death and Survival	cell death	5.83e-14		1.396	HIPK2	homeodomain interacting protein kinase 2	Nucleus	kinase	0.0102887	0.00820315	up	1.46018	1.46018	0.546146	192
Cell Death and Survival	cell death	5.83e-14		1.396	HK1	hexokinase 1	Cytoplasm	kinase	0.00142075	0.000202844	up	1.40679	1.40679	0.492408	192
Cell Death and Survival	cell death	5.83e-14		1.396	HK2	hexokinase 2	Cytoplasm	kinase	0.0007476	1.15051e-05	up	2.13059	2.13059	1.09126	192
Cell Death and Survival	cell death	5.83e-14		1.396	HLA-A	major histocompatibility complex, class I, A	Plasma Membrane	other	0.00172435	0.000379509	up	1.35838	1.35838	0.441891	192
Cell Death and Survival	cell death	5.83e-14		1.396	HMOX1	heme oxygenase 1	Cytoplasm	enzyme	0.00118285	9.56603e-05	down	1.84891	-1.84891	-0.886677	192
Cell Death and Survival	cell death	5.83e-14		1.396	HNRNPA1	heterogeneous nuclear ribonucleoprotein A1	Nucleus	other	0.00198062	0.000588564	down	1.36082	-1.36082	-0.444472	192
Cell Death and Survival	cell death	5.83e-14		1.396	HSP90B1	heat shock protein 90kDa beta family member 1	Cytoplasm	other	0.00625171	0.00445554	down	1.63216	-1.63216	-0.706786	192
Cell Death and Survival	cell death	5.83e-14		1.396	HSPA5	heat shock protein family A (Hsp70) member 5	Cytoplasm	enzyme	0.00142075	0.000198239	down	1.93436	-1.93436	-0.951855	192
Cell Death and Survival	cell death	5.83e-14		1.396	HYOU1	hypoxia up-regulated 1	Cytoplasm	other	0.00162763	0.000313061	down	2.08637	-2.08637	-1.06099	192
Cell Death and Survival	cell death	5.83e-14		1.396	IER3	immediate early response 3	Cytoplasm	other	0.00190299	0.000509864	down	1.49732	-1.49732	-0.582378	192
Cell Death and Survival	cell death	5.83e-14		1.396	IFIT2	interferon induced protein with tetratricopeptide repeats 2	Cytoplasm	other	0.00172435	0.000368344	up	1.50726	1.50726	0.591925	192
Cell Death and Survival	cell death	5.83e-14		1.396	IFT74	intraflagellar transport 74	Cytoplasm	other	0.031628	0.029714	up	1.30882	1.30882	0.388263	192
Cell Death and Survival	cell death	5.83e-14		1.396	IGFBP6	insulin like growth factor binding protein 6	Extracellular Space	other	0.00584522	0.0040525	up	1.44765	1.44765	0.533712	192
Cell Death and Survival	cell death	5.83e-14		1.396	IGFBP7	insulin like growth factor binding protein 7	Extracellular Space	transporter	0.00255463	0.00111521	down	1.49137	-1.49137	-0.576638	192
Cell Death and Survival	cell death	5.83e-14		1.396	IKBKB	inhibitor of kappa light polypeptide gene enhancer in B-cells, kinase beta	Cytoplasm	kinase	0.00136892	0.000152591	down	1.4808	-1.4808	-0.566376	192
Cell Death and Survival	cell death	5.83e-14		1.396	IL6ST	interleukin 6 signal transducer	Plasma Membrane	transmembrane receptor	0.00157505	0.000279474	up	1.71139	1.71139	0.775172	192
Cell Death and Survival	cell death	5.83e-14		1.396	ILF3	interleukin enhancer binding factor 3	Nucleus	transcription regulator	0.00181552	0.000445744	down	1.51824	-1.51824	-0.602395	192
Cell Death and Survival	cell death	5.83e-14		1.396	JAG1	jagged 1	Extracellular Space	growth factor	0.0114044	0.00930038	down	1.31099	-1.31099	-0.390657	192
Cell Death and Survival	cell death	5.83e-14		1.396	KCNMA1	potassium channel, calcium activated large conductance subfamily M alpha, member 1	Plasma Membrane	ion channel	0.00435538	0.00272442	up	1.42796	1.42796	0.513961	192
Cell Death and Survival	cell death	5.83e-14		1.396	KITLG	KIT ligand	Extracellular Space	growth factor	0.00370495	0.00209982	down	1.38895	-1.38895	-0.473991	192
Cell Death and Survival	cell death	5.83e-14		1.396	KLF6	Kruppel-like factor 6	Nucleus	transcription regulator	0.00140226	0.000190318	up	1.65573	1.65573	0.727468	192
Cell Death and Survival	cell death	5.83e-14		1.396	KLF7	Kruppel-like factor 7 (ubiquitous)	Nucleus	transcription regulator	0.00136892	0.000158511	up	1.81889	1.81889	0.863056	192
Cell Death and Survival	cell death	5.83e-14		1.396	KPNB1	karyopherin (importin) beta 1	Nucleus	transporter	0.00142075	0.000199549	down	1.46755	-1.46755	-0.553411	192
Cell Death and Survival	cell death	5.83e-14		1.396	LAMA5	laminin subunit alpha 5	Extracellular Space	other	0.00142075	0.000200236	down	1.66234	-1.66234	-0.733215	192
Cell Death and Survival	cell death	5.83e-14		1.396	LANCL1	LanC like 1	Plasma Membrane	other	0.00293654	0.00140153	up	1.38939	1.38939	0.474455	192
Cell Death and Survival	cell death	5.83e-14		1.396	LGALS3	lectin, galactoside-binding, soluble, 3	Extracellular Space	other	0.00118285	9.6185e-05	up	1.33459	1.33459	0.416392	192
Cell Death and Survival	cell death	5.83e-14		1.396	LMNB1	lamin B1	Nucleus	other	0.00827921	0.00629453	up	2.57634	2.57634	1.36532	192
Cell Death and Survival	cell death	5.83e-14		1.396	MANF	mesencephalic astrocyte-derived neurotrophic factor	Extracellular Space	other	0.00105942	4.66739e-05	down	1.7128	-1.7128	-0.776359	192
Cell Death and Survival	cell death	5.83e-14		1.396	MAT2A	methionine adenosyltransferase II, alpha	Cytoplasm	enzyme	0.000819796	2.10246e-05	down	1.56645	-1.56645	-0.647503	192
Cell Death and Survival	cell death	5.83e-14		1.396	MBD1	methyl-CpG binding domain protein 1	Nucleus	transcription regulator	0.00236232	0.000907651	up	1.39906	1.39906	0.484453	192
Cell Death and Survival	cell death	5.83e-14		1.396	MCM9	minichromosome maintenance 9 homologous recombination repair factor	Nucleus	enzyme	0.00136892	0.000157562	down	1.4316	-1.4316	-0.517631	192
Cell Death and Survival	cell death	5.83e-14		1.396	MGEA5	meningioma expressed antigen 5 (hyaluronidase)	Cytoplasm	enzyme	0.00302327	0.00148321	up	1.37738	1.37738	0.461929	192
Cell Death and Survival	cell death	5.83e-14		1.396	MGP	matrix Gla protein	Extracellular Space	other	0.00172435	0.000367828	down	3.32064	-3.32064	-1.73146	192
Cell Death and Survival	cell death	5.83e-14		1.396	MMP1	matrix metallopeptidase 1	Extracellular Space	peptidase	0.00158605	0.000292558	down	1.3836	-1.3836	-0.468426	192
Cell Death and Survival	cell death	5.83e-14		1.396	MMP10	matrix metallopeptidase 10	Extracellular Space	peptidase	0.00116484	7.77953e-05	down	2.42836	-2.42836	-1.27998	192
Cell Death and Survival	cell death	5.83e-14		1.396	MMP14	matrix metallopeptidase 14	Extracellular Space	peptidase	0.00203342	0.00066299	up	1.48789	1.48789	0.573266	192
Cell Death and Survival	cell death	5.83e-14		1.396	MTFP1	mitochondrial fission process 1	Cytoplasm	other	0.00236232	0.000917267	up	1.39144	1.39144	0.47658	192
Cell Death and Survival	cell death	5.83e-14		1.396	MXI1	MAX interactor 1, dimerization protein	Nucleus	transcription regulator	0.00200044	0.000605302	up	1.46332	1.46332	0.549245	192
Cell Death and Survival	cell death	5.83e-14		1.396	NAMPT	nicotinamide phosphoribosyltransferase	Extracellular Space	cytokine	0.00319485	0.0016237	up	1.36081	1.36081	0.444468	192
Cell Death and Survival	cell death	5.83e-14		1.396	NDRG1	N-myc downstream regulated 1	Nucleus	kinase	0.00181552	0.000442972	up	1.90278	1.90278	0.928105	192
Cell Death and Survival	cell death	5.83e-14		1.396	NEK6	NIMA related kinase 6	Nucleus	kinase	0.001948	0.000564484	up	1.59424	1.59424	0.672869	192
Cell Death and Survival	cell death	5.83e-14		1.396	NFYA	nuclear transcription factor Y subunit alpha	Nucleus	transcription regulator	0.00236232	0.000910534	down	1.82044	-1.82044	-0.864289	192
Cell Death and Survival	cell death	5.83e-14		1.396	NPAS2	neuronal PAS domain protein 2	Nucleus	transcription regulator	0.0133623	0.0112443	down	1.32372	-1.32372	-0.404599	192
Cell Death and Survival	cell death	5.83e-14		1.396	NPM1	nucleophosmin (nucleolar phosphoprotein B23, numatrin)	Nucleus	transcription regulator	0.00136892	0.000151479	down	1.38242	-1.38242	-0.467194	192
Cell Death and Survival	cell death	5.83e-14		1.396	NR4A2	nuclear receptor subfamily 4 group A member 2	Nucleus	ligand-dependent nuclear receptor	0.00149985	0.000251265	down	2.01406	-2.01406	-1.01011	192
Cell Death and Survival	cell death	5.83e-14		1.396	NUP88	nucleoporin 88kDa	Nucleus	transporter	0.00181552	0.000446657	down	1.37129	-1.37129	-0.455535	192
Cell Death and Survival	cell death	5.83e-14		1.396	PAFAH1B1	platelet activating factor acetylhydrolase 1b regulatory subunit 1	Cytoplasm	enzyme	0.00118285	9.77346e-05	down	1.3737	-1.3737	-0.458067	192
Cell Death and Survival	cell death	5.83e-14		1.396	PAFAH1B2	platelet activating factor acetylhydrolase 1b catalytic subunit 2	Cytoplasm	enzyme	0.00212571	0.000747701	down	1.32616	-1.32616	-0.407253	192
Cell Death and Survival	cell death	5.83e-14		1.396	PBX3	pre-B-cell leukemia homeobox 3	Nucleus	transcription regulator	0.00200044	0.000611337	up	1.52892	1.52892	0.612513	192
Cell Death and Survival	cell death	5.83e-14		1.396	PDIA3	protein disulfide isomerase family A member 3	Cytoplasm	peptidase	0.00131498	0.000133661	down	1.50277	-1.50277	-0.587621	192
Cell Death and Survival	cell death	5.83e-14		1.396	PDK1	pyruvate dehydrogenase kinase 1	Cytoplasm	kinase	0.00217223	0.000773426	up	1.53091	1.53091	0.614385	192
Cell Death and Survival	cell death	5.83e-14		1.396	PER1	period circadian clock 1	Nucleus	other	0.00252597	0.00107481	up	1.4496	1.4496	0.535653	192
Cell Death and Survival	cell death	5.83e-14		1.396	PGRMC1	progesterone receptor membrane component 1	Plasma Membrane	transmembrane receptor	0.00220949	0.000802271	down	1.3459	-1.3459	-0.428575	192
Cell Death and Survival	cell death	5.83e-14		1.396	PMEPA1	prostate transmembrane protein, androgen induced 1	Plasma Membrane	other	0.0034788	0.00186577	down	1.62427	-1.62427	-0.699791	192
Cell Death and Survival	cell death	5.83e-14		1.396	PPP1R10	protein phosphatase 1 regulatory subunit 10	Nucleus	other	0.00192278	0.00054667	down	1.75564	-1.75564	-0.811995	192
Cell Death and Survival	cell death	5.83e-14		1.396	PPP1R15A	protein phosphatase 1 regulatory subunit 15A	Cytoplasm	other	0.00283686	0.001314	up	1.30242	1.30242	0.381199	192
Cell Death and Survival	cell death	5.83e-14		1.396	PPP1R15B	protein phosphatase 1 regulatory subunit 15B	Cytoplasm	phosphatase	0.00370778	0.0021188	down	1.64505	-1.64505	-0.718127	192
Cell Death and Survival	cell death	5.83e-14		1.396	PRNP	prion protein	Plasma Membrane	other	0.00109344	5.01158e-05	down	1.82133	-1.82133	-0.864988	192
Cell Death and Survival	cell death	5.83e-14		1.396	PROS1	protein S (alpha)	Extracellular Space	other	0.00843115	0.00643977	up	1.30941	1.30941	0.388917	192
Cell Death and Survival	cell death	5.83e-14		1.396	PTEN	phosphatase and tensin homolog	Cytoplasm	phosphatase	0.00241202	0.00097408	down	1.30887	-1.30887	-0.388326	192
Cell Death and Survival	cell death	5.83e-14		1.396	PTHLH	parathyroid hormone-like hormone	Extracellular Space	other	0.00341235	0.00180241	up	1.62047	1.62047	0.696414	192
Cell Death and Survival	cell death	5.83e-14		1.396	PTMA	prothymosin, alpha	Nucleus	other	0.0018929	0.000501173	down	1.31305	-1.31305	-0.392922	192
Cell Death and Survival	cell death	5.83e-14		1.396	RAD23B	RAD23 homolog B, nucleotide excision repair protein	Nucleus	other	0.000858893	2.80787e-05	up	4.63235	4.63235	2.21174	192
Cell Death and Survival	cell death	5.83e-14		1.396	RALB	v-ral simian leukemia viral oncogene homolog B	Cytoplasm	enzyme	0.00303328	0.00149163	up	1.46799	1.46799	0.553843	192
Cell Death and Survival	cell death	5.83e-14		1.396	RASSF1	Ras association (RalGDS/AF-6) domain family member 1	Nucleus	other	0.00236802	0.000934469	up	1.30913	1.30913	0.388604	192
Cell Death and Survival	cell death	5.83e-14		1.396	RBM43	RNA binding motif protein 43	Other	other	0.00200718	0.000632109	up	1.45179	1.45179	0.537833	192
Cell Death and Survival	cell death	5.83e-14		1.396	RCHY1	ring finger and CHY zinc finger domain containing 1	Nucleus	enzyme	0.00203642	0.000665742	up	1.37296	1.37296	0.457289	192
Cell Death and Survival	cell death	5.83e-14		1.396	RND3	Rho family GTPase 3	Cytoplasm	enzyme	0.000886925	3.28298e-05	down	1.51765	-1.51765	-0.601836	192
Cell Death and Survival	cell death	5.83e-14		1.396	RPS27A	ribosomal protein S27a	Cytoplasm	other	0.00172435	0.000377349	up	1.41125	1.41125	0.496968	192
Cell Death and Survival	cell death	5.83e-14		1.396	RPS6	ribosomal protein S6	Cytoplasm	other	0.00397613	0.00239923	up	1.41756	1.41756	0.503413	192
Cell Death and Survival	cell death	5.83e-14		1.396	S100A10	S100 calcium binding protein A10	Cytoplasm	other	0.00223704	0.000831991	up	1.31381	1.31381	0.393752	192
Cell Death and Survival	cell death	5.83e-14		1.396	S100A4	S100 calcium binding protein A4	Cytoplasm	other	0.001165	8.49052e-05	down	1.54321	-1.54321	-0.625937	192
Cell Death and Survival	cell death	5.83e-14		1.396	SAP30BP	SAP30 binding protein	Nucleus	transcription regulator	0.00294068	0.00140987	up	1.40577	1.40577	0.491361	192
Cell Death and Survival	cell death	5.83e-14		1.396	SCRIB	scribbled planar cell polarity protein	Cytoplasm	other	0.00166284	0.000340142	down	1.49863	-1.49863	-0.583649	192
Cell Death and Survival	cell death	5.83e-14		1.396	SDF2L1	stromal cell-derived factor 2-like 1	Cytoplasm	other	0.0007476	6.42124e-06	down	2.02985	-2.02985	-1.02137	192
Cell Death and Survival	cell death	5.83e-14		1.396	SERPINA1	serpin peptidase inhibitor, clade A (alpha-1 antiproteinase, antitrypsin), member 1	Extracellular Space	other	0.00394634	0.00236926	up	1.42125	1.42125	0.507155	192
Cell Death and Survival	cell death	5.83e-14		1.396	SERPINE1	serpin peptidase inhibitor, clade E (nexin, plasminogen activator inhibitor type 1), member 1	Extracellular Space	other	0.000741798	3.48671e-06	up	1.50668	1.50668	0.591377	192
Cell Death and Survival	cell death	5.83e-14		1.396	SERPINE2	serpin peptidase inhibitor, clade E (nexin, plasminogen activator inhibitor type 1), member 2	Extracellular Space	other	0.00280114	0.00129195	down	1.3	-1.3	-0.378514	192
Cell Death and Survival	cell death	5.83e-14		1.396	SETX	senataxin	Nucleus	enzyme	0.00355386	0.00196713	down	1.31554	-1.31554	-0.395657	192
Cell Death and Survival	cell death	5.83e-14		1.396	SF3B1	splicing factor 3b subunit 1	Nucleus	other	0.00644189	0.00461803	up	1.38612	1.38612	0.471056	192
Cell Death and Survival	cell death	5.83e-14		1.396	SGK1	serum/glucocorticoid regulated kinase 1	Cytoplasm	kinase	0.000858893	2.97736e-05	down	1.36856	-1.36856	-0.452657	192
Cell Death and Survival	cell death	5.83e-14		1.396	SHISA5	shisa family member 5	Nucleus	other	0.00228723	0.000864094	up	1.35352	1.35352	0.43672	192
Cell Death and Survival	cell death	5.83e-14		1.396	SKI	SKI proto-oncogene	Nucleus	transcription regulator	0.0107715	0.00865138	down	1.33681	-1.33681	-0.418797	192
Cell Death and Survival	cell death	5.83e-14		1.396	SLC12A6	solute carrier family 12 (potassium/chloride transporter), member 6	Plasma Membrane	transporter	0.00283686	0.00131509	up	1.5921	1.5921	0.670933	192
Cell Death and Survival	cell death	5.83e-14		1.396	SLC2A1	solute carrier family 2 (facilitated glucose transporter), member 1	Plasma Membrane	transporter	0.00138338	0.000173713	up	1.59346	1.59346	0.672165	192
Cell Death and Survival	cell death	5.83e-14		1.396	SLC2A3	solute carrier family 2 (facilitated glucose transporter), member 3	Plasma Membrane	transporter	0.00114838	7.07668e-05	up	1.84036	1.84036	0.879987	192
Cell Death and Survival	cell death	5.83e-14		1.396	SLC39A7	solute carrier family 39 (zinc transporter), member 7	Plasma Membrane	transporter	0.00317847	0.00160977	up	1.30067	1.30067	0.379258	192
Cell Death and Survival	cell death	5.83e-14		1.396	SLC7A11	solute carrier family 7 (anionic amino acid transporter light chain, xc- system), member 11	Plasma Membrane	transporter	0.00252181	0.00106681	down	1.72333	-1.72333	-0.785201	192
Cell Death and Survival	cell death	5.83e-14		1.396	SLC9B2	solute carrier family 9, subfamily B (NHA2, cation proton antiporter 2), member 2	Plasma Membrane	other	0.00248319	0.00103296	up	1.4521	1.4521	0.538142	192
Cell Death and Survival	cell death	5.83e-14		1.396	SMARCE1	SWI/SNF related, matrix associated, actin dependent regulator of chromatin, subfamily e, member 1	Nucleus	transcription regulator	0.00110459	5.76738e-05	up	1.50344	1.50344	0.588272	192
Cell Death and Survival	cell death	5.83e-14		1.396	SOX2	SRY-box 2	Nucleus	transcription regulator	0.00355308	0.00195607	down	2.00103	-2.00103	-1.00075	192
Cell Death and Survival	cell death	5.83e-14		1.396	SOX9	SRY-box 9	Nucleus	transcription regulator	0.0007476	1.53737e-05	down	1.46539	-1.46539	-0.551285	192
Cell Death and Survival	cell death	5.83e-14		1.396	SP110	SP110 nuclear body protein	Nucleus	other	0.00236232	0.000907768	up	1.37866	1.37866	0.463265	192
Cell Death and Survival	cell death	5.83e-14		1.396	SPARC	secreted protein, acidic, cysteine-rich (osteonectin)	Extracellular Space	other	0.00478655	0.0031076	down	1.30735	-1.30735	-0.386643	192
Cell Death and Survival	cell death	5.83e-14		1.396	SRSF1	serine/arginine-rich splicing factor 1	Nucleus	other	5.06567e-05	2.9763e-08	down	1.78777	-1.78777	-0.838159	192
Cell Death and Survival	cell death	5.83e-14		1.396	SRSF6	serine/arginine-rich splicing factor 6	Nucleus	other	0.006766	0.0048976	down	1.42431	-1.42431	-0.510258	192
Cell Death and Survival	cell death	5.83e-14		1.396	SRSF8	serine/arginine-rich splicing factor 8	Nucleus	other	0.0147867	0.0127277	down	1.55827	-1.55827	-0.639942	192
Cell Death and Survival	cell death	5.83e-14		1.396	STC1	stanniocalcin 1	Extracellular Space	kinase	0.00254611	0.00110551	down	1.37246	-1.37246	-0.456765	192
Cell Death and Survival	cell death	5.83e-14		1.396	STYXL1	serine/threonine/tyrosine interacting-like 1	Cytoplasm	phosphatase	0.00116484	8.34376e-05	up	1.36504	1.36504	0.448948	192
Cell Death and Survival	cell death	5.83e-14		1.396	SYVN1	synoviolin 1	Cytoplasm	transporter	0.00302327	0.0014817	down	1.34285	-1.34285	-0.425297	192
Cell Death and Survival	cell death	5.83e-14		1.396	TAF9B	TATA-box binding protein associated factor 9b	Nucleus	transcription regulator	0.00116484	8.38971e-05	down	1.50881	-1.50881	-0.593412	192
Cell Death and Survival	cell death	5.83e-14		1.396	TFPI2	tissue factor pathway inhibitor 2	Extracellular Space	other	0.00148584	0.000232447	down	1.96458	-1.96458	-0.974222	192
Cell Death and Survival	cell death	5.83e-14		1.396	TFRC	transferrin receptor	Plasma Membrane	transporter	0.0007476	1.33226e-05	down	2.3553	-2.3553	-1.23591	192
Cell Death and Survival	cell death	5.83e-14		1.396	TGFA	transforming growth factor alpha	Extracellular Space	growth factor	0.000860926	3.04705e-05	down	1.33349	-1.33349	-0.415205	192
Cell Death and Survival	cell death	5.83e-14		1.396	TGM2	transglutaminase 2	Cytoplasm	enzyme	0.00138897	0.000183014	down	1.47091	-1.47091	-0.556707	192
Cell Death and Survival	cell death	5.83e-14		1.396	THBS1	thrombospondin 1	Extracellular Space	other	0.00100385	3.93029e-05	down	2.12413	-2.12413	-1.08687	192
Cell Death and Survival	cell death	5.83e-14		1.396	TIGAR	TP53 induced glycolysis regulatory phosphatase	Cytoplasm	enzyme	0.00947689	0.0074334	down	1.49877	-1.49877	-0.583783	192
Cell Death and Survival	cell death	5.83e-14		1.396	TIMP2	TIMP metallopeptidase inhibitor 2	Extracellular Space	other	0.00151471	0.000262098	down	1.37613	-1.37613	-0.460618	192
Cell Death and Survival	cell death	5.83e-14		1.396	TMEM107	transmembrane protein 107	Other	other	0.00243972	0.000994165	up	1.38238	1.38238	0.467159	192
Cell Death and Survival	cell death	5.83e-14		1.396	TMX1	thioredoxin-related transmembrane protein 1	Cytoplasm	enzyme	0.00370495	0.00210921	down	1.3864	-1.3864	-0.471344	192
Cell Death and Survival	cell death	5.83e-14		1.396	TRIB3	tribbles pseudokinase 3	Nucleus	kinase	0.0007476	8.19158e-06	down	1.4035	-1.4035	-0.489032	192
Cell Death and Survival	cell death	5.83e-14		1.396	TRIM27	tripartite motif containing 27	Nucleus	transcription regulator	0.00236802	0.000929974	down	1.31126	-1.31126	-0.390951	192
Cell Death and Survival	cell death	5.83e-14		1.396	TSHZ3	teashirt zinc finger homeobox 3	Nucleus	transcription regulator	0.0058846	0.00408805	down	1.34403	-1.34403	-0.426563	192
Cell Death and Survival	cell death	5.83e-14		1.396	TUBB3	tubulin beta 3 class III	Cytoplasm	other	0.00131498	0.000133327	up	1.35194	1.35194	0.435028	192
Cell Death and Survival	cell death	5.83e-14		1.396	TXNDC5	thioredoxin domain containing 5 (endoplasmic reticulum)	Cytoplasm	enzyme	0.00198819	0.000594589	down	1.30088	-1.30088	-0.379485	192
Cell Death and Survival	cell death	5.83e-14		1.396	VEGFA	vascular endothelial growth factor A	Extracellular Space	growth factor	0.00581873	0.0040273	up	1.36292	1.36292	0.446704	192
Cell Death and Survival	cell death	5.83e-14		1.396	WSB1	WD repeat and SOCS box containing 1	Other	other	0.00261669	0.00114845	up	2.83988	2.83988	1.50583	192
Cell Death and Survival	cell death	5.83e-14		1.396	XPR1	xenotropic and polytropic retrovirus receptor 1	Plasma Membrane	G-protein coupled receptor	0.00130276	0.000122382	up	1.4062	1.4062	0.491797	192
Cell Death and Survival	cell death	5.83e-14		1.396	ZFP36L2	ZFP36 ring finger protein-like 2	Nucleus	transcription regulator	0.00490896	0.00321015	down	1.38247	-1.38247	-0.467251	192
Cell Death and Survival	cell death	5.83e-14		1.396	ZHX2	zinc fingers and homeoboxes 2	Nucleus	transcription regulator	0.0166349	0.014602	up	1.39171	1.39171	0.476856	192
Cellular Movement	invasion of tumor cell lines	1.71e-12		1.3	ADM	adrenomedullin	Extracellular Space	other	0.0007476	1.42003e-05	up	2.49076	2.49076	1.31659	60
Cellular Movement	invasion of tumor cell lines	1.71e-12		1.3	ANGPTL4	angiopoietin like 4	Extracellular Space	other	0.00116484	7.75955e-05	up	1.68167	1.68167	0.749898	60
Cellular Movement	invasion of tumor cell lines	1.71e-12		1.3	APP	amyloid beta precursor protein	Plasma Membrane	other	0.00117209	8.74588e-05	up	3.23384	3.23384	1.69325	60
Cellular Movement	invasion of tumor cell lines	1.71e-12		1.3	ARRDC3	arrestin domain containing 3	Plasma Membrane	other	0.0007476	6.27538e-06	up	1.94959	1.94959	0.963168	60
Cellular Movement	invasion of tumor cell lines	1.71e-12		1.3	BHLHE41	basic helix-loop-helix family member e41	Nucleus	transcription regulator	0.00146478	0.000215186	up	1.36165	1.36165	0.445351	60
Cellular Movement	invasion of tumor cell lines	1.71e-12		1.3	BMPR2	bone morphogenetic protein receptor type II	Plasma Membrane	kinase	0.00151471	0.000260839	up	1.37984	1.37984	0.464505	60
Cellular Movement	invasion of tumor cell lines	1.71e-12		1.3	CALR	calreticulin	Cytoplasm	transcription regulator	0.00151471	0.000262537	down	1.65213	-1.65213	-0.724328	60
Cellular Movement	invasion of tumor cell lines	1.71e-12		1.3	CCND1	cyclin D1	Nucleus	transcription regulator	0.00490661	0.00320573	down	1.33037	-1.33037	-0.411832	60
Cellular Movement	invasion of tumor cell lines	1.71e-12		1.3	CLU	clusterin	Cytoplasm	other	0.00192278	0.000542073	up	1.31757	1.31757	0.397876	60
Cellular Movement	invasion of tumor cell lines	1.71e-12		1.3	CTGF	connective tissue growth factor	Extracellular Space	growth factor	0.0007476	1.05928e-05	down	1.62646	-1.62646	-0.701739	60
Cellular Movement	invasion of tumor cell lines	1.71e-12		1.3	CXCR4	chemokine (C-X-C motif) receptor 4	Plasma Membrane	G-protein coupled receptor	0.00394634	0.00236034	up	1.95993	1.95993	0.970804	60
Cellular Movement	invasion of tumor cell lines	1.71e-12		1.3	CYP1B1	cytochrome P450 family 1 subfamily B member 1	Cytoplasm	enzyme	0.0111449	0.00902095	up	1.46042	1.46042	0.546386	60
Cellular Movement	invasion of tumor cell lines	1.71e-12		1.3	DKK1	dickkopf WNT signaling pathway inhibitor 1	Extracellular Space	growth factor	0.001383	0.000162515	down	1.89952	-1.89952	-0.925636	60
Cellular Movement	invasion of tumor cell lines	1.71e-12		1.3	DUSP6	dual specificity phosphatase 6	Cytoplasm	phosphatase	0.00162763	0.000309302	down	1.50826	-1.50826	-0.592884	60
Cellular Movement	invasion of tumor cell lines	1.71e-12		1.3	EGFR	epidermal growth factor receptor	Plasma Membrane	kinase	0.0111021	0.00896913	up	1.32036	1.32036	0.400935	60
Cellular Movement	invasion of tumor cell lines	1.71e-12		1.3	EGR1	early growth response 1	Nucleus	transcription regulator	0.001165	8.5561e-05	up	1.78195	1.78195	0.833456	60
Cellular Movement	invasion of tumor cell lines	1.71e-12		1.3	FAM43A	family with sequence similarity 43 member A	Other	other	0.00503497	0.00330143	down	1.54326	-1.54326	-0.625979	60
Cellular Movement	invasion of tumor cell lines	1.71e-12		1.3	FGF2	fibroblast growth factor 2 (basic)	Extracellular Space	growth factor	0.008125	0.00615486	down	1.38757	-1.38757	-0.472561	60
Cellular Movement	invasion of tumor cell lines	1.71e-12		1.3	FN1	fibronectin 1	Extracellular Space	enzyme	0.00158605	0.000284815	down	1.34562	-1.34562	-0.428276	60
Cellular Movement	invasion of tumor cell lines	1.71e-12		1.3	FOSL1	FOS like antigen 1	Nucleus	transcription regulator	0.0007476	5.18184e-06	up	1.92706	1.92706	0.946405	60
Cellular Movement	invasion of tumor cell lines	1.71e-12		1.3	FOXC1	forkhead box C1	Nucleus	transcription regulator	0.00293602	0.00138962	down	1.46082	-1.46082	-0.546776	60
Cellular Movement	invasion of tumor cell lines	1.71e-12		1.3	GDF15	growth differentiation factor 15	Extracellular Space	growth factor	0.00317847	0.00160978	down	1.53177	-1.53177	-0.615203	60
Cellular Movement	invasion of tumor cell lines	1.71e-12		1.3	GPI	glucose-6-phosphate isomerase	Extracellular Space	enzyme	0.00114455	6.2706e-05	up	1.49481	1.49481	0.579959	60
Cellular Movement	invasion of tumor cell lines	1.71e-12		1.3	HDGF	hepatoma-derived growth factor	Extracellular Space	growth factor	0.000754058	1.59495e-05	up	1.37491	1.37491	0.459334	60
Cellular Movement	invasion of tumor cell lines	1.71e-12		1.3	HIPK2	homeodomain interacting protein kinase 2	Nucleus	kinase	0.0102887	0.00820315	up	1.46018	1.46018	0.546146	60
Cellular Movement	invasion of tumor cell lines	1.71e-12		1.3	HMOX1	heme oxygenase 1	Cytoplasm	enzyme	0.00118285	9.56603e-05	down	1.84891	-1.84891	-0.886677	60
Cellular Movement	invasion of tumor cell lines	1.71e-12		1.3	IFIT2	interferon induced protein with tetratricopeptide repeats 2	Cytoplasm	other	0.00172435	0.000368344	up	1.50726	1.50726	0.591925	60
Cellular Movement	invasion of tumor cell lines	1.71e-12		1.3	IFITM1	interferon induced transmembrane protein 1	Plasma Membrane	transmembrane receptor	0.00186551	0.000478333	up	1.5341	1.5341	0.617391	60
Cellular Movement	invasion of tumor cell lines	1.71e-12		1.3	ILF3	interleukin enhancer binding factor 3	Nucleus	transcription regulator	0.00181552	0.000445744	down	1.51824	-1.51824	-0.602395	60
Cellular Movement	invasion of tumor cell lines	1.71e-12		1.3	INSIG2	insulin induced gene 2	Cytoplasm	other	0.00325439	0.00168741	up	1.49238	1.49238	0.577614	60
Cellular Movement	invasion of tumor cell lines	1.71e-12		1.3	IPO7	importin 7	Nucleus	transporter	0.00109344	5.05067e-05	up	1.83605	1.83605	0.876607	60
Cellular Movement	invasion of tumor cell lines	1.71e-12		1.3	KLF6	Kruppel-like factor 6	Nucleus	transcription regulator	0.00140226	0.000190318	up	1.65573	1.65573	0.727468	60
Cellular Movement	invasion of tumor cell lines	1.71e-12		1.3	LAMA5	laminin subunit alpha 5	Extracellular Space	other	0.00142075	0.000200236	down	1.66234	-1.66234	-0.733215	60
Cellular Movement	invasion of tumor cell lines	1.71e-12		1.3	LGALS3	lectin, galactoside-binding, soluble, 3	Extracellular Space	other	0.00118285	9.6185e-05	up	1.33459	1.33459	0.416392	60
Cellular Movement	invasion of tumor cell lines	1.71e-12		1.3	MMP1	matrix metallopeptidase 1	Extracellular Space	peptidase	0.00158605	0.000292558	down	1.3836	-1.3836	-0.468426	60
Cellular Movement	invasion of tumor cell lines	1.71e-12		1.3	MMP14	matrix metallopeptidase 14	Extracellular Space	peptidase	0.00203342	0.00066299	up	1.48789	1.48789	0.573266	60
Cellular Movement	invasion of tumor cell lines	1.71e-12		1.3	NAMPT	nicotinamide phosphoribosyltransferase	Extracellular Space	cytokine	0.00319485	0.0016237	up	1.36081	1.36081	0.444468	60
Cellular Movement	invasion of tumor cell lines	1.71e-12		1.3	NDRG1	N-myc downstream regulated 1	Nucleus	kinase	0.00181552	0.000442972	up	1.90278	1.90278	0.928105	60
Cellular Movement	invasion of tumor cell lines	1.71e-12		1.3	NR4A2	nuclear receptor subfamily 4 group A member 2	Nucleus	ligand-dependent nuclear receptor	0.00149985	0.000251265	down	2.01406	-2.01406	-1.01011	60
Cellular Movement	invasion of tumor cell lines	1.71e-12		1.3	PDLIM2	PDZ and LIM domain 2 (mystique)	Cytoplasm	other	0.00144868	0.000210238	up	1.53635	1.53635	0.61951	60
Cellular Movement	invasion of tumor cell lines	1.71e-12		1.3	PTEN	phosphatase and tensin homolog	Cytoplasm	phosphatase	0.00241202	0.00097408	down	1.30887	-1.30887	-0.388326	60
Cellular Movement	invasion of tumor cell lines	1.71e-12		1.3	RALB	v-ral simian leukemia viral oncogene homolog B	Cytoplasm	enzyme	0.00303328	0.00149163	up	1.46799	1.46799	0.553843	60
Cellular Movement	invasion of tumor cell lines	1.71e-12		1.3	RASSF1	Ras association (RalGDS/AF-6) domain family member 1	Nucleus	other	0.00236802	0.000934469	up	1.30913	1.30913	0.388604	60
Cellular Movement	invasion of tumor cell lines	1.71e-12		1.3	RBFOX2	RNA binding protein, fox-1 homolog (C. elegans) 2	Nucleus	transcription regulator	0.00375078	0.0021813	down	1.33273	-1.33273	-0.414386	60
Cellular Movement	invasion of tumor cell lines	1.71e-12		1.3	RND3	Rho family GTPase 3	Cytoplasm	enzyme	0.000886925	3.28298e-05	down	1.51765	-1.51765	-0.601836	60
Cellular Movement	invasion of tumor cell lines	1.71e-12		1.3	S100A10	S100 calcium binding protein A10	Cytoplasm	other	0.00223704	0.000831991	up	1.31381	1.31381	0.393752	60
Cellular Movement	invasion of tumor cell lines	1.71e-12		1.3	S100A4	S100 calcium binding protein A4	Cytoplasm	other	0.001165	8.49052e-05	down	1.54321	-1.54321	-0.625937	60
Cellular Movement	invasion of tumor cell lines	1.71e-12		1.3	SERPINA1	serpin peptidase inhibitor, clade A (alpha-1 antiproteinase, antitrypsin), member 1	Extracellular Space	other	0.00394634	0.00236926	up	1.42125	1.42125	0.507155	60
Cellular Movement	invasion of tumor cell lines	1.71e-12		1.3	SERPINE2	serpin peptidase inhibitor, clade E (nexin, plasminogen activator inhibitor type 1), member 2	Extracellular Space	other	0.00280114	0.00129195	down	1.3	-1.3	-0.378514	60
Cellular Movement	invasion of tumor cell lines	1.71e-12		1.3	SLC12A6	solute carrier family 12 (potassium/chloride transporter), member 6	Plasma Membrane	transporter	0.00283686	0.00131509	up	1.5921	1.5921	0.670933	60
Cellular Movement	invasion of tumor cell lines	1.71e-12		1.3	SLC2A1	solute carrier family 2 (facilitated glucose transporter), member 1	Plasma Membrane	transporter	0.00138338	0.000173713	up	1.59346	1.59346	0.672165	60
Cellular Movement	invasion of tumor cell lines	1.71e-12		1.3	SOX9	SRY-box 9	Nucleus	transcription regulator	0.0007476	1.53737e-05	down	1.46539	-1.46539	-0.551285	60
Cellular Movement	invasion of tumor cell lines	1.71e-12		1.3	SP100	SP100 nuclear antigen	Nucleus	transcription regulator	0.00179131	0.00041257	up	1.50569	1.50569	0.590425	60
Cellular Movement	invasion of tumor cell lines	1.71e-12		1.3	SPARC	secreted protein, acidic, cysteine-rich (osteonectin)	Extracellular Space	other	0.00478655	0.0031076	down	1.30735	-1.30735	-0.386643	60
Cellular Movement	invasion of tumor cell lines	1.71e-12		1.3	TFPI2	tissue factor pathway inhibitor 2	Extracellular Space	other	0.00148584	0.000232447	down	1.96458	-1.96458	-0.974222	60
Cellular Movement	invasion of tumor cell lines	1.71e-12		1.3	TGFA	transforming growth factor alpha	Extracellular Space	growth factor	0.000860926	3.04705e-05	down	1.33349	-1.33349	-0.415205	60
Cellular Movement	invasion of tumor cell lines	1.71e-12		1.3	TIMP2	TIMP metallopeptidase inhibitor 2	Extracellular Space	other	0.00151471	0.000262098	down	1.37613	-1.37613	-0.460618	60
Cellular Movement	invasion of tumor cell lines	1.71e-12		1.3	TPBG	trophoblast glycoprotein	Plasma Membrane	other	0.00665077	0.00478666	down	1.33299	-1.33299	-0.414663	60
Cellular Movement	invasion of tumor cell lines	1.71e-12		1.3	VEGFA	vascular endothelial growth factor A	Extracellular Space	growth factor	0.00581873	0.0040273	up	1.36292	1.36292	0.446704	60
Cellular Movement	invasion of tumor cell lines	1.71e-12		1.3	WASF2	WAS protein family member 2	Plasma Membrane	other	0.0356641	0.0337991	up	1.33835	1.33835	0.42046	60
Cell Death and Survival	cell death of tumor cell lines	1.99e-12		0.444	ADM	adrenomedullin	Extracellular Space	other	0.0007476	1.42003e-05	up	2.49076	2.49076	1.31659	105
Cell Death and Survival	cell death of tumor cell lines	1.99e-12		0.444	ANG	angiogenin, ribonuclease, RNase A family, 5	Extracellular Space	enzyme	0.00140226	0.000189358	up	1.53085	1.53085	0.614337	105
Cell Death and Survival	cell death of tumor cell lines	1.99e-12		0.444	APP	amyloid beta precursor protein	Plasma Membrane	other	0.00117209	8.74588e-05	up	3.23384	3.23384	1.69325	105
Cell Death and Survival	cell death of tumor cell lines	1.99e-12		0.444	ARHGEF3	Rho guanine nucleotide exchange factor 3	Cytoplasm	other	0.001948	0.000567189	up	1.30322	1.30322	0.382081	105
Cell Death and Survival	cell death of tumor cell lines	1.99e-12		0.444	ASAH1	N-acylsphingosine amidohydrolase (acid ceramidase) 1	Cytoplasm	enzyme	0.00288322	0.00134844	down	1.3861	-1.3861	-0.471034	105
Cell Death and Survival	cell death of tumor cell lines	1.99e-12		0.444	ATP2A2	ATPase, Ca++ transporting, cardiac muscle, slow twitch 2	Cytoplasm	transporter	0.00262152	0.0011662	down	1.46118	-1.46118	-0.54713	105
Cell Death and Survival	cell death of tumor cell lines	1.99e-12		0.444	BEX2	brain expressed X-linked 2	Nucleus	other	0.00214819	0.000761081	down	1.40219	-1.40219	-0.487682	105
Cell Death and Survival	cell death of tumor cell lines	1.99e-12		0.444	BHLHE40	basic helix-loop-helix family member e40	Nucleus	transcription regulator	0.00181552	0.000441701	up	1.61874	1.61874	0.694869	105
Cell Death and Survival	cell death of tumor cell lines	1.99e-12		0.444	CALR	calreticulin	Cytoplasm	transcription regulator	0.00151471	0.000262537	down	1.65213	-1.65213	-0.724328	105
Cell Death and Survival	cell death of tumor cell lines	1.99e-12		0.444	CASP4	caspase 4	Cytoplasm	peptidase	0.00332676	0.00173766	up	1.57226	1.57226	0.652844	105
Cell Death and Survival	cell death of tumor cell lines	1.99e-12		0.444	CCDC8	coiled-coil domain containing 8	Plasma Membrane	other	0.0018929	0.000505424	down	1.42945	-1.42945	-0.515464	105
Cell Death and Survival	cell death of tumor cell lines	1.99e-12		0.444	CCND1	cyclin D1	Nucleus	transcription regulator	0.00490661	0.00320573	down	1.33037	-1.33037	-0.411832	105
Cell Death and Survival	cell death of tumor cell lines	1.99e-12		0.444	CDCP1	CUB domain containing protein 1	Plasma Membrane	other	0.00222918	0.000826268	up	1.40764	1.40764	0.493274	105
Cell Death and Survival	cell death of tumor cell lines	1.99e-12		0.444	CDKN2C	cyclin-dependent kinase inhibitor 2C (p18, inhibits CDK4)	Nucleus	transcription regulator	0.0038644	0.00227349	up	1.35298	1.35298	0.436137	105
Cell Death and Survival	cell death of tumor cell lines	1.99e-12		0.444	CERKL	ceramide kinase like	Other	other	0.00572878	0.00393812	down	1.30892	-1.30892	-0.388381	105
Cell Death and Survival	cell death of tumor cell lines	1.99e-12		0.444	CERS6	ceramide synthase 6	Nucleus	transcription regulator	0.00212571	0.000743277	up	1.67437	1.67437	0.743618	105
Cell Death and Survival	cell death of tumor cell lines	1.99e-12		0.444	CLU	clusterin	Cytoplasm	other	0.00192278	0.000542073	up	1.31757	1.31757	0.397876	105
Cell Death and Survival	cell death of tumor cell lines	1.99e-12		0.444	CNPY2	canopy FGF signaling regulator 2	Plasma Membrane	other	0.00318267	0.00161378	down	1.31204	-1.31204	-0.391808	105
Cell Death and Survival	cell death of tumor cell lines	1.99e-12		0.444	CREB3L2	cAMP responsive element binding protein 3-like 2	Nucleus	transcription regulator	0.00622905	0.00442475	up	1.39885	1.39885	0.484239	105
Cell Death and Survival	cell death of tumor cell lines	1.99e-12		0.444	CTGF	connective tissue growth factor	Extracellular Space	growth factor	0.0007476	1.05928e-05	down	1.62646	-1.62646	-0.701739	105
Cell Death and Survival	cell death of tumor cell lines	1.99e-12		0.444	CXCR4	chemokine (C-X-C motif) receptor 4	Plasma Membrane	G-protein coupled receptor	0.00394634	0.00236034	up	1.95993	1.95993	0.970804	105
Cell Death and Survival	cell death of tumor cell lines	1.99e-12		0.444	CYP1B1	cytochrome P450 family 1 subfamily B member 1	Cytoplasm	enzyme	0.0111449	0.00902095	up	1.46042	1.46042	0.546386	105
Cell Death and Survival	cell death of tumor cell lines	1.99e-12		0.444	DDX3X	DEAD-box helicase 3, X-linked	Cytoplasm	enzyme	0.00644189	0.00462136	down	1.42757	-1.42757	-0.513559	105
Cell Death and Survival	cell death of tumor cell lines	1.99e-12		0.444	DDX41	DEAD-box helicase 41	Nucleus	enzyme	0.00151471	0.00026003	up	1.46713	1.46713	0.552998	105
Cell Death and Survival	cell death of tumor cell lines	1.99e-12		0.444	DKK1	dickkopf WNT signaling pathway inhibitor 1	Extracellular Space	growth factor	0.001383	0.000162515	down	1.89952	-1.89952	-0.925636	105
Cell Death and Survival	cell death of tumor cell lines	1.99e-12		0.444	DPYD	dihydropyrimidine dehydrogenase	Cytoplasm	enzyme	0.00181552	0.000456197	up	1.41031	1.41031	0.496009	105
Cell Death and Survival	cell death of tumor cell lines	1.99e-12		0.444	EGFR	epidermal growth factor receptor	Plasma Membrane	kinase	0.0111021	0.00896913	up	1.32036	1.32036	0.400935	105
Cell Death and Survival	cell death of tumor cell lines	1.99e-12		0.444	EGR1	early growth response 1	Nucleus	transcription regulator	0.001165	8.5561e-05	up	1.78195	1.78195	0.833456	105
Cell Death and Survival	cell death of tumor cell lines	1.99e-12		0.444	FBXO11	F-box protein 11	Cytoplasm	enzyme	0.00354507	0.00194286	down	1.39803	-1.39803	-0.483398	105
Cell Death and Survival	cell death of tumor cell lines	1.99e-12		0.444	FBXO5	F-box protein 5	Nucleus	enzyme	0.00203642	0.000679084	down	1.36291	-1.36291	-0.446685	105
Cell Death and Survival	cell death of tumor cell lines	1.99e-12		0.444	FDFT1	farnesyl-diphosphate farnesyltransferase 1	Cytoplasm	enzyme	0.00118285	9.27435e-05	up	1.3937	1.3937	0.478922	105
Cell Death and Survival	cell death of tumor cell lines	1.99e-12		0.444	FGF2	fibroblast growth factor 2 (basic)	Extracellular Space	growth factor	0.008125	0.00615486	down	1.38757	-1.38757	-0.472561	105
Cell Death and Survival	cell death of tumor cell lines	1.99e-12		0.444	FKBP5	FK506 binding protein 5	Nucleus	enzyme	0.00121801	0.000105767	up	1.41382	1.41382	0.499597	105
Cell Death and Survival	cell death of tumor cell lines	1.99e-12		0.444	FN1	fibronectin 1	Extracellular Space	enzyme	0.00158605	0.000284815	down	1.34562	-1.34562	-0.428276	105
Cell Death and Survival	cell death of tumor cell lines	1.99e-12		0.444	FOS	FBJ murine osteosarcoma viral oncogene homolog	Nucleus	transcription regulator	0.00140226	0.000189193	down	1.55023	-1.55023	-0.632485	105
Cell Death and Survival	cell death of tumor cell lines	1.99e-12		0.444	G0S2	G0/G1 switch 2	Cytoplasm	other	0.0017918	0.000413735	up	1.38083	1.38083	0.465534	105
Cell Death and Survival	cell death of tumor cell lines	1.99e-12		0.444	GBE1	glucan (1,4-alpha-), branching enzyme 1	Cytoplasm	enzyme	0.00203342	0.000663071	up	1.40427	1.40427	0.489822	105
Cell Death and Survival	cell death of tumor cell lines	1.99e-12		0.444	GDF15	growth differentiation factor 15	Extracellular Space	growth factor	0.00317847	0.00160978	down	1.53177	-1.53177	-0.615203	105
Cell Death and Survival	cell death of tumor cell lines	1.99e-12		0.444	GPI	glucose-6-phosphate isomerase	Extracellular Space	enzyme	0.00114455	6.2706e-05	up	1.49481	1.49481	0.579959	105
Cell Death and Survival	cell death of tumor cell lines	1.99e-12		0.444	HERPUD1	homocysteine-inducible, endoplasmic reticulum stress-inducible, ubiquitin-like domain member 1	Cytoplasm	other	0.000858893	2.94461e-05	down	1.52161	-1.52161	-0.6056	105
Cell Death and Survival	cell death of tumor cell lines	1.99e-12		0.444	HIPK2	homeodomain interacting protein kinase 2	Nucleus	kinase	0.0102887	0.00820315	up	1.46018	1.46018	0.546146	105
Cell Death and Survival	cell death of tumor cell lines	1.99e-12		0.444	HK1	hexokinase 1	Cytoplasm	kinase	0.00142075	0.000202844	up	1.40679	1.40679	0.492408	105
Cell Death and Survival	cell death of tumor cell lines	1.99e-12		0.444	HK2	hexokinase 2	Cytoplasm	kinase	0.0007476	1.15051e-05	up	2.13059	2.13059	1.09126	105
Cell Death and Survival	cell death of tumor cell lines	1.99e-12		0.444	HMOX1	heme oxygenase 1	Cytoplasm	enzyme	0.00118285	9.56603e-05	down	1.84891	-1.84891	-0.886677	105
Cell Death and Survival	cell death of tumor cell lines	1.99e-12		0.444	HNRNPA1	heterogeneous nuclear ribonucleoprotein A1	Nucleus	other	0.00198062	0.000588564	down	1.36082	-1.36082	-0.444472	105
Cell Death and Survival	cell death of tumor cell lines	1.99e-12		0.444	HSPA5	heat shock protein family A (Hsp70) member 5	Cytoplasm	enzyme	0.00142075	0.000198239	down	1.93436	-1.93436	-0.951855	105
Cell Death and Survival	cell death of tumor cell lines	1.99e-12		0.444	IER3	immediate early response 3	Cytoplasm	other	0.00190299	0.000509864	down	1.49732	-1.49732	-0.582378	105
Cell Death and Survival	cell death of tumor cell lines	1.99e-12		0.444	IGFBP6	insulin like growth factor binding protein 6	Extracellular Space	other	0.00584522	0.0040525	up	1.44765	1.44765	0.533712	105
Cell Death and Survival	cell death of tumor cell lines	1.99e-12		0.444	IGFBP7	insulin like growth factor binding protein 7	Extracellular Space	transporter	0.00255463	0.00111521	down	1.49137	-1.49137	-0.576638	105
Cell Death and Survival	cell death of tumor cell lines	1.99e-12		0.444	IKBKB	inhibitor of kappa light polypeptide gene enhancer in B-cells, kinase beta	Cytoplasm	kinase	0.00136892	0.000152591	down	1.4808	-1.4808	-0.566376	105
Cell Death and Survival	cell death of tumor cell lines	1.99e-12		0.444	IL6ST	interleukin 6 signal transducer	Plasma Membrane	transmembrane receptor	0.00157505	0.000279474	up	1.71139	1.71139	0.775172	105
Cell Death and Survival	cell death of tumor cell lines	1.99e-12		0.444	JAG1	jagged 1	Extracellular Space	growth factor	0.0114044	0.00930038	down	1.31099	-1.31099	-0.390657	105
Cell Death and Survival	cell death of tumor cell lines	1.99e-12		0.444	KITLG	KIT ligand	Extracellular Space	growth factor	0.00370495	0.00209982	down	1.38895	-1.38895	-0.473991	105
Cell Death and Survival	cell death of tumor cell lines	1.99e-12		0.444	KLF6	Kruppel-like factor 6	Nucleus	transcription regulator	0.00140226	0.000190318	up	1.65573	1.65573	0.727468	105
Cell Death and Survival	cell death of tumor cell lines	1.99e-12		0.444	KPNB1	karyopherin (importin) beta 1	Nucleus	transporter	0.00142075	0.000199549	down	1.46755	-1.46755	-0.553411	105
Cell Death and Survival	cell death of tumor cell lines	1.99e-12		0.444	LAMA5	laminin subunit alpha 5	Extracellular Space	other	0.00142075	0.000200236	down	1.66234	-1.66234	-0.733215	105
Cell Death and Survival	cell death of tumor cell lines	1.99e-12		0.444	LGALS3	lectin, galactoside-binding, soluble, 3	Extracellular Space	other	0.00118285	9.6185e-05	up	1.33459	1.33459	0.416392	105
Cell Death and Survival	cell death of tumor cell lines	1.99e-12		0.444	LMNB1	lamin B1	Nucleus	other	0.00827921	0.00629453	up	2.57634	2.57634	1.36532	105
Cell Death and Survival	cell death of tumor cell lines	1.99e-12		0.444	MAT2A	methionine adenosyltransferase II, alpha	Cytoplasm	enzyme	0.000819796	2.10246e-05	down	1.56645	-1.56645	-0.647503	105
Cell Death and Survival	cell death of tumor cell lines	1.99e-12		0.444	MBD1	methyl-CpG binding domain protein 1	Nucleus	transcription regulator	0.00236232	0.000907651	up	1.39906	1.39906	0.484453	105
Cell Death and Survival	cell death of tumor cell lines	1.99e-12		0.444	MGEA5	meningioma expressed antigen 5 (hyaluronidase)	Cytoplasm	enzyme	0.00302327	0.00148321	up	1.37738	1.37738	0.461929	105
Cell Death and Survival	cell death of tumor cell lines	1.99e-12		0.444	MMP14	matrix metallopeptidase 14	Extracellular Space	peptidase	0.00203342	0.00066299	up	1.48789	1.48789	0.573266	105
Cell Death and Survival	cell death of tumor cell lines	1.99e-12		0.444	MTFP1	mitochondrial fission process 1	Cytoplasm	other	0.00236232	0.000917267	up	1.39144	1.39144	0.47658	105
Cell Death and Survival	cell death of tumor cell lines	1.99e-12		0.444	MXI1	MAX interactor 1, dimerization protein	Nucleus	transcription regulator	0.00200044	0.000605302	up	1.46332	1.46332	0.549245	105
Cell Death and Survival	cell death of tumor cell lines	1.99e-12		0.444	NAMPT	nicotinamide phosphoribosyltransferase	Extracellular Space	cytokine	0.00319485	0.0016237	up	1.36081	1.36081	0.444468	105
Cell Death and Survival	cell death of tumor cell lines	1.99e-12		0.444	NDRG1	N-myc downstream regulated 1	Nucleus	kinase	0.00181552	0.000442972	up	1.90278	1.90278	0.928105	105
Cell Death and Survival	cell death of tumor cell lines	1.99e-12		0.444	NEK6	NIMA related kinase 6	Nucleus	kinase	0.001948	0.000564484	up	1.59424	1.59424	0.672869	105
Cell Death and Survival	cell death of tumor cell lines	1.99e-12		0.444	NPM1	nucleophosmin (nucleolar phosphoprotein B23, numatrin)	Nucleus	transcription regulator	0.00136892	0.000151479	down	1.38242	-1.38242	-0.467194	105
Cell Death and Survival	cell death of tumor cell lines	1.99e-12		0.444	NR4A2	nuclear receptor subfamily 4 group A member 2	Nucleus	ligand-dependent nuclear receptor	0.00149985	0.000251265	down	2.01406	-2.01406	-1.01011	105
Cell Death and Survival	cell death of tumor cell lines	1.99e-12		0.444	PBX3	pre-B-cell leukemia homeobox 3	Nucleus	transcription regulator	0.00200044	0.000611337	up	1.52892	1.52892	0.612513	105
Cell Death and Survival	cell death of tumor cell lines	1.99e-12		0.444	PER1	period circadian clock 1	Nucleus	other	0.00252597	0.00107481	up	1.4496	1.4496	0.535653	105
Cell Death and Survival	cell death of tumor cell lines	1.99e-12		0.444	PGRMC1	progesterone receptor membrane component 1	Plasma Membrane	transmembrane receptor	0.00220949	0.000802271	down	1.3459	-1.3459	-0.428575	105
Cell Death and Survival	cell death of tumor cell lines	1.99e-12		0.444	PMEPA1	prostate transmembrane protein, androgen induced 1	Plasma Membrane	other	0.0034788	0.00186577	down	1.62427	-1.62427	-0.699791	105
Cell Death and Survival	cell death of tumor cell lines	1.99e-12		0.444	PPP1R10	protein phosphatase 1 regulatory subunit 10	Nucleus	other	0.00192278	0.00054667	down	1.75564	-1.75564	-0.811995	105
Cell Death and Survival	cell death of tumor cell lines	1.99e-12		0.444	PPP1R15A	protein phosphatase 1 regulatory subunit 15A	Cytoplasm	other	0.00283686	0.001314	up	1.30242	1.30242	0.381199	105
Cell Death and Survival	cell death of tumor cell lines	1.99e-12		0.444	PRNP	prion protein	Plasma Membrane	other	0.00109344	5.01158e-05	down	1.82133	-1.82133	-0.864988	105
Cell Death and Survival	cell death of tumor cell lines	1.99e-12		0.444	PTEN	phosphatase and tensin homolog	Cytoplasm	phosphatase	0.00241202	0.00097408	down	1.30887	-1.30887	-0.388326	105
Cell Death and Survival	cell death of tumor cell lines	1.99e-12		0.444	PTHLH	parathyroid hormone-like hormone	Extracellular Space	other	0.00341235	0.00180241	up	1.62047	1.62047	0.696414	105
Cell Death and Survival	cell death of tumor cell lines	1.99e-12		0.444	PTMA	prothymosin, alpha	Nucleus	other	0.0018929	0.000501173	down	1.31305	-1.31305	-0.392922	105
Cell Death and Survival	cell death of tumor cell lines	1.99e-12		0.444	RAD23B	RAD23 homolog B, nucleotide excision repair protein	Nucleus	other	0.000858893	2.80787e-05	up	4.63235	4.63235	2.21174	105
Cell Death and Survival	cell death of tumor cell lines	1.99e-12		0.444	RALB	v-ral simian leukemia viral oncogene homolog B	Cytoplasm	enzyme	0.00303328	0.00149163	up	1.46799	1.46799	0.553843	105
Cell Death and Survival	cell death of tumor cell lines	1.99e-12		0.444	RASSF1	Ras association (RalGDS/AF-6) domain family member 1	Nucleus	other	0.00236802	0.000934469	up	1.30913	1.30913	0.388604	105
Cell Death and Survival	cell death of tumor cell lines	1.99e-12		0.444	RBM43	RNA binding motif protein 43	Other	other	0.00200718	0.000632109	up	1.45179	1.45179	0.537833	105
Cell Death and Survival	cell death of tumor cell lines	1.99e-12		0.444	S100A4	S100 calcium binding protein A4	Cytoplasm	other	0.001165	8.49052e-05	down	1.54321	-1.54321	-0.625937	105
Cell Death and Survival	cell death of tumor cell lines	1.99e-12		0.444	SERPINE1	serpin peptidase inhibitor, clade E (nexin, plasminogen activator inhibitor type 1), member 1	Extracellular Space	other	0.000741798	3.48671e-06	up	1.50668	1.50668	0.591377	105
Cell Death and Survival	cell death of tumor cell lines	1.99e-12		0.444	SGK1	serum/glucocorticoid regulated kinase 1	Cytoplasm	kinase	0.000858893	2.97736e-05	down	1.36856	-1.36856	-0.452657	105
Cell Death and Survival	cell death of tumor cell lines	1.99e-12		0.444	SLC7A11	solute carrier family 7 (anionic amino acid transporter light chain, xc- system), member 11	Plasma Membrane	transporter	0.00252181	0.00106681	down	1.72333	-1.72333	-0.785201	105
Cell Death and Survival	cell death of tumor cell lines	1.99e-12		0.444	SLC9B2	solute carrier family 9, subfamily B (NHA2, cation proton antiporter 2), member 2	Plasma Membrane	other	0.00248319	0.00103296	up	1.4521	1.4521	0.538142	105
Cell Death and Survival	cell death of tumor cell lines	1.99e-12		0.444	SMARCE1	SWI/SNF related, matrix associated, actin dependent regulator of chromatin, subfamily e, member 1	Nucleus	transcription regulator	0.00110459	5.76738e-05	up	1.50344	1.50344	0.588272	105
Cell Death and Survival	cell death of tumor cell lines	1.99e-12		0.444	SOX2	SRY-box 2	Nucleus	transcription regulator	0.00355308	0.00195607	down	2.00103	-2.00103	-1.00075	105
Cell Death and Survival	cell death of tumor cell lines	1.99e-12		0.444	SOX9	SRY-box 9	Nucleus	transcription regulator	0.0007476	1.53737e-05	down	1.46539	-1.46539	-0.551285	105
Cell Death and Survival	cell death of tumor cell lines	1.99e-12		0.444	SPARC	secreted protein, acidic, cysteine-rich (osteonectin)	Extracellular Space	other	0.00478655	0.0031076	down	1.30735	-1.30735	-0.386643	105
Cell Death and Survival	cell death of tumor cell lines	1.99e-12		0.444	SRSF1	serine/arginine-rich splicing factor 1	Nucleus	other	5.06567e-05	2.9763e-08	down	1.78777	-1.78777	-0.838159	105
Cell Death and Survival	cell death of tumor cell lines	1.99e-12		0.444	SRSF8	serine/arginine-rich splicing factor 8	Nucleus	other	0.0147867	0.0127277	down	1.55827	-1.55827	-0.639942	105
Cell Death and Survival	cell death of tumor cell lines	1.99e-12		0.444	STYXL1	serine/threonine/tyrosine interacting-like 1	Cytoplasm	phosphatase	0.00116484	8.34376e-05	up	1.36504	1.36504	0.448948	105
Cell Death and Survival	cell death of tumor cell lines	1.99e-12		0.444	SYVN1	synoviolin 1	Cytoplasm	transporter	0.00302327	0.0014817	down	1.34285	-1.34285	-0.425297	105
Cell Death and Survival	cell death of tumor cell lines	1.99e-12		0.444	TFRC	transferrin receptor	Plasma Membrane	transporter	0.0007476	1.33226e-05	down	2.3553	-2.3553	-1.23591	105
Cell Death and Survival	cell death of tumor cell lines	1.99e-12		0.444	TGFA	transforming growth factor alpha	Extracellular Space	growth factor	0.000860926	3.04705e-05	down	1.33349	-1.33349	-0.415205	105
Cell Death and Survival	cell death of tumor cell lines	1.99e-12		0.444	TGM2	transglutaminase 2	Cytoplasm	enzyme	0.00138897	0.000183014	down	1.47091	-1.47091	-0.556707	105
Cell Death and Survival	cell death of tumor cell lines	1.99e-12		0.444	THBS1	thrombospondin 1	Extracellular Space	other	0.00100385	3.93029e-05	down	2.12413	-2.12413	-1.08687	105
Cell Death and Survival	cell death of tumor cell lines	1.99e-12		0.444	TRIB3	tribbles pseudokinase 3	Nucleus	kinase	0.0007476	8.19158e-06	down	1.4035	-1.4035	-0.489032	105
Cell Death and Survival	cell death of tumor cell lines	1.99e-12		0.444	TUBB3	tubulin beta 3 class III	Cytoplasm	other	0.00131498	0.000133327	up	1.35194	1.35194	0.435028	105
Cell Death and Survival	cell death of tumor cell lines	1.99e-12		0.444	VEGFA	vascular endothelial growth factor A	Extracellular Space	growth factor	0.00581873	0.0040273	up	1.36292	1.36292	0.446704	105
Cell Death and Survival	cell death of tumor cell lines	1.99e-12		0.444	WSB1	WD repeat and SOCS box containing 1	Other	other	0.00261669	0.00114845	up	2.83988	2.83988	1.50583	105
Cell Death and Survival	cell death of tumor cell lines	1.99e-12		0.444	XPR1	xenotropic and polytropic retrovirus receptor 1	Plasma Membrane	G-protein coupled receptor	0.00130276	0.000122382	up	1.4062	1.4062	0.491797	105
Cell Death and Survival	necrosis	4.68e-12		0.96	AARS	alanyl-tRNA synthetase	Cytoplasm	enzyme	0.00247727	0.00102322	down	1.35324	-1.35324	-0.436421	154
Cell Death and Survival	necrosis	4.68e-12		0.96	ADCY6	adenylate cyclase 6	Plasma Membrane	enzyme	0.00225883	0.00084587	down	1.34294	-1.34294	-0.425398	154
Cell Death and Survival	necrosis	4.68e-12		0.96	ADM	adrenomedullin	Extracellular Space	other	0.0007476	1.42003e-05	up	2.49076	2.49076	1.31659	154
Cell Death and Survival	necrosis	4.68e-12		0.96	AGRN	agrin	Plasma Membrane	other	0.00181552	0.000443859	down	1.49753	-1.49753	-0.582589	154
Cell Death and Survival	necrosis	4.68e-12		0.96	ANG	angiogenin, ribonuclease, RNase A family, 5	Extracellular Space	enzyme	0.00140226	0.000189358	up	1.53085	1.53085	0.614337	154
Cell Death and Survival	necrosis	4.68e-12		0.96	AP2B1	adaptor related protein complex 2 beta 1 subunit	Plasma Membrane	transporter	0.0041452	0.0025545	up	1.36667	1.36667	0.45067	154
Cell Death and Survival	necrosis	4.68e-12		0.96	APP	amyloid beta precursor protein	Plasma Membrane	other	0.00117209	8.74588e-05	up	3.23384	3.23384	1.69325	154
Cell Death and Survival	necrosis	4.68e-12		0.96	ARHGEF3	Rho guanine nucleotide exchange factor 3	Cytoplasm	other	0.001948	0.000567189	up	1.30322	1.30322	0.382081	154
Cell Death and Survival	necrosis	4.68e-12		0.96	ASAH1	N-acylsphingosine amidohydrolase (acid ceramidase) 1	Cytoplasm	enzyme	0.00288322	0.00134844	down	1.3861	-1.3861	-0.471034	154
Cell Death and Survival	necrosis	4.68e-12		0.96	ATP2A2	ATPase, Ca++ transporting, cardiac muscle, slow twitch 2	Cytoplasm	transporter	0.00262152	0.0011662	down	1.46118	-1.46118	-0.54713	154
Cell Death and Survival	necrosis	4.68e-12		0.96	B4GALT5	UDP-Gal:betaGlcNAc beta 1,4- galactosyltransferase, polypeptide 5	Cytoplasm	enzyme	0.0283088	0.0263295	up	1.50684	1.50684	0.59153	154
Cell Death and Survival	necrosis	4.68e-12		0.96	BEX2	brain expressed X-linked 2	Nucleus	other	0.00214819	0.000761081	down	1.40219	-1.40219	-0.487682	154
Cell Death and Survival	necrosis	4.68e-12		0.96	BHLHE40	basic helix-loop-helix family member e40	Nucleus	transcription regulator	0.00181552	0.000441701	up	1.61874	1.61874	0.694869	154
Cell Death and Survival	necrosis	4.68e-12		0.96	CALR	calreticulin	Cytoplasm	transcription regulator	0.00151471	0.000262537	down	1.65213	-1.65213	-0.724328	154
Cell Death and Survival	necrosis	4.68e-12		0.96	CASP4	caspase 4	Cytoplasm	peptidase	0.00332676	0.00173766	up	1.57226	1.57226	0.652844	154
Cell Death and Survival	necrosis	4.68e-12		0.96	CBS/CBSL	cystathionine-beta-synthase	Cytoplasm	enzyme	0.00201364	0.000649525	down	1.56168	-1.56168	-0.643095	154
Cell Death and Survival	necrosis	4.68e-12		0.96	CCDC8	coiled-coil domain containing 8	Plasma Membrane	other	0.0018929	0.000505424	down	1.42945	-1.42945	-0.515464	154
Cell Death and Survival	necrosis	4.68e-12		0.96	CCND1	cyclin D1	Nucleus	transcription regulator	0.00490661	0.00320573	down	1.33037	-1.33037	-0.411832	154
Cell Death and Survival	necrosis	4.68e-12		0.96	CD200	CD200 molecule	Plasma Membrane	other	0.00186551	0.000480078	down	1.7994	-1.7994	-0.847517	154
Cell Death and Survival	necrosis	4.68e-12		0.96	CDCP1	CUB domain containing protein 1	Plasma Membrane	other	0.00222918	0.000826268	up	1.40764	1.40764	0.493274	154
Cell Death and Survival	necrosis	4.68e-12		0.96	CDKN2C	cyclin-dependent kinase inhibitor 2C (p18, inhibits CDK4)	Nucleus	transcription regulator	0.0038644	0.00227349	up	1.35298	1.35298	0.436137	154
Cell Death and Survival	necrosis	4.68e-12		0.96	CERKL	ceramide kinase like	Other	other	0.00572878	0.00393812	down	1.30892	-1.30892	-0.388381	154
Cell Death and Survival	necrosis	4.68e-12		0.96	CERS6	ceramide synthase 6	Nucleus	transcription regulator	0.00212571	0.000743277	up	1.67437	1.67437	0.743618	154
Cell Death and Survival	necrosis	4.68e-12		0.96	CITED1	Cbp/p300-interacting transactivator, with Glu/Asp rich carboxy-terminal domain, 1	Nucleus	transcription regulator	0.0053777	0.0035982	down	1.44848	-1.44848	-0.534536	154
Cell Death and Survival	necrosis	4.68e-12		0.96	CLU	clusterin	Cytoplasm	other	0.00192278	0.000542073	up	1.31757	1.31757	0.397876	154
Cell Death and Survival	necrosis	4.68e-12		0.96	CNPY2	canopy FGF signaling regulator 2	Plasma Membrane	other	0.00318267	0.00161378	down	1.31204	-1.31204	-0.391808	154
Cell Death and Survival	necrosis	4.68e-12		0.96	CREB3L2	cAMP responsive element binding protein 3-like 2	Nucleus	transcription regulator	0.00622905	0.00442475	up	1.39885	1.39885	0.484239	154
Cell Death and Survival	necrosis	4.68e-12		0.96	CTGF	connective tissue growth factor	Extracellular Space	growth factor	0.0007476	1.05928e-05	down	1.62646	-1.62646	-0.701739	154
Cell Death and Survival	necrosis	4.68e-12		0.96	CXCR4	chemokine (C-X-C motif) receptor 4	Plasma Membrane	G-protein coupled receptor	0.00394634	0.00236034	up	1.95993	1.95993	0.970804	154
Cell Death and Survival	necrosis	4.68e-12		0.96	CYP1B1	cytochrome P450 family 1 subfamily B member 1	Cytoplasm	enzyme	0.0111449	0.00902095	up	1.46042	1.46042	0.546386	154
Cell Death and Survival	necrosis	4.68e-12		0.96	DDX17	DEAD-box helicase 17	Nucleus	enzyme	0.00200044	0.000619016	up	1.51616	1.51616	0.600419	154
Cell Death and Survival	necrosis	4.68e-12		0.96	DDX3X	DEAD-box helicase 3, X-linked	Cytoplasm	enzyme	0.00644189	0.00462136	down	1.42757	-1.42757	-0.513559	154
Cell Death and Survival	necrosis	4.68e-12		0.96	DDX41	DEAD-box helicase 41	Nucleus	enzyme	0.00151471	0.00026003	up	1.46713	1.46713	0.552998	154
Cell Death and Survival	necrosis	4.68e-12		0.96	DECR1	2,4-dienoyl-CoA reductase 1, mitochondrial	Cytoplasm	enzyme	0.00133646	0.000139771	up	1.39606	1.39606	0.481365	154
Cell Death and Survival	necrosis	4.68e-12		0.96	DKK1	dickkopf WNT signaling pathway inhibitor 1	Extracellular Space	growth factor	0.001383	0.000162515	down	1.89952	-1.89952	-0.925636	154
Cell Death and Survival	necrosis	4.68e-12		0.96	DPYD	dihydropyrimidine dehydrogenase	Cytoplasm	enzyme	0.00181552	0.000456197	up	1.41031	1.41031	0.496009	154
Cell Death and Survival	necrosis	4.68e-12		0.96	DUSP6	dual specificity phosphatase 6	Cytoplasm	phosphatase	0.00162763	0.000309302	down	1.50826	-1.50826	-0.592884	154
Cell Death and Survival	necrosis	4.68e-12		0.96	EEF1A1	eukaryotic translation elongation factor 1 alpha 1	Cytoplasm	translation regulator	0.017384	0.0153514	down	1.33781	-1.33781	-0.419869	154
Cell Death and Survival	necrosis	4.68e-12		0.96	EGFR	epidermal growth factor receptor	Plasma Membrane	kinase	0.0111021	0.00896913	up	1.32036	1.32036	0.400935	154
Cell Death and Survival	necrosis	4.68e-12		0.96	EGR1	early growth response 1	Nucleus	transcription regulator	0.001165	8.5561e-05	up	1.78195	1.78195	0.833456	154
Cell Death and Survival	necrosis	4.68e-12		0.96	FBXO11	F-box protein 11	Cytoplasm	enzyme	0.00354507	0.00194286	down	1.39803	-1.39803	-0.483398	154
Cell Death and Survival	necrosis	4.68e-12		0.96	FBXO5	F-box protein 5	Nucleus	enzyme	0.00203642	0.000679084	down	1.36291	-1.36291	-0.446685	154
Cell Death and Survival	necrosis	4.68e-12		0.96	FDFT1	farnesyl-diphosphate farnesyltransferase 1	Cytoplasm	enzyme	0.00118285	9.27435e-05	up	1.3937	1.3937	0.478922	154
Cell Death and Survival	necrosis	4.68e-12		0.96	FGF2	fibroblast growth factor 2 (basic)	Extracellular Space	growth factor	0.008125	0.00615486	down	1.38757	-1.38757	-0.472561	154
Cell Death and Survival	necrosis	4.68e-12		0.96	FKBP5	FK506 binding protein 5	Nucleus	enzyme	0.00121801	0.000105767	up	1.41382	1.41382	0.499597	154
Cell Death and Survival	necrosis	4.68e-12		0.96	FN1	fibronectin 1	Extracellular Space	enzyme	0.00158605	0.000284815	down	1.34562	-1.34562	-0.428276	154
Cell Death and Survival	necrosis	4.68e-12		0.96	FOS	FBJ murine osteosarcoma viral oncogene homolog	Nucleus	transcription regulator	0.00140226	0.000189193	down	1.55023	-1.55023	-0.632485	154
Cell Death and Survival	necrosis	4.68e-12		0.96	FOSL1	FOS like antigen 1	Nucleus	transcription regulator	0.0007476	5.18184e-06	up	1.92706	1.92706	0.946405	154
Cell Death and Survival	necrosis	4.68e-12		0.96	FUS	FUS RNA binding protein	Nucleus	transcription regulator	0.00109679	5.21976e-05	down	1.64223	-1.64223	-0.715657	154
Cell Death and Survival	necrosis	4.68e-12		0.96	G0S2	G0/G1 switch 2	Cytoplasm	other	0.0017918	0.000413735	up	1.38083	1.38083	0.465534	154
Cell Death and Survival	necrosis	4.68e-12		0.96	GBE1	glucan (1,4-alpha-), branching enzyme 1	Cytoplasm	enzyme	0.00203342	0.000663071	up	1.40427	1.40427	0.489822	154
Cell Death and Survival	necrosis	4.68e-12		0.96	GDF15	growth differentiation factor 15	Extracellular Space	growth factor	0.00317847	0.00160978	down	1.53177	-1.53177	-0.615203	154
Cell Death and Survival	necrosis	4.68e-12		0.96	GFPT1	glutamine--fructose-6-phosphate transaminase 1	Cytoplasm	enzyme	0.00162763	0.000313008	down	1.40177	-1.40177	-0.48725	154
Cell Death and Survival	necrosis	4.68e-12		0.96	GNAI2	guanine nucleotide binding protein (G protein), alpha inhibiting activity polypeptide 2	Plasma Membrane	other	0.00605823	0.00427493	up	1.3196	1.3196	0.400103	154
Cell Death and Survival	necrosis	4.68e-12		0.96	GPI	glucose-6-phosphate isomerase	Extracellular Space	enzyme	0.00114455	6.2706e-05	up	1.49481	1.49481	0.579959	154
Cell Death and Survival	necrosis	4.68e-12		0.96	HDGF	hepatoma-derived growth factor	Extracellular Space	growth factor	0.000754058	1.59495e-05	up	1.37491	1.37491	0.459334	154
Cell Death and Survival	necrosis	4.68e-12		0.96	HERPUD1	homocysteine-inducible, endoplasmic reticulum stress-inducible, ubiquitin-like domain member 1	Cytoplasm	other	0.000858893	2.94461e-05	down	1.52161	-1.52161	-0.6056	154
Cell Death and Survival	necrosis	4.68e-12		0.96	HIPK2	homeodomain interacting protein kinase 2	Nucleus	kinase	0.0102887	0.00820315	up	1.46018	1.46018	0.546146	154
Cell Death and Survival	necrosis	4.68e-12		0.96	HK1	hexokinase 1	Cytoplasm	kinase	0.00142075	0.000202844	up	1.40679	1.40679	0.492408	154
Cell Death and Survival	necrosis	4.68e-12		0.96	HK2	hexokinase 2	Cytoplasm	kinase	0.0007476	1.15051e-05	up	2.13059	2.13059	1.09126	154
Cell Death and Survival	necrosis	4.68e-12		0.96	HMOX1	heme oxygenase 1	Cytoplasm	enzyme	0.00118285	9.56603e-05	down	1.84891	-1.84891	-0.886677	154
Cell Death and Survival	necrosis	4.68e-12		0.96	HNRNPA1	heterogeneous nuclear ribonucleoprotein A1	Nucleus	other	0.00198062	0.000588564	down	1.36082	-1.36082	-0.444472	154
Cell Death and Survival	necrosis	4.68e-12		0.96	HSP90B1	heat shock protein 90kDa beta family member 1	Cytoplasm	other	0.00625171	0.00445554	down	1.63216	-1.63216	-0.706786	154
Cell Death and Survival	necrosis	4.68e-12		0.96	HSPA5	heat shock protein family A (Hsp70) member 5	Cytoplasm	enzyme	0.00142075	0.000198239	down	1.93436	-1.93436	-0.951855	154
Cell Death and Survival	necrosis	4.68e-12		0.96	HYOU1	hypoxia up-regulated 1	Cytoplasm	other	0.00162763	0.000313061	down	2.08637	-2.08637	-1.06099	154
Cell Death and Survival	necrosis	4.68e-12		0.96	IER3	immediate early response 3	Cytoplasm	other	0.00190299	0.000509864	down	1.49732	-1.49732	-0.582378	154
Cell Death and Survival	necrosis	4.68e-12		0.96	IFT74	intraflagellar transport 74	Cytoplasm	other	0.031628	0.029714	up	1.30882	1.30882	0.388263	154
Cell Death and Survival	necrosis	4.68e-12		0.96	IGFBP6	insulin like growth factor binding protein 6	Extracellular Space	other	0.00584522	0.0040525	up	1.44765	1.44765	0.533712	154
Cell Death and Survival	necrosis	4.68e-12		0.96	IGFBP7	insulin like growth factor binding protein 7	Extracellular Space	transporter	0.00255463	0.00111521	down	1.49137	-1.49137	-0.576638	154
Cell Death and Survival	necrosis	4.68e-12		0.96	IKBKB	inhibitor of kappa light polypeptide gene enhancer in B-cells, kinase beta	Cytoplasm	kinase	0.00136892	0.000152591	down	1.4808	-1.4808	-0.566376	154
Cell Death and Survival	necrosis	4.68e-12		0.96	IL6ST	interleukin 6 signal transducer	Plasma Membrane	transmembrane receptor	0.00157505	0.000279474	up	1.71139	1.71139	0.775172	154
Cell Death and Survival	necrosis	4.68e-12		0.96	JAG1	jagged 1	Extracellular Space	growth factor	0.0114044	0.00930038	down	1.31099	-1.31099	-0.390657	154
Cell Death and Survival	necrosis	4.68e-12		0.96	KCNMA1	potassium channel, calcium activated large conductance subfamily M alpha, member 1	Plasma Membrane	ion channel	0.00435538	0.00272442	up	1.42796	1.42796	0.513961	154
Cell Death and Survival	necrosis	4.68e-12		0.96	KITLG	KIT ligand	Extracellular Space	growth factor	0.00370495	0.00209982	down	1.38895	-1.38895	-0.473991	154
Cell Death and Survival	necrosis	4.68e-12		0.96	KLF6	Kruppel-like factor 6	Nucleus	transcription regulator	0.00140226	0.000190318	up	1.65573	1.65573	0.727468	154
Cell Death and Survival	necrosis	4.68e-12		0.96	KLF7	Kruppel-like factor 7 (ubiquitous)	Nucleus	transcription regulator	0.00136892	0.000158511	up	1.81889	1.81889	0.863056	154
Cell Death and Survival	necrosis	4.68e-12		0.96	KPNB1	karyopherin (importin) beta 1	Nucleus	transporter	0.00142075	0.000199549	down	1.46755	-1.46755	-0.553411	154
Cell Death and Survival	necrosis	4.68e-12		0.96	LAMA5	laminin subunit alpha 5	Extracellular Space	other	0.00142075	0.000200236	down	1.66234	-1.66234	-0.733215	154
Cell Death and Survival	necrosis	4.68e-12		0.96	LANCL1	LanC like 1	Plasma Membrane	other	0.00293654	0.00140153	up	1.38939	1.38939	0.474455	154
Cell Death and Survival	necrosis	4.68e-12		0.96	LGALS3	lectin, galactoside-binding, soluble, 3	Extracellular Space	other	0.00118285	9.6185e-05	up	1.33459	1.33459	0.416392	154
Cell Death and Survival	necrosis	4.68e-12		0.96	LMNB1	lamin B1	Nucleus	other	0.00827921	0.00629453	up	2.57634	2.57634	1.36532	154
Cell Death and Survival	necrosis	4.68e-12		0.96	MANF	mesencephalic astrocyte-derived neurotrophic factor	Extracellular Space	other	0.00105942	4.66739e-05	down	1.7128	-1.7128	-0.776359	154
Cell Death and Survival	necrosis	4.68e-12		0.96	MAT2A	methionine adenosyltransferase II, alpha	Cytoplasm	enzyme	0.000819796	2.10246e-05	down	1.56645	-1.56645	-0.647503	154
Cell Death and Survival	necrosis	4.68e-12		0.96	MBD1	methyl-CpG binding domain protein 1	Nucleus	transcription regulator	0.00236232	0.000907651	up	1.39906	1.39906	0.484453	154
Cell Death and Survival	necrosis	4.68e-12		0.96	MGEA5	meningioma expressed antigen 5 (hyaluronidase)	Cytoplasm	enzyme	0.00302327	0.00148321	up	1.37738	1.37738	0.461929	154
Cell Death and Survival	necrosis	4.68e-12		0.96	MMP1	matrix metallopeptidase 1	Extracellular Space	peptidase	0.00158605	0.000292558	down	1.3836	-1.3836	-0.468426	154
Cell Death and Survival	necrosis	4.68e-12		0.96	MMP14	matrix metallopeptidase 14	Extracellular Space	peptidase	0.00203342	0.00066299	up	1.48789	1.48789	0.573266	154
Cell Death and Survival	necrosis	4.68e-12		0.96	MTFP1	mitochondrial fission process 1	Cytoplasm	other	0.00236232	0.000917267	up	1.39144	1.39144	0.47658	154
Cell Death and Survival	necrosis	4.68e-12		0.96	MXI1	MAX interactor 1, dimerization protein	Nucleus	transcription regulator	0.00200044	0.000605302	up	1.46332	1.46332	0.549245	154
Cell Death and Survival	necrosis	4.68e-12		0.96	NAMPT	nicotinamide phosphoribosyltransferase	Extracellular Space	cytokine	0.00319485	0.0016237	up	1.36081	1.36081	0.444468	154
Cell Death and Survival	necrosis	4.68e-12		0.96	NDRG1	N-myc downstream regulated 1	Nucleus	kinase	0.00181552	0.000442972	up	1.90278	1.90278	0.928105	154
Cell Death and Survival	necrosis	4.68e-12		0.96	NEK6	NIMA related kinase 6	Nucleus	kinase	0.001948	0.000564484	up	1.59424	1.59424	0.672869	154
Cell Death and Survival	necrosis	4.68e-12		0.96	NFYA	nuclear transcription factor Y subunit alpha	Nucleus	transcription regulator	0.00236232	0.000910534	down	1.82044	-1.82044	-0.864289	154
Cell Death and Survival	necrosis	4.68e-12		0.96	NPM1	nucleophosmin (nucleolar phosphoprotein B23, numatrin)	Nucleus	transcription regulator	0.00136892	0.000151479	down	1.38242	-1.38242	-0.467194	154
Cell Death and Survival	necrosis	4.68e-12		0.96	NR4A2	nuclear receptor subfamily 4 group A member 2	Nucleus	ligand-dependent nuclear receptor	0.00149985	0.000251265	down	2.01406	-2.01406	-1.01011	154
Cell Death and Survival	necrosis	4.68e-12		0.96	NUP88	nucleoporin 88kDa	Nucleus	transporter	0.00181552	0.000446657	down	1.37129	-1.37129	-0.455535	154
Cell Death and Survival	necrosis	4.68e-12		0.96	PAFAH1B1	platelet activating factor acetylhydrolase 1b regulatory subunit 1	Cytoplasm	enzyme	0.00118285	9.77346e-05	down	1.3737	-1.3737	-0.458067	154
Cell Death and Survival	necrosis	4.68e-12		0.96	PBX3	pre-B-cell leukemia homeobox 3	Nucleus	transcription regulator	0.00200044	0.000611337	up	1.52892	1.52892	0.612513	154
Cell Death and Survival	necrosis	4.68e-12		0.96	PDIA3	protein disulfide isomerase family A member 3	Cytoplasm	peptidase	0.00131498	0.000133661	down	1.50277	-1.50277	-0.587621	154
Cell Death and Survival	necrosis	4.68e-12		0.96	PDK1	pyruvate dehydrogenase kinase 1	Cytoplasm	kinase	0.00217223	0.000773426	up	1.53091	1.53091	0.614385	154
Cell Death and Survival	necrosis	4.68e-12		0.96	PER1	period circadian clock 1	Nucleus	other	0.00252597	0.00107481	up	1.4496	1.4496	0.535653	154
Cell Death and Survival	necrosis	4.68e-12		0.96	PGRMC1	progesterone receptor membrane component 1	Plasma Membrane	transmembrane receptor	0.00220949	0.000802271	down	1.3459	-1.3459	-0.428575	154
Cell Death and Survival	necrosis	4.68e-12		0.96	PMEPA1	prostate transmembrane protein, androgen induced 1	Plasma Membrane	other	0.0034788	0.00186577	down	1.62427	-1.62427	-0.699791	154
Cell Death and Survival	necrosis	4.68e-12		0.96	PPP1R10	protein phosphatase 1 regulatory subunit 10	Nucleus	other	0.00192278	0.00054667	down	1.75564	-1.75564	-0.811995	154
Cell Death and Survival	necrosis	4.68e-12		0.96	PPP1R15A	protein phosphatase 1 regulatory subunit 15A	Cytoplasm	other	0.00283686	0.001314	up	1.30242	1.30242	0.381199	154
Cell Death and Survival	necrosis	4.68e-12		0.96	PRNP	prion protein	Plasma Membrane	other	0.00109344	5.01158e-05	down	1.82133	-1.82133	-0.864988	154
Cell Death and Survival	necrosis	4.68e-12		0.96	PROS1	protein S (alpha)	Extracellular Space	other	0.00843115	0.00643977	up	1.30941	1.30941	0.388917	154
Cell Death and Survival	necrosis	4.68e-12		0.96	PTEN	phosphatase and tensin homolog	Cytoplasm	phosphatase	0.00241202	0.00097408	down	1.30887	-1.30887	-0.388326	154
Cell Death and Survival	necrosis	4.68e-12		0.96	PTHLH	parathyroid hormone-like hormone	Extracellular Space	other	0.00341235	0.00180241	up	1.62047	1.62047	0.696414	154
Cell Death and Survival	necrosis	4.68e-12		0.96	PTMA	prothymosin, alpha	Nucleus	other	0.0018929	0.000501173	down	1.31305	-1.31305	-0.392922	154
Cell Death and Survival	necrosis	4.68e-12		0.96	RAD23B	RAD23 homolog B, nucleotide excision repair protein	Nucleus	other	0.000858893	2.80787e-05	up	4.63235	4.63235	2.21174	154
Cell Death and Survival	necrosis	4.68e-12		0.96	RALB	v-ral simian leukemia viral oncogene homolog B	Cytoplasm	enzyme	0.00303328	0.00149163	up	1.46799	1.46799	0.553843	154
Cell Death and Survival	necrosis	4.68e-12		0.96	RASSF1	Ras association (RalGDS/AF-6) domain family member 1	Nucleus	other	0.00236802	0.000934469	up	1.30913	1.30913	0.388604	154
Cell Death and Survival	necrosis	4.68e-12		0.96	RBM43	RNA binding motif protein 43	Other	other	0.00200718	0.000632109	up	1.45179	1.45179	0.537833	154
Cell Death and Survival	necrosis	4.68e-12		0.96	RND3	Rho family GTPase 3	Cytoplasm	enzyme	0.000886925	3.28298e-05	down	1.51765	-1.51765	-0.601836	154
Cell Death and Survival	necrosis	4.68e-12		0.96	RPS27A	ribosomal protein S27a	Cytoplasm	other	0.00172435	0.000377349	up	1.41125	1.41125	0.496968	154
Cell Death and Survival	necrosis	4.68e-12		0.96	RPS6	ribosomal protein S6	Cytoplasm	other	0.00397613	0.00239923	up	1.41756	1.41756	0.503413	154
Cell Death and Survival	necrosis	4.68e-12		0.96	S100A10	S100 calcium binding protein A10	Cytoplasm	other	0.00223704	0.000831991	up	1.31381	1.31381	0.393752	154
Cell Death and Survival	necrosis	4.68e-12		0.96	S100A4	S100 calcium binding protein A4	Cytoplasm	other	0.001165	8.49052e-05	down	1.54321	-1.54321	-0.625937	154
Cell Death and Survival	necrosis	4.68e-12		0.96	SERPINA1	serpin peptidase inhibitor, clade A (alpha-1 antiproteinase, antitrypsin), member 1	Extracellular Space	other	0.00394634	0.00236926	up	1.42125	1.42125	0.507155	154
Cell Death and Survival	necrosis	4.68e-12		0.96	SERPINE1	serpin peptidase inhibitor, clade E (nexin, plasminogen activator inhibitor type 1), member 1	Extracellular Space	other	0.000741798	3.48671e-06	up	1.50668	1.50668	0.591377	154
Cell Death and Survival	necrosis	4.68e-12		0.96	SERPINE2	serpin peptidase inhibitor, clade E (nexin, plasminogen activator inhibitor type 1), member 2	Extracellular Space	other	0.00280114	0.00129195	down	1.3	-1.3	-0.378514	154
Cell Death and Survival	necrosis	4.68e-12		0.96	SF3B1	splicing factor 3b subunit 1	Nucleus	other	0.00644189	0.00461803	up	1.38612	1.38612	0.471056	154
Cell Death and Survival	necrosis	4.68e-12		0.96	SGK1	serum/glucocorticoid regulated kinase 1	Cytoplasm	kinase	0.000858893	2.97736e-05	down	1.36856	-1.36856	-0.452657	154
Cell Death and Survival	necrosis	4.68e-12		0.96	SKI	SKI proto-oncogene	Nucleus	transcription regulator	0.0107715	0.00865138	down	1.33681	-1.33681	-0.418797	154
Cell Death and Survival	necrosis	4.68e-12		0.96	SLC2A1	solute carrier family 2 (facilitated glucose transporter), member 1	Plasma Membrane	transporter	0.00138338	0.000173713	up	1.59346	1.59346	0.672165	154
Cell Death and Survival	necrosis	4.68e-12		0.96	SLC39A7	solute carrier family 39 (zinc transporter), member 7	Plasma Membrane	transporter	0.00317847	0.00160977	up	1.30067	1.30067	0.379258	154
Cell Death and Survival	necrosis	4.68e-12		0.96	SLC7A11	solute carrier family 7 (anionic amino acid transporter light chain, xc- system), member 11	Plasma Membrane	transporter	0.00252181	0.00106681	down	1.72333	-1.72333	-0.785201	154
Cell Death and Survival	necrosis	4.68e-12		0.96	SLC9B2	solute carrier family 9, subfamily B (NHA2, cation proton antiporter 2), member 2	Plasma Membrane	other	0.00248319	0.00103296	up	1.4521	1.4521	0.538142	154
Cell Death and Survival	necrosis	4.68e-12		0.96	SMARCE1	SWI/SNF related, matrix associated, actin dependent regulator of chromatin, subfamily e, member 1	Nucleus	transcription regulator	0.00110459	5.76738e-05	up	1.50344	1.50344	0.588272	154
Cell Death and Survival	necrosis	4.68e-12		0.96	SOX2	SRY-box 2	Nucleus	transcription regulator	0.00355308	0.00195607	down	2.00103	-2.00103	-1.00075	154
Cell Death and Survival	necrosis	4.68e-12		0.96	SOX9	SRY-box 9	Nucleus	transcription regulator	0.0007476	1.53737e-05	down	1.46539	-1.46539	-0.551285	154
Cell Death and Survival	necrosis	4.68e-12		0.96	SPARC	secreted protein, acidic, cysteine-rich (osteonectin)	Extracellular Space	other	0.00478655	0.0031076	down	1.30735	-1.30735	-0.386643	154
Cell Death and Survival	necrosis	4.68e-12		0.96	SRSF1	serine/arginine-rich splicing factor 1	Nucleus	other	5.06567e-05	2.9763e-08	down	1.78777	-1.78777	-0.838159	154
Cell Death and Survival	necrosis	4.68e-12		0.96	SRSF8	serine/arginine-rich splicing factor 8	Nucleus	other	0.0147867	0.0127277	down	1.55827	-1.55827	-0.639942	154
Cell Death and Survival	necrosis	4.68e-12		0.96	STC1	stanniocalcin 1	Extracellular Space	kinase	0.00254611	0.00110551	down	1.37246	-1.37246	-0.456765	154
Cell Death and Survival	necrosis	4.68e-12		0.96	STYXL1	serine/threonine/tyrosine interacting-like 1	Cytoplasm	phosphatase	0.00116484	8.34376e-05	up	1.36504	1.36504	0.448948	154
Cell Death and Survival	necrosis	4.68e-12		0.96	SYVN1	synoviolin 1	Cytoplasm	transporter	0.00302327	0.0014817	down	1.34285	-1.34285	-0.425297	154
Cell Death and Survival	necrosis	4.68e-12		0.96	TFPI2	tissue factor pathway inhibitor 2	Extracellular Space	other	0.00148584	0.000232447	down	1.96458	-1.96458	-0.974222	154
Cell Death and Survival	necrosis	4.68e-12		0.96	TFRC	transferrin receptor	Plasma Membrane	transporter	0.0007476	1.33226e-05	down	2.3553	-2.3553	-1.23591	154
Cell Death and Survival	necrosis	4.68e-12		0.96	TGFA	transforming growth factor alpha	Extracellular Space	growth factor	0.000860926	3.04705e-05	down	1.33349	-1.33349	-0.415205	154
Cell Death and Survival	necrosis	4.68e-12		0.96	TGM2	transglutaminase 2	Cytoplasm	enzyme	0.00138897	0.000183014	down	1.47091	-1.47091	-0.556707	154
Cell Death and Survival	necrosis	4.68e-12		0.96	THBS1	thrombospondin 1	Extracellular Space	other	0.00100385	3.93029e-05	down	2.12413	-2.12413	-1.08687	154
Cell Death and Survival	necrosis	4.68e-12		0.96	TIMP2	TIMP metallopeptidase inhibitor 2	Extracellular Space	other	0.00151471	0.000262098	down	1.37613	-1.37613	-0.460618	154
Cell Death and Survival	necrosis	4.68e-12		0.96	TMEM107	transmembrane protein 107	Other	other	0.00243972	0.000994165	up	1.38238	1.38238	0.467159	154
Cell Death and Survival	necrosis	4.68e-12		0.96	TMX1	thioredoxin-related transmembrane protein 1	Cytoplasm	enzyme	0.00370495	0.00210921	down	1.3864	-1.3864	-0.471344	154
Cell Death and Survival	necrosis	4.68e-12		0.96	TRIB3	tribbles pseudokinase 3	Nucleus	kinase	0.0007476	8.19158e-06	down	1.4035	-1.4035	-0.489032	154
Cell Death and Survival	necrosis	4.68e-12		0.96	TRIM27	tripartite motif containing 27	Nucleus	transcription regulator	0.00236802	0.000929974	down	1.31126	-1.31126	-0.390951	154
Cell Death and Survival	necrosis	4.68e-12		0.96	TSHZ3	teashirt zinc finger homeobox 3	Nucleus	transcription regulator	0.0058846	0.00408805	down	1.34403	-1.34403	-0.426563	154
Cell Death and Survival	necrosis	4.68e-12		0.96	TUBB3	tubulin beta 3 class III	Cytoplasm	other	0.00131498	0.000133327	up	1.35194	1.35194	0.435028	154
Cell Death and Survival	necrosis	4.68e-12		0.96	VEGFA	vascular endothelial growth factor A	Extracellular Space	growth factor	0.00581873	0.0040273	up	1.36292	1.36292	0.446704	154
Cell Death and Survival	necrosis	4.68e-12		0.96	WSB1	WD repeat and SOCS box containing 1	Other	other	0.00261669	0.00114845	up	2.83988	2.83988	1.50583	154
Cell Death and Survival	necrosis	4.68e-12		0.96	XPR1	xenotropic and polytropic retrovirus receptor 1	Plasma Membrane	G-protein coupled receptor	0.00130276	0.000122382	up	1.4062	1.4062	0.491797	154
Cell Death and Survival	necrosis	4.68e-12		0.96	ZHX2	zinc fingers and homeoboxes 2	Nucleus	transcription regulator	0.0166349	0.014602	up	1.39171	1.39171	0.476856	154
Cancer, Organismal Injury and Abnormalities	metastasis	1.11e-11		-0.215	ABCC3	ATP binding cassette subfamily C member 3	Plasma Membrane	transporter	0.00355073	0.00195061	up	1.41655	1.41655	0.502386	67
Cancer, Organismal Injury and Abnormalities	metastasis	1.11e-11		-0.215	ADM	adrenomedullin	Extracellular Space	other	0.0007476	1.42003e-05	up	2.49076	2.49076	1.31659	67
Cancer, Organismal Injury and Abnormalities	metastasis	1.11e-11		-0.215	ANGPTL4	angiopoietin like 4	Extracellular Space	other	0.00116484	7.75955e-05	up	1.68167	1.68167	0.749898	67
Cancer, Organismal Injury and Abnormalities	metastasis	1.11e-11		-0.215	ASAH1	N-acylsphingosine amidohydrolase (acid ceramidase) 1	Cytoplasm	enzyme	0.00288322	0.00134844	down	1.3861	-1.3861	-0.471034	67
Cancer, Organismal Injury and Abnormalities	metastasis	1.11e-11		-0.215	BHLHE41	basic helix-loop-helix family member e41	Nucleus	transcription regulator	0.00146478	0.000215186	up	1.36165	1.36165	0.445351	67
Cancer, Organismal Injury and Abnormalities	metastasis	1.11e-11		-0.215	BMPR2	bone morphogenetic protein receptor type II	Plasma Membrane	kinase	0.00151471	0.000260839	up	1.37984	1.37984	0.464505	67
Cancer, Organismal Injury and Abnormalities	metastasis	1.11e-11		-0.215	CALD1	caldesmon 1	Cytoplasm	other	0.0100718	0.00798881	up	1.34547	1.34547	0.428106	67
Cancer, Organismal Injury and Abnormalities	metastasis	1.11e-11		-0.215	CCND1	cyclin D1	Nucleus	transcription regulator	0.00490661	0.00320573	down	1.33037	-1.33037	-0.411832	67
Cancer, Organismal Injury and Abnormalities	metastasis	1.11e-11		-0.215	CDCP1	CUB domain containing protein 1	Plasma Membrane	other	0.00222918	0.000826268	up	1.40764	1.40764	0.493274	67
Cancer, Organismal Injury and Abnormalities	metastasis	1.11e-11		-0.215	CDKN2C	cyclin-dependent kinase inhibitor 2C (p18, inhibits CDK4)	Nucleus	transcription regulator	0.0038644	0.00227349	up	1.35298	1.35298	0.436137	67
Cancer, Organismal Injury and Abnormalities	metastasis	1.11e-11		-0.215	CLU	clusterin	Cytoplasm	other	0.00192278	0.000542073	up	1.31757	1.31757	0.397876	67
Cancer, Organismal Injury and Abnormalities	metastasis	1.11e-11		-0.215	CTGF	connective tissue growth factor	Extracellular Space	growth factor	0.0007476	1.05928e-05	down	1.62646	-1.62646	-0.701739	67
Cancer, Organismal Injury and Abnormalities	metastasis	1.11e-11		-0.215	CXCR4	chemokine (C-X-C motif) receptor 4	Plasma Membrane	G-protein coupled receptor	0.00394634	0.00236034	up	1.95993	1.95993	0.970804	67
Cancer, Organismal Injury and Abnormalities	metastasis	1.11e-11		-0.215	CYP1B1	cytochrome P450 family 1 subfamily B member 1	Cytoplasm	enzyme	0.0111449	0.00902095	up	1.46042	1.46042	0.546386	67
Cancer, Organismal Injury and Abnormalities	metastasis	1.11e-11		-0.215	DKK1	dickkopf WNT signaling pathway inhibitor 1	Extracellular Space	growth factor	0.001383	0.000162515	down	1.89952	-1.89952	-0.925636	67
Cancer, Organismal Injury and Abnormalities	metastasis	1.11e-11		-0.215	DPYD	dihydropyrimidine dehydrogenase	Cytoplasm	enzyme	0.00181552	0.000456197	up	1.41031	1.41031	0.496009	67
Cancer, Organismal Injury and Abnormalities	metastasis	1.11e-11		-0.215	DUSP6	dual specificity phosphatase 6	Cytoplasm	phosphatase	0.00162763	0.000309302	down	1.50826	-1.50826	-0.592884	67
Cancer, Organismal Injury and Abnormalities	metastasis	1.11e-11		-0.215	EEF1A1	eukaryotic translation elongation factor 1 alpha 1	Cytoplasm	translation regulator	0.017384	0.0153514	down	1.33781	-1.33781	-0.419869	67
Cancer, Organismal Injury and Abnormalities	metastasis	1.11e-11		-0.215	EGFR	epidermal growth factor receptor	Plasma Membrane	kinase	0.0111021	0.00896913	up	1.32036	1.32036	0.400935	67
Cancer, Organismal Injury and Abnormalities	metastasis	1.11e-11		-0.215	FBXO42	F-box protein 42	Other	other	0.00187225	0.000485248	up	1.30259	1.30259	0.381379	67
Cancer, Organismal Injury and Abnormalities	metastasis	1.11e-11		-0.215	FDFT1	farnesyl-diphosphate farnesyltransferase 1	Cytoplasm	enzyme	0.00118285	9.27435e-05	up	1.3937	1.3937	0.478922	67
Cancer, Organismal Injury and Abnormalities	metastasis	1.11e-11		-0.215	FGF2	fibroblast growth factor 2 (basic)	Extracellular Space	growth factor	0.008125	0.00615486	down	1.38757	-1.38757	-0.472561	67
Cancer, Organismal Injury and Abnormalities	metastasis	1.11e-11		-0.215	FN1	fibronectin 1	Extracellular Space	enzyme	0.00158605	0.000284815	down	1.34562	-1.34562	-0.428276	67
Cancer, Organismal Injury and Abnormalities	metastasis	1.11e-11		-0.215	FOS	FBJ murine osteosarcoma viral oncogene homolog	Nucleus	transcription regulator	0.00140226	0.000189193	down	1.55023	-1.55023	-0.632485	67
Cancer, Organismal Injury and Abnormalities	metastasis	1.11e-11		-0.215	FUS	FUS RNA binding protein	Nucleus	transcription regulator	0.00109679	5.21976e-05	down	1.64223	-1.64223	-0.715657	67
Cancer, Organismal Injury and Abnormalities	metastasis	1.11e-11		-0.215	FZD7	frizzled class receptor 7	Plasma Membrane	G-protein coupled receptor	0.00241202	0.000966785	down	1.38245	-1.38245	-0.467227	67
Cancer, Organismal Injury and Abnormalities	metastasis	1.11e-11		-0.215	GDF15	growth differentiation factor 15	Extracellular Space	growth factor	0.00317847	0.00160978	down	1.53177	-1.53177	-0.615203	67
Cancer, Organismal Injury and Abnormalities	metastasis	1.11e-11		-0.215	GPI	glucose-6-phosphate isomerase	Extracellular Space	enzyme	0.00114455	6.2706e-05	up	1.49481	1.49481	0.579959	67
Cancer, Organismal Injury and Abnormalities	metastasis	1.11e-11		-0.215	HMOX1	heme oxygenase 1	Cytoplasm	enzyme	0.00118285	9.56603e-05	down	1.84891	-1.84891	-0.886677	67
Cancer, Organismal Injury and Abnormalities	metastasis	1.11e-11		-0.215	HNRNPM	heterogeneous nuclear ribonucleoprotein M	Nucleus	other	0.00444829	0.00281742	down	1.52152	-1.52152	-0.605513	67
Cancer, Organismal Injury and Abnormalities	metastasis	1.11e-11		-0.215	HRH1	histamine receptor H1	Plasma Membrane	G-protein coupled receptor	0.0024792	0.00102548	up	1.46433	1.46433	0.550237	67
Cancer, Organismal Injury and Abnormalities	metastasis	1.11e-11		-0.215	HSP90B1	heat shock protein 90kDa beta family member 1	Cytoplasm	other	0.00625171	0.00445554	down	1.63216	-1.63216	-0.706786	67
Cancer, Organismal Injury and Abnormalities	metastasis	1.11e-11		-0.215	HYOU1	hypoxia up-regulated 1	Cytoplasm	other	0.00162763	0.000313061	down	2.08637	-2.08637	-1.06099	67
Cancer, Organismal Injury and Abnormalities	metastasis	1.11e-11		-0.215	IGFBP7	insulin like growth factor binding protein 7	Extracellular Space	transporter	0.00255463	0.00111521	down	1.49137	-1.49137	-0.576638	67
Cancer, Organismal Injury and Abnormalities	metastasis	1.11e-11		-0.215	IKBKB	inhibitor of kappa light polypeptide gene enhancer in B-cells, kinase beta	Cytoplasm	kinase	0.00136892	0.000152591	down	1.4808	-1.4808	-0.566376	67
Cancer, Organismal Injury and Abnormalities	metastasis	1.11e-11		-0.215	JAG1	jagged 1	Extracellular Space	growth factor	0.0114044	0.00930038	down	1.31099	-1.31099	-0.390657	67
Cancer, Organismal Injury and Abnormalities	metastasis	1.11e-11		-0.215	KLF6	Kruppel-like factor 6	Nucleus	transcription regulator	0.00140226	0.000190318	up	1.65573	1.65573	0.727468	67
Cancer, Organismal Injury and Abnormalities	metastasis	1.11e-11		-0.215	LAMA5	laminin subunit alpha 5	Extracellular Space	other	0.00142075	0.000200236	down	1.66234	-1.66234	-0.733215	67
Cancer, Organismal Injury and Abnormalities	metastasis	1.11e-11		-0.215	LGALS3	lectin, galactoside-binding, soluble, 3	Extracellular Space	other	0.00118285	9.6185e-05	up	1.33459	1.33459	0.416392	67
Cancer, Organismal Injury and Abnormalities	metastasis	1.11e-11		-0.215	MMP1	matrix metallopeptidase 1	Extracellular Space	peptidase	0.00158605	0.000292558	down	1.3836	-1.3836	-0.468426	67
Cancer, Organismal Injury and Abnormalities	metastasis	1.11e-11		-0.215	MMP10	matrix metallopeptidase 10	Extracellular Space	peptidase	0.00116484	7.77953e-05	down	2.42836	-2.42836	-1.27998	67
Cancer, Organismal Injury and Abnormalities	metastasis	1.11e-11		-0.215	MMP14	matrix metallopeptidase 14	Extracellular Space	peptidase	0.00203342	0.00066299	up	1.48789	1.48789	0.573266	67
Cancer, Organismal Injury and Abnormalities	metastasis	1.11e-11		-0.215	NDRG1	N-myc downstream regulated 1	Nucleus	kinase	0.00181552	0.000442972	up	1.90278	1.90278	0.928105	67
Cancer, Organismal Injury and Abnormalities	metastasis	1.11e-11		-0.215	NPM1	nucleophosmin (nucleolar phosphoprotein B23, numatrin)	Nucleus	transcription regulator	0.00136892	0.000151479	down	1.38242	-1.38242	-0.467194	67
Cancer, Organismal Injury and Abnormalities	metastasis	1.11e-11		-0.215	PAFAH1B1	platelet activating factor acetylhydrolase 1b regulatory subunit 1	Cytoplasm	enzyme	0.00118285	9.77346e-05	down	1.3737	-1.3737	-0.458067	67
Cancer, Organismal Injury and Abnormalities	metastasis	1.11e-11		-0.215	PPP2R2C	protein phosphatase 2 regulatory subunit B, gamma	Other	phosphatase	0.00187225	0.000486295	up	1.36389	1.36389	0.447727	67
Cancer, Organismal Injury and Abnormalities	metastasis	1.11e-11		-0.215	PRNP	prion protein	Plasma Membrane	other	0.00109344	5.01158e-05	down	1.82133	-1.82133	-0.864988	67
Cancer, Organismal Injury and Abnormalities	metastasis	1.11e-11		-0.215	PTEN	phosphatase and tensin homolog	Cytoplasm	phosphatase	0.00241202	0.00097408	down	1.30887	-1.30887	-0.388326	67
Cancer, Organismal Injury and Abnormalities	metastasis	1.11e-11		-0.215	RALB	v-ral simian leukemia viral oncogene homolog B	Cytoplasm	enzyme	0.00303328	0.00149163	up	1.46799	1.46799	0.553843	67
Cancer, Organismal Injury and Abnormalities	metastasis	1.11e-11		-0.215	RASSF1	Ras association (RalGDS/AF-6) domain family member 1	Nucleus	other	0.00236802	0.000934469	up	1.30913	1.30913	0.388604	67
Cancer, Organismal Injury and Abnormalities	metastasis	1.11e-11		-0.215	RPS27A	ribosomal protein S27a	Cytoplasm	other	0.00172435	0.000377349	up	1.41125	1.41125	0.496968	67
Cancer, Organismal Injury and Abnormalities	metastasis	1.11e-11		-0.215	RPS6	ribosomal protein S6	Cytoplasm	other	0.00397613	0.00239923	up	1.41756	1.41756	0.503413	67
Cancer, Organismal Injury and Abnormalities	metastasis	1.11e-11		-0.215	S100A4	S100 calcium binding protein A4	Cytoplasm	other	0.001165	8.49052e-05	down	1.54321	-1.54321	-0.625937	67
Cancer, Organismal Injury and Abnormalities	metastasis	1.11e-11		-0.215	SCRIB	scribbled planar cell polarity protein	Cytoplasm	other	0.00166284	0.000340142	down	1.49863	-1.49863	-0.583649	67
Cancer, Organismal Injury and Abnormalities	metastasis	1.11e-11		-0.215	SERPINA1	serpin peptidase inhibitor, clade A (alpha-1 antiproteinase, antitrypsin), member 1	Extracellular Space	other	0.00394634	0.00236926	up	1.42125	1.42125	0.507155	67
Cancer, Organismal Injury and Abnormalities	metastasis	1.11e-11		-0.215	SERPINE1	serpin peptidase inhibitor, clade E (nexin, plasminogen activator inhibitor type 1), member 1	Extracellular Space	other	0.000741798	3.48671e-06	up	1.50668	1.50668	0.591377	67
Cancer, Organismal Injury and Abnormalities	metastasis	1.11e-11		-0.215	SF3B1	splicing factor 3b subunit 1	Nucleus	other	0.00644189	0.00461803	up	1.38612	1.38612	0.471056	67
Cancer, Organismal Injury and Abnormalities	metastasis	1.11e-11		-0.215	SKI	SKI proto-oncogene	Nucleus	transcription regulator	0.0107715	0.00865138	down	1.33681	-1.33681	-0.418797	67
Cancer, Organismal Injury and Abnormalities	metastasis	1.11e-11		-0.215	SLC5A3	solute carrier family 5 (sodium/myo-inositol cotransporter), member 3	Plasma Membrane	transporter	0.000685433	2.37319e-06	down	1.92925	-1.92925	-0.948041	67
Cancer, Organismal Injury and Abnormalities	metastasis	1.11e-11		-0.215	SLC7A11	solute carrier family 7 (anionic amino acid transporter light chain, xc- system), member 11	Plasma Membrane	transporter	0.00252181	0.00106681	down	1.72333	-1.72333	-0.785201	67
Cancer, Organismal Injury and Abnormalities	metastasis	1.11e-11		-0.215	SRSF6	serine/arginine-rich splicing factor 6	Nucleus	other	0.006766	0.0048976	down	1.42431	-1.42431	-0.510258	67
Cancer, Organismal Injury and Abnormalities	metastasis	1.11e-11		-0.215	TGFA	transforming growth factor alpha	Extracellular Space	growth factor	0.000860926	3.04705e-05	down	1.33349	-1.33349	-0.415205	67
Cancer, Organismal Injury and Abnormalities	metastasis	1.11e-11		-0.215	TGM2	transglutaminase 2	Cytoplasm	enzyme	0.00138897	0.000183014	down	1.47091	-1.47091	-0.556707	67
Cancer, Organismal Injury and Abnormalities	metastasis	1.11e-11		-0.215	THBS1	thrombospondin 1	Extracellular Space	other	0.00100385	3.93029e-05	down	2.12413	-2.12413	-1.08687	67
Cancer, Organismal Injury and Abnormalities	metastasis	1.11e-11		-0.215	TUBB3	tubulin beta 3 class III	Cytoplasm	other	0.00131498	0.000133327	up	1.35194	1.35194	0.435028	67
Cancer, Organismal Injury and Abnormalities	metastasis	1.11e-11		-0.215	VEGFA	vascular endothelial growth factor A	Extracellular Space	growth factor	0.00581873	0.0040273	up	1.36292	1.36292	0.446704	67
Cancer, Organismal Injury and Abnormalities	metastasis	1.11e-11		-0.215	ZFP36L2	ZFP36 ring finger protein-like 2	Nucleus	transcription regulator	0.00490896	0.00321015	down	1.38247	-1.38247	-0.467251	67
Cancer, Organismal Injury and Abnormalities	abdominal cancer	1.13e-11		-1.141	AAMDC	adipogenesis associated, Mth938 domain containing	Cytoplasm	other	0.00200044	0.000620583	up	1.30271	1.30271	0.381512	423
Cancer, Organismal Injury and Abnormalities	abdominal cancer	1.13e-11		-1.141	AARS	alanyl-tRNA synthetase	Cytoplasm	enzyme	0.00247727	0.00102322	down	1.35324	-1.35324	-0.436421	423
Cancer, Organismal Injury and Abnormalities	abdominal cancer	1.13e-11		-1.141	ABCB6	ATP binding cassette subfamily B member 6 (Langereis blood group)	Cytoplasm	transporter	0.0173044	0.015271	up	1.44646	1.44646	0.532528	423
Cancer, Organismal Injury and Abnormalities	abdominal cancer	1.13e-11		-1.141	ABCC3	ATP binding cassette subfamily C member 3	Plasma Membrane	transporter	0.00355073	0.00195061	up	1.41655	1.41655	0.502386	423
Cancer, Organismal Injury and Abnormalities	abdominal cancer	1.13e-11		-1.141	ADCY6	adenylate cyclase 6	Plasma Membrane	enzyme	0.00225883	0.00084587	down	1.34294	-1.34294	-0.425398	423
Cancer, Organismal Injury and Abnormalities	abdominal cancer	1.13e-11		-1.141	ADM	adrenomedullin	Extracellular Space	other	0.0007476	1.42003e-05	up	2.49076	2.49076	1.31659	423
Cancer, Organismal Injury and Abnormalities	abdominal cancer	1.13e-11		-1.141	ADPRHL1	ADP-ribosylhydrolase like 1	Other	enzyme	0.012604	0.0104638	up	1.33725	1.33725	0.419268	423
Cancer, Organismal Injury and Abnormalities	abdominal cancer	1.13e-11		-1.141	AGRN	agrin	Plasma Membrane	other	0.00181552	0.000443859	down	1.49753	-1.49753	-0.582589	423
Cancer, Organismal Injury and Abnormalities	abdominal cancer	1.13e-11		-1.141	AHNAK2	AHNAK nucleoprotein 2	Cytoplasm	other	0.00187885	0.000492342	down	1.3315	-1.3315	-0.413047	423
Cancer, Organismal Injury and Abnormalities	abdominal cancer	1.13e-11		-1.141	ALG10B	ALG10B, alpha-1,2-glucosyltransferase	Plasma Membrane	transporter	0.00375078	0.00218171	down	1.60487	-1.60487	-0.682458	423
Cancer, Organismal Injury and Abnormalities	abdominal cancer	1.13e-11		-1.141	AMPD3	adenosine monophosphate deaminase 3	Cytoplasm	enzyme	0.00236802	0.00093113	up	1.44981	1.44981	0.535863	423
Cancer, Organismal Injury and Abnormalities	abdominal cancer	1.13e-11		-1.141	ANAPC16	anaphase promoting complex subunit 16	Nucleus	other	0.00856897	0.00656015	down	1.34291	-1.34291	-0.425358	423
Cancer, Organismal Injury and Abnormalities	abdominal cancer	1.13e-11		-1.141	ANG	angiogenin, ribonuclease, RNase A family, 5	Extracellular Space	enzyme	0.00140226	0.000189358	up	1.53085	1.53085	0.614337	423
Cancer, Organismal Injury and Abnormalities	abdominal cancer	1.13e-11		-1.141	ANGPTL4	angiopoietin like 4	Extracellular Space	other	0.00116484	7.75955e-05	up	1.68167	1.68167	0.749898	423
Cancer, Organismal Injury and Abnormalities	abdominal cancer	1.13e-11		-1.141	ANKHD1/ANKHD1-EIF4EBP3	ankyrin repeat and KH domain containing 1	Other	other	0.00839223	0.00639525	up	1.60356	1.60356	0.681277	423
Cancer, Organismal Injury and Abnormalities	abdominal cancer	1.13e-11		-1.141	APH1B	aph-1 homolog B, gamma secretase subunit	Other	peptidase	0.00220746	0.000800237	up	1.52045	1.52045	0.604499	423
Cancer, Organismal Injury and Abnormalities	abdominal cancer	1.13e-11		-1.141	APP	amyloid beta precursor protein	Plasma Membrane	other	0.00117209	8.74588e-05	up	3.23384	3.23384	1.69325	423
Cancer, Organismal Injury and Abnormalities	abdominal cancer	1.13e-11		-1.141	ARHGEF3	Rho guanine nucleotide exchange factor 3	Cytoplasm	other	0.001948	0.000567189	up	1.30322	1.30322	0.382081	423
Cancer, Organismal Injury and Abnormalities	abdominal cancer	1.13e-11		-1.141	ARL2	ADP ribosylation factor like GTPase 2	Cytoplasm	enzyme	0.00410843	0.00251527	up	1.36557	1.36557	0.449504	423
Cancer, Organismal Injury and Abnormalities	abdominal cancer	1.13e-11		-1.141	ARL2BP	ADP ribosylation factor like GTPase 2 binding protein	Cytoplasm	transcription regulator	0.00446513	0.00283517	up	1.32204	1.32204	0.40277	423
Cancer, Organismal Injury and Abnormalities	abdominal cancer	1.13e-11		-1.141	ARRDC3	arrestin domain containing 3	Plasma Membrane	other	0.0007476	6.27538e-06	up	1.94959	1.94959	0.963168	423
Cancer, Organismal Injury and Abnormalities	abdominal cancer	1.13e-11		-1.141	ASAH1	N-acylsphingosine amidohydrolase (acid ceramidase) 1	Cytoplasm	enzyme	0.00288322	0.00134844	down	1.3861	-1.3861	-0.471034	423
Cancer, Organismal Injury and Abnormalities	abdominal cancer	1.13e-11		-1.141	ATL3	atlastin GTPase 3	Cytoplasm	other	0.00381897	0.00223708	up	1.43811	1.43811	0.524176	423
Cancer, Organismal Injury and Abnormalities	abdominal cancer	1.13e-11		-1.141	ATP11B	ATPase, class VI, type 11B	Plasma Membrane	transporter	0.020897	0.0189145	up	1.32965	1.32965	0.411049	423
Cancer, Organismal Injury and Abnormalities	abdominal cancer	1.13e-11		-1.141	ATP2A2	ATPase, Ca++ transporting, cardiac muscle, slow twitch 2	Cytoplasm	transporter	0.00262152	0.0011662	down	1.46118	-1.46118	-0.54713	423
Cancer, Organismal Injury and Abnormalities	abdominal cancer	1.13e-11		-1.141	ATPAF1	ATP synthase mitochondrial F1 complex assembly factor 1	Cytoplasm	other	0.00217223	0.000772422	down	1.5827	-1.5827	-0.66239	423
Cancer, Organismal Injury and Abnormalities	abdominal cancer	1.13e-11		-1.141	B3GALT6	Beta-1,3-galactosyltransferase 6	Cytoplasm	enzyme	0.00206566	0.000703928	down	1.60788	-1.60788	-0.685158	423
Cancer, Organismal Injury and Abnormalities	abdominal cancer	1.13e-11		-1.141	B4GALT5	UDP-Gal:betaGlcNAc beta 1,4- galactosyltransferase, polypeptide 5	Cytoplasm	enzyme	0.0283088	0.0263295	up	1.50684	1.50684	0.59153	423
Cancer, Organismal Injury and Abnormalities	abdominal cancer	1.13e-11		-1.141	BAIAP2L1	BAI1-associated protein 2-like 1	Cytoplasm	other	0.0026293	0.00117698	down	1.31763	-1.31763	-0.397944	423
Cancer, Organismal Injury and Abnormalities	abdominal cancer	1.13e-11		-1.141	BEX2	brain expressed X-linked 2	Nucleus	other	0.00214819	0.000761081	down	1.40219	-1.40219	-0.487682	423
Cancer, Organismal Injury and Abnormalities	abdominal cancer	1.13e-11		-1.141	BHLHE40	basic helix-loop-helix family member e40	Nucleus	transcription regulator	0.00181552	0.000441701	up	1.61874	1.61874	0.694869	423
Cancer, Organismal Injury and Abnormalities	abdominal cancer	1.13e-11		-1.141	BHLHE41	basic helix-loop-helix family member e41	Nucleus	transcription regulator	0.00146478	0.000215186	up	1.36165	1.36165	0.445351	423
Cancer, Organismal Injury and Abnormalities	abdominal cancer	1.13e-11		-1.141	BMPR2	bone morphogenetic protein receptor type II	Plasma Membrane	kinase	0.00151471	0.000260839	up	1.37984	1.37984	0.464505	423
Cancer, Organismal Injury and Abnormalities	abdominal cancer	1.13e-11		-1.141	C10orf10	chromosome 10 open reading frame 10	Cytoplasm	other	0.0007476	1.16005e-05	up	2.12683	2.12683	1.08871	423
Cancer, Organismal Injury and Abnormalities	abdominal cancer	1.13e-11		-1.141	C10orf12	chromosome 10 open reading frame 12	Other	transcription regulator	0.0022833	0.000861268	up	1.47962	1.47962	0.565231	423
Cancer, Organismal Injury and Abnormalities	abdominal cancer	1.13e-11		-1.141	C11orf65	chromosome 11 open reading frame 65	Other	other	0.00783255	0.00587671	up	1.53591	1.53591	0.61909	423
Cancer, Organismal Injury and Abnormalities	abdominal cancer	1.13e-11		-1.141	C11orf70	chromosome 11 open reading frame 70	Other	other	0.00146829	0.000220036	up	1.48191	1.48191	0.567453	423
Cancer, Organismal Injury and Abnormalities	abdominal cancer	1.13e-11		-1.141	C15orf40	chromosome 15 open reading frame 40	Other	other	0.00166284	0.000341842	down	1.59188	-1.59188	-0.670728	423
Cancer, Organismal Injury and Abnormalities	abdominal cancer	1.13e-11		-1.141	C15orf48	chromosome 15 open reading frame 48	Nucleus	other	0.00114455	6.32125e-05	up	1.69363	1.69363	0.760116	423
Cancer, Organismal Injury and Abnormalities	abdominal cancer	1.13e-11		-1.141	C1orf94	chromosome 1 open reading frame 94	Extracellular Space	other	0.00394809	0.00237303	down	1.41806	-1.41806	-0.503923	423
Cancer, Organismal Injury and Abnormalities	abdominal cancer	1.13e-11		-1.141	C3orf14	chromosome 3 open reading frame 14	Other	other	0.00294878	0.00141765	up	1.45357	1.45357	0.539596	423
Cancer, Organismal Injury and Abnormalities	abdominal cancer	1.13e-11		-1.141	C5orf24	chromosome 5 open reading frame 24	Other	other	0.00197363	0.000583952	down	1.56406	-1.56406	-0.645296	423
Cancer, Organismal Injury and Abnormalities	abdominal cancer	1.13e-11		-1.141	C5orf28	chromosome 5 open reading frame 28	Other	other	0.00293654	0.00140195	down	1.36489	-1.36489	-0.448789	423
Cancer, Organismal Injury and Abnormalities	abdominal cancer	1.13e-11		-1.141	C5orf45	chromosome 5 open reading frame 45	Other	other	0.00138338	0.000173925	down	1.53393	-1.53393	-0.617232	423
Cancer, Organismal Injury and Abnormalities	abdominal cancer	1.13e-11		-1.141	C6orf89	chromosome 6 open reading frame 89	Cytoplasm	other	0.00165568	0.000333101	down	1.33022	-1.33022	-0.411667	423
Cancer, Organismal Injury and Abnormalities	abdominal cancer	1.13e-11		-1.141	CALD1	caldesmon 1	Cytoplasm	other	0.0100718	0.00798881	up	1.34547	1.34547	0.428106	423
Cancer, Organismal Injury and Abnormalities	abdominal cancer	1.13e-11		-1.141	CALM1 (includes others)	calmodulin 1 (phosphorylase kinase, delta)	Cytoplasm	other	0.0364156	0.034597	up	1.38594	1.38594	0.470869	423
Cancer, Organismal Injury and Abnormalities	abdominal cancer	1.13e-11		-1.141	CALR	calreticulin	Cytoplasm	transcription regulator	0.00151471	0.000262537	down	1.65213	-1.65213	-0.724328	423
Cancer, Organismal Injury and Abnormalities	abdominal cancer	1.13e-11		-1.141	CAP2	CAP, adenylate cyclase-associated protein, 2 (yeast)	Plasma Membrane	other	0.00334307	0.0017501	up	1.4421	1.4421	0.528167	423
Cancer, Organismal Injury and Abnormalities	abdominal cancer	1.13e-11		-1.141	CASP4	caspase 4	Cytoplasm	peptidase	0.00332676	0.00173766	up	1.57226	1.57226	0.652844	423
Cancer, Organismal Injury and Abnormalities	abdominal cancer	1.13e-11		-1.141	CBS/CBSL	cystathionine-beta-synthase	Cytoplasm	enzyme	0.00201364	0.000649525	down	1.56168	-1.56168	-0.643095	423
Cancer, Organismal Injury and Abnormalities	abdominal cancer	1.13e-11		-1.141	CBX6	chromobox 6	Nucleus	other	0.00251504	0.00105682	down	1.49378	-1.49378	-0.578969	423
Cancer, Organismal Injury and Abnormalities	abdominal cancer	1.13e-11		-1.141	CCDC8	coiled-coil domain containing 8	Plasma Membrane	other	0.0018929	0.000505424	down	1.42945	-1.42945	-0.515464	423
Cancer, Organismal Injury and Abnormalities	abdominal cancer	1.13e-11		-1.141	CCDC93	coiled-coil domain containing 93	Extracellular Space	other	0.00244394	0.00100104	up	1.34557	1.34557	0.428219	423
Cancer, Organismal Injury and Abnormalities	abdominal cancer	1.13e-11		-1.141	CCND1	cyclin D1	Nucleus	transcription regulator	0.00490661	0.00320573	down	1.33037	-1.33037	-0.411832	423
Cancer, Organismal Injury and Abnormalities	abdominal cancer	1.13e-11		-1.141	CD200	CD200 molecule	Plasma Membrane	other	0.00186551	0.000480078	down	1.7994	-1.7994	-0.847517	423
Cancer, Organismal Injury and Abnormalities	abdominal cancer	1.13e-11		-1.141	CD58	CD58 molecule	Plasma Membrane	transmembrane receptor	0.00394634	0.00236379	down	1.31528	-1.31528	-0.395375	423
Cancer, Organismal Injury and Abnormalities	abdominal cancer	1.13e-11		-1.141	CD68	CD68 molecule	Plasma Membrane	other	0.00330675	0.00172526	up	1.42501	1.42501	0.510976	423
Cancer, Organismal Injury and Abnormalities	abdominal cancer	1.13e-11		-1.141	CDCP1	CUB domain containing protein 1	Plasma Membrane	other	0.00222918	0.000826268	up	1.40764	1.40764	0.493274	423
Cancer, Organismal Injury and Abnormalities	abdominal cancer	1.13e-11		-1.141	CDKN2B	cyclin-dependent kinase inhibitor 2B (p15, inhibits CDK4)	Nucleus	transcription regulator	0.00161465	0.000304222	down	1.73153	-1.73153	-0.79205	423
Cancer, Organismal Injury and Abnormalities	abdominal cancer	1.13e-11		-1.141	CDKN2C	cyclin-dependent kinase inhibitor 2C (p18, inhibits CDK4)	Nucleus	transcription regulator	0.0038644	0.00227349	up	1.35298	1.35298	0.436137	423
Cancer, Organismal Injury and Abnormalities	abdominal cancer	1.13e-11		-1.141	CENPU	centromere protein U	Nucleus	other	0.00909984	0.00707884	down	1.35501	-1.35501	-0.438308	423
Cancer, Organismal Injury and Abnormalities	abdominal cancer	1.13e-11		-1.141	CEP89	centrosomal protein 89kDa	Cytoplasm	other	0.00148584	0.000239108	up	1.36065	1.36065	0.444297	423
Cancer, Organismal Injury and Abnormalities	abdominal cancer	1.13e-11		-1.141	CERKL	ceramide kinase like	Other	other	0.00572878	0.00393812	down	1.30892	-1.30892	-0.388381	423
Cancer, Organismal Injury and Abnormalities	abdominal cancer	1.13e-11		-1.141	CHD4	chromodomain helicase DNA binding protein 4	Nucleus	enzyme	0.00205361	0.000696847	down	1.44547	-1.44547	-0.531542	423
Cancer, Organismal Injury and Abnormalities	abdominal cancer	1.13e-11		-1.141	CHST2	carbohydrate (N-acetylglucosamine-6-O) sulfotransferase 2	Cytoplasm	enzyme	0.00270362	0.00122473	down	1.42789	-1.42789	-0.51388	423
Cancer, Organismal Injury and Abnormalities	abdominal cancer	1.13e-11		-1.141	CHSY3	chondroitin sulfate synthase 3	Cytoplasm	enzyme	0.0169896	0.0149532	down	1.46625	-1.46625	-0.552134	423
Cancer, Organismal Injury and Abnormalities	abdominal cancer	1.13e-11		-1.141	CIRBP	cold inducible RNA binding protein	Nucleus	translation regulator	0.00343168	0.00181582	down	1.5841	-1.5841	-0.663664	423
Cancer, Organismal Injury and Abnormalities	abdominal cancer	1.13e-11		-1.141	CITED1	Cbp/p300-interacting transactivator, with Glu/Asp rich carboxy-terminal domain, 1	Nucleus	transcription regulator	0.0053777	0.0035982	down	1.44848	-1.44848	-0.534536	423
Cancer, Organismal Injury and Abnormalities	abdominal cancer	1.13e-11		-1.141	CITED2	Cbp/p300-interacting transactivator, with Glu/Asp rich carboxy-terminal domain, 2	Nucleus	transcription regulator	0.00138338	0.000167568	down	1.40045	-1.40045	-0.485895	423
Cancer, Organismal Injury and Abnormalities	abdominal cancer	1.13e-11		-1.141	CLCN5	chloride channel, voltage-sensitive 5	Plasma Membrane	ion channel	0.00136892	0.00015817	down	1.39298	-1.39298	-0.47817	423
Cancer, Organismal Injury and Abnormalities	abdominal cancer	1.13e-11		-1.141	CLU	clusterin	Cytoplasm	other	0.00192278	0.000542073	up	1.31757	1.31757	0.397876	423
Cancer, Organismal Injury and Abnormalities	abdominal cancer	1.13e-11		-1.141	COL4A3BP	collagen, type IV, alpha 3 (Goodpasture antigen) binding protein	Cytoplasm	kinase	0.00203642	0.000679371	up	1.53382	1.53382	0.617133	423
Cancer, Organismal Injury and Abnormalities	abdominal cancer	1.13e-11		-1.141	COPB1	coatomer protein complex subunit beta 1	Cytoplasm	transporter	0.00305675	0.00151538	down	1.38585	-1.38585	-0.470775	423
Cancer, Organismal Injury and Abnormalities	abdominal cancer	1.13e-11		-1.141	CORO2A	coronin 2A	Cytoplasm	other	0.00186551	0.000477784	down	1.36084	-1.36084	-0.4445	423
Cancer, Organismal Injury and Abnormalities	abdominal cancer	1.13e-11		-1.141	CREB3L2	cAMP responsive element binding protein 3-like 2	Nucleus	transcription regulator	0.00622905	0.00442475	up	1.39885	1.39885	0.484239	423
Cancer, Organismal Injury and Abnormalities	abdominal cancer	1.13e-11		-1.141	CRELD1	cysteine rich with EGF-like domains 1	Other	other	0.00478488	0.00310371	down	1.34882	-1.34882	-0.431694	423
Cancer, Organismal Injury and Abnormalities	abdominal cancer	1.13e-11		-1.141	CRELD2	cysteine rich with EGF-like domains 2	Other	other	0.00158605	0.000291114	down	1.58824	-1.58824	-0.667429	423
Cancer, Organismal Injury and Abnormalities	abdominal cancer	1.13e-11		-1.141	CRIP1	cysteine-rich protein 1 (intestinal)	Cytoplasm	other	0.00237445	0.000944479	up	1.45631	1.45631	0.542315	423
Cancer, Organismal Injury and Abnormalities	abdominal cancer	1.13e-11		-1.141	CSNK1D	casein kinase 1, delta	Cytoplasm	kinase	0.00138488	0.000179609	up	1.36398	1.36398	0.447821	423
Cancer, Organismal Injury and Abnormalities	abdominal cancer	1.13e-11		-1.141	CTDSPL2	CTD small phosphatase like 2	Nucleus	phosphatase	0.0022833	0.000861057	up	1.3889	1.3889	0.473943	423
Cancer, Organismal Injury and Abnormalities	abdominal cancer	1.13e-11		-1.141	CTGF	connective tissue growth factor	Extracellular Space	growth factor	0.0007476	1.05928e-05	down	1.62646	-1.62646	-0.701739	423
Cancer, Organismal Injury and Abnormalities	abdominal cancer	1.13e-11		-1.141	CTPS1	CTP synthase 1	Nucleus	enzyme	0.00154258	0.000269181	down	1.35016	-1.35016	-0.433126	423
Cancer, Organismal Injury and Abnormalities	abdominal cancer	1.13e-11		-1.141	CXCR4	chemokine (C-X-C motif) receptor 4	Plasma Membrane	G-protein coupled receptor	0.00394634	0.00236034	up	1.95993	1.95993	0.970804	423
Cancer, Organismal Injury and Abnormalities	abdominal cancer	1.13e-11		-1.141	CYP1A1	cytochrome P450 family 1 subfamily A member 1	Cytoplasm	enzyme	0.00138411	0.000177692	down	1.35121	-1.35121	-0.434255	423
Cancer, Organismal Injury and Abnormalities	abdominal cancer	1.13e-11		-1.141	CYP1B1	cytochrome P450 family 1 subfamily B member 1	Cytoplasm	enzyme	0.0111449	0.00902095	up	1.46042	1.46042	0.546386	423
Cancer, Organismal Injury and Abnormalities	abdominal cancer	1.13e-11		-1.141	DCTN5	dynactin subunit 5	Cytoplasm	other	0.00241202	0.000975445	up	1.31837	1.31837	0.398755	423
Cancer, Organismal Injury and Abnormalities	abdominal cancer	1.13e-11		-1.141	DDX17	DEAD-box helicase 17	Nucleus	enzyme	0.00200044	0.000619016	up	1.51616	1.51616	0.600419	423
Cancer, Organismal Injury and Abnormalities	abdominal cancer	1.13e-11		-1.141	DDX3X	DEAD-box helicase 3, X-linked	Cytoplasm	enzyme	0.00644189	0.00462136	down	1.42757	-1.42757	-0.513559	423
Cancer, Organismal Injury and Abnormalities	abdominal cancer	1.13e-11		-1.141	DDX41	DEAD-box helicase 41	Nucleus	enzyme	0.00151471	0.00026003	up	1.46713	1.46713	0.552998	423
Cancer, Organismal Injury and Abnormalities	abdominal cancer	1.13e-11		-1.141	DECR1	2,4-dienoyl-CoA reductase 1, mitochondrial	Cytoplasm	enzyme	0.00133646	0.000139771	up	1.39606	1.39606	0.481365	423
Cancer, Organismal Injury and Abnormalities	abdominal cancer	1.13e-11		-1.141	DIP2B	disco interacting protein 2 homolog B	Cytoplasm	other	0.0136679	0.0115719	up	1.31777	1.31777	0.398103	423
Cancer, Organismal Injury and Abnormalities	abdominal cancer	1.13e-11		-1.141	DIS3L2	DIS3 like 3'-5' exoribonuclease 2	Cytoplasm	enzyme	0.0078975	0.00594358	up	1.61817	1.61817	0.694361	423
Cancer, Organismal Injury and Abnormalities	abdominal cancer	1.13e-11		-1.141	DKK1	dickkopf WNT signaling pathway inhibitor 1	Extracellular Space	growth factor	0.001383	0.000162515	down	1.89952	-1.89952	-0.925636	423
Cancer, Organismal Injury and Abnormalities	abdominal cancer	1.13e-11		-1.141	DLGAP4	discs, large (Drosophila) homolog-associated protein 4	Plasma Membrane	other	0.00255331	0.00111239	up	1.3295	1.3295	0.41088	423
Cancer, Organismal Injury and Abnormalities	abdominal cancer	1.13e-11		-1.141	DNAJC16	DnaJ heat shock protein family (Hsp40) member C16	Other	other	0.00166284	0.000342639	down	1.38045	-1.38045	-0.465134	423
Cancer, Organismal Injury and Abnormalities	abdominal cancer	1.13e-11		-1.141	DNAJC21	DnaJ heat shock protein family (Hsp40) member C21	Other	other	0.00406259	0.0024681	down	1.5748	-1.5748	-0.655167	423
Cancer, Organismal Injury and Abnormalities	abdominal cancer	1.13e-11		-1.141	DPCD	deleted in primary ciliary dyskinesia homolog (mouse)	Nucleus	other	0.00158605	0.000283506	up	1.37083	1.37083	0.455051	423
Cancer, Organismal Injury and Abnormalities	abdominal cancer	1.13e-11		-1.141	DPYD	dihydropyrimidine dehydrogenase	Cytoplasm	enzyme	0.00181552	0.000456197	up	1.41031	1.41031	0.496009	423
Cancer, Organismal Injury and Abnormalities	abdominal cancer	1.13e-11		-1.141	DTNB	dystrobrevin beta	Plasma Membrane	other	0.0036782	0.00206818	up	1.31737	1.31737	0.397657	423
Cancer, Organismal Injury and Abnormalities	abdominal cancer	1.13e-11		-1.141	DUSP6	dual specificity phosphatase 6	Cytoplasm	phosphatase	0.00162763	0.000309302	down	1.50826	-1.50826	-0.592884	423
Cancer, Organismal Injury and Abnormalities	abdominal cancer	1.13e-11		-1.141	EDEM3	ER degradation enhancer, mannosidase alpha-like 3	Cytoplasm	enzyme	0.00118285	9.64184e-05	down	1.4345	-1.4345	-0.520549	423
Cancer, Organismal Injury and Abnormalities	abdominal cancer	1.13e-11		-1.141	EEF1A1	eukaryotic translation elongation factor 1 alpha 1	Cytoplasm	translation regulator	0.017384	0.0153514	down	1.33781	-1.33781	-0.419869	423
Cancer, Organismal Injury and Abnormalities	abdominal cancer	1.13e-11		-1.141	EFL1	elongation factor like GTPase 1	Cytoplasm	translation regulator	0.00459833	0.00294385	up	1.44848	1.44848	0.53454	423
Cancer, Organismal Injury and Abnormalities	abdominal cancer	1.13e-11		-1.141	EGFR	epidermal growth factor receptor	Plasma Membrane	kinase	0.0111021	0.00896913	up	1.32036	1.32036	0.400935	423
Cancer, Organismal Injury and Abnormalities	abdominal cancer	1.13e-11		-1.141	EGR1	early growth response 1	Nucleus	transcription regulator	0.001165	8.5561e-05	up	1.78195	1.78195	0.833456	423
Cancer, Organismal Injury and Abnormalities	abdominal cancer	1.13e-11		-1.141	EHD1	EH domain containing 1	Cytoplasm	other	0.00112197	5.99879e-05	down	3.09459	-3.09459	-1.62975	423
Cancer, Organismal Injury and Abnormalities	abdominal cancer	1.13e-11		-1.141	EHD2	EH domain containing 2	Nucleus	other	0.002762	0.00126253	down	1.65727	-1.65727	-0.728805	423
Cancer, Organismal Injury and Abnormalities	abdominal cancer	1.13e-11		-1.141	EML2	echinoderm microtubule associated protein like 2	Cytoplasm	other	0.00370895	0.00212251	up	1.75006	1.75006	0.807408	423
Cancer, Organismal Injury and Abnormalities	abdominal cancer	1.13e-11		-1.141	EML5	echinoderm microtubule associated protein like 5	Cytoplasm	other	0.00138338	0.00017211	down	1.60068	-1.60068	-0.678682	423
Cancer, Organismal Injury and Abnormalities	abdominal cancer	1.13e-11		-1.141	ENO2	enolase 2 (gamma, neuronal)	Cytoplasm	enzyme	0.00164992	0.00032475	up	1.6171	1.6171	0.693407	423
Cancer, Organismal Injury and Abnormalities	abdominal cancer	1.13e-11		-1.141	ERLIN2	ER lipid raft associated 2	Plasma Membrane	other	0.00203342	0.000661327	down	1.4685	-1.4685	-0.554341	423
Cancer, Organismal Injury and Abnormalities	abdominal cancer	1.13e-11		-1.141	EXOSC9	exosome component 9	Nucleus	enzyme	0.00116484	8.27573e-05	up	1.3231	1.3231	0.40392	423
Cancer, Organismal Injury and Abnormalities	abdominal cancer	1.13e-11		-1.141	EXTL2	exostosin-like glycosyltransferase 2	Cytoplasm	enzyme	0.00302327	0.00147702	down	1.3533	-1.3533	-0.436482	423
Cancer, Organismal Injury and Abnormalities	abdominal cancer	1.13e-11		-1.141	FAM101B	family with sequence similarity 101 member B	Other	other	0.00116484	8.41803e-05	down	1.43389	-1.43389	-0.519937	423
Cancer, Organismal Injury and Abnormalities	abdominal cancer	1.13e-11		-1.141	FAM120B	family with sequence similarity 120B	Other	other	0.0216111	0.0196303	down	1.34203	-1.34203	-0.424414	423
Cancer, Organismal Injury and Abnormalities	abdominal cancer	1.13e-11		-1.141	FAM122A	family with sequence similarity 122A	Extracellular Space	other	0.00472553	0.00305858	down	1.58253	-1.58253	-0.662232	423
Cancer, Organismal Injury and Abnormalities	abdominal cancer	1.13e-11		-1.141	FAM13B	family with sequence similarity 13 member B	Cytoplasm	other	0.00360069	0.00201013	up	1.46486	1.46486	0.55076	423
Cancer, Organismal Injury and Abnormalities	abdominal cancer	1.13e-11		-1.141	FAM179B	family with sequence similarity 179 member B	Extracellular Space	other	0.00200044	0.000610077	up	1.45962	1.45962	0.54559	423
Cancer, Organismal Injury and Abnormalities	abdominal cancer	1.13e-11		-1.141	FAM196A	family with sequence similarity 196 member A	Other	other	0.0206214	0.0186101	down	1.33682	-1.33682	-0.418804	423
Cancer, Organismal Injury and Abnormalities	abdominal cancer	1.13e-11		-1.141	FAM46A	family with sequence similarity 46 member A	Other	other	0.00494174	0.00323449	down	1.35081	-1.35081	-0.433828	423
Cancer, Organismal Injury and Abnormalities	abdominal cancer	1.13e-11		-1.141	FAM53A	family with sequence similarity 53 member A	Nucleus	other	0.0046331	0.00297731	down	1.56791	-1.56791	-0.648847	423
Cancer, Organismal Injury and Abnormalities	abdominal cancer	1.13e-11		-1.141	FBXO11	F-box protein 11	Cytoplasm	enzyme	0.00354507	0.00194286	down	1.39803	-1.39803	-0.483398	423
Cancer, Organismal Injury and Abnormalities	abdominal cancer	1.13e-11		-1.141	FBXO42	F-box protein 42	Other	other	0.00187225	0.000485248	up	1.30259	1.30259	0.381379	423
Cancer, Organismal Injury and Abnormalities	abdominal cancer	1.13e-11		-1.141	FBXO5	F-box protein 5	Nucleus	enzyme	0.00203642	0.000679084	down	1.36291	-1.36291	-0.446685	423
Cancer, Organismal Injury and Abnormalities	abdominal cancer	1.13e-11		-1.141	FBXO9	F-box protein 9	Cytoplasm	enzyme	0.00317831	0.00159838	down	1.35654	-1.35654	-0.43993	423
Cancer, Organismal Injury and Abnormalities	abdominal cancer	1.13e-11		-1.141	FDFT1	farnesyl-diphosphate farnesyltransferase 1	Cytoplasm	enzyme	0.00118285	9.27435e-05	up	1.3937	1.3937	0.478922	423
Cancer, Organismal Injury and Abnormalities	abdominal cancer	1.13e-11		-1.141	FGF2	fibroblast growth factor 2 (basic)	Extracellular Space	growth factor	0.008125	0.00615486	down	1.38757	-1.38757	-0.472561	423
Cancer, Organismal Injury and Abnormalities	abdominal cancer	1.13e-11		-1.141	FGGY	FGGY carbohydrate kinase domain containing	Other	other	0.00261944	0.00115274	up	1.52506	1.52506	0.608868	423
Cancer, Organismal Injury and Abnormalities	abdominal cancer	1.13e-11		-1.141	FHL1	four and a half LIM domains 1	Cytoplasm	other	0.0031342	0.00156526	down	1.3741	-1.3741	-0.458488	423
Cancer, Organismal Injury and Abnormalities	abdominal cancer	1.13e-11		-1.141	FKBP10	FK506 binding protein 10	Cytoplasm	enzyme	0.00138411	0.000177486	up	1.30861	1.30861	0.388039	423
Cancer, Organismal Injury and Abnormalities	abdominal cancer	1.13e-11		-1.141	FKBP5	FK506 binding protein 5	Nucleus	enzyme	0.00121801	0.000105767	up	1.41382	1.41382	0.499597	423
Cancer, Organismal Injury and Abnormalities	abdominal cancer	1.13e-11		-1.141	FKBP7	FK506 binding protein 7	Cytoplasm	enzyme	0.00254021	0.0010931	down	1.34095	-1.34095	-0.423255	423
Cancer, Organismal Injury and Abnormalities	abdominal cancer	1.13e-11		-1.141	FN1	fibronectin 1	Extracellular Space	enzyme	0.00158605	0.000284815	down	1.34562	-1.34562	-0.428276	423
Cancer, Organismal Injury and Abnormalities	abdominal cancer	1.13e-11		-1.141	FOS	FBJ murine osteosarcoma viral oncogene homolog	Nucleus	transcription regulator	0.00140226	0.000189193	down	1.55023	-1.55023	-0.632485	423
Cancer, Organismal Injury and Abnormalities	abdominal cancer	1.13e-11		-1.141	FOSL1	FOS like antigen 1	Nucleus	transcription regulator	0.0007476	5.18184e-06	up	1.92706	1.92706	0.946405	423
Cancer, Organismal Injury and Abnormalities	abdominal cancer	1.13e-11		-1.141	FOXC1	forkhead box C1	Nucleus	transcription regulator	0.00293602	0.00138962	down	1.46082	-1.46082	-0.546776	423
Cancer, Organismal Injury and Abnormalities	abdominal cancer	1.13e-11		-1.141	FREM2	FRAS1 related extracellular matrix protein 2	Extracellular Space	other	0.00116484	8.14992e-05	down	1.70149	-1.70149	-0.766801	423
Cancer, Organismal Injury and Abnormalities	abdominal cancer	1.13e-11		-1.141	FUS	FUS RNA binding protein	Nucleus	transcription regulator	0.00109679	5.21976e-05	down	1.64223	-1.64223	-0.715657	423
Cancer, Organismal Injury and Abnormalities	abdominal cancer	1.13e-11		-1.141	FUT11	fucosyltransferase 11 (alpha (1,3) fucosyltransferase)	Cytoplasm	enzyme	0.00146829	0.000222124	up	1.4594	1.4594	0.545376	423
Cancer, Organismal Injury and Abnormalities	abdominal cancer	1.13e-11		-1.141	FYCO1	FYVE and coiled-coil domain containing 1	Cytoplasm	other	0.00252597	0.00107957	up	1.43961	1.43961	0.525681	423
Cancer, Organismal Injury and Abnormalities	abdominal cancer	1.13e-11		-1.141	FZD7	frizzled class receptor 7	Plasma Membrane	G-protein coupled receptor	0.00241202	0.000966785	down	1.38245	-1.38245	-0.467227	423
Cancer, Organismal Injury and Abnormalities	abdominal cancer	1.13e-11		-1.141	GAD1	glutamate decarboxylase 1	Cytoplasm	enzyme	0.0113939	0.0092718	up	1.32554	1.32554	0.406578	423
Cancer, Organismal Injury and Abnormalities	abdominal cancer	1.13e-11		-1.141	GAPVD1	GTPase activating protein and VPS9 domains 1	Cytoplasm	other	0.00163934	0.000320741	down	1.65407	-1.65407	-0.72602	423
Cancer, Organismal Injury and Abnormalities	abdominal cancer	1.13e-11		-1.141	GATAD2A	GATA zinc finger domain containing 2A	Nucleus	transcription regulator	0.00102886	4.30179e-05	down	1.37997	-1.37997	-0.464641	423
Cancer, Organismal Injury and Abnormalities	abdominal cancer	1.13e-11		-1.141	GBE1	glucan (1,4-alpha-), branching enzyme 1	Cytoplasm	enzyme	0.00203342	0.000663071	up	1.40427	1.40427	0.489822	423
Cancer, Organismal Injury and Abnormalities	abdominal cancer	1.13e-11		-1.141	GCFC2	GC-rich sequence DNA-binding factor 2	Nucleus	transcription regulator	0.0135448	0.0114438	down	1.49857	-1.49857	-0.583582	423
Cancer, Organismal Injury and Abnormalities	abdominal cancer	1.13e-11		-1.141	GCSH	glycine cleavage system protein H (aminomethyl carrier)	Cytoplasm	enzyme	0.00172435	0.00038259	down	1.35179	-1.35179	-0.434875	423
Cancer, Organismal Injury and Abnormalities	abdominal cancer	1.13e-11		-1.141	GDF11	growth differentiation factor 11	Extracellular Space	growth factor	0.0201226	0.0180536	down	1.30086	-1.30086	-0.379466	423
Cancer, Organismal Injury and Abnormalities	abdominal cancer	1.13e-11		-1.141	GDF15	growth differentiation factor 15	Extracellular Space	growth factor	0.00317847	0.00160978	down	1.53177	-1.53177	-0.615203	423
Cancer, Organismal Injury and Abnormalities	abdominal cancer	1.13e-11		-1.141	GFPT1	glutamine--fructose-6-phosphate transaminase 1	Cytoplasm	enzyme	0.00162763	0.000313008	down	1.40177	-1.40177	-0.48725	423
Cancer, Organismal Injury and Abnormalities	abdominal cancer	1.13e-11		-1.141	GIT2	G protein-coupled receptor kinase interacting ArfGAP 2	Nucleus	other	0.00105942	4.66841e-05	up	1.48822	1.48822	0.573585	423
Cancer, Organismal Injury and Abnormalities	abdominal cancer	1.13e-11		-1.141	GLG1	golgi glycoprotein 1	Cytoplasm	other	0.00203642	0.000672781	down	1.34233	-1.34233	-0.42474	423
Cancer, Organismal Injury and Abnormalities	abdominal cancer	1.13e-11		-1.141	GNAI2	guanine nucleotide binding protein (G protein), alpha inhibiting activity polypeptide 2	Plasma Membrane	other	0.00605823	0.00427493	up	1.3196	1.3196	0.400103	423
Cancer, Organismal Injury and Abnormalities	abdominal cancer	1.13e-11		-1.141	GOLGA3	golgin A3	Cytoplasm	transporter	0.00717348	0.00525578	down	1.43769	-1.43769	-0.523755	423
Cancer, Organismal Injury and Abnormalities	abdominal cancer	1.13e-11		-1.141	GPD2	glycerol-3-phosphate dehydrogenase 2	Cytoplasm	enzyme	0.00200672	0.00062489	down	1.3481	-1.3481	-0.430926	423
Cancer, Organismal Injury and Abnormalities	abdominal cancer	1.13e-11		-1.141	GPI	glucose-6-phosphate isomerase	Extracellular Space	enzyme	0.00114455	6.2706e-05	up	1.49481	1.49481	0.579959	423
Cancer, Organismal Injury and Abnormalities	abdominal cancer	1.13e-11		-1.141	GPRC5A	G protein-coupled receptor, class C, group 5, member A	Plasma Membrane	G-protein coupled receptor	0.000860926	3.08558e-05	up	1.46291	1.46291	0.54884	423
Cancer, Organismal Injury and Abnormalities	abdominal cancer	1.13e-11		-1.141	GSPT1	G1 to S phase transition 1	Cytoplasm	translation regulator	0.00114838	7.00672e-05	down	1.51194	-1.51194	-0.596398	423
Cancer, Organismal Injury and Abnormalities	abdominal cancer	1.13e-11		-1.141	GUK1	guanylate kinase 1	Cytoplasm	kinase	0.00336719	0.00176471	up	1.30279	1.30279	0.381607	423
Cancer, Organismal Injury and Abnormalities	abdominal cancer	1.13e-11		-1.141	HARS	histidyl-tRNA synthetase	Cytoplasm	enzyme	0.000815012	1.91542e-05	down	1.55864	-1.55864	-0.640284	423
Cancer, Organismal Injury and Abnormalities	abdominal cancer	1.13e-11		-1.141	HDGF	hepatoma-derived growth factor	Extracellular Space	growth factor	0.000754058	1.59495e-05	up	1.37491	1.37491	0.459334	423
Cancer, Organismal Injury and Abnormalities	abdominal cancer	1.13e-11		-1.141	HERPUD1	homocysteine-inducible, endoplasmic reticulum stress-inducible, ubiquitin-like domain member 1	Cytoplasm	other	0.000858893	2.94461e-05	down	1.52161	-1.52161	-0.6056	423
Cancer, Organismal Injury and Abnormalities	abdominal cancer	1.13e-11		-1.141	HILPDA	hypoxia inducible lipid droplet-associated	Cytoplasm	other	0.000928037	3.48968e-05	up	1.4662	1.4662	0.55208	423
Cancer, Organismal Injury and Abnormalities	abdominal cancer	1.13e-11		-1.141	HIPK2	homeodomain interacting protein kinase 2	Nucleus	kinase	0.0102887	0.00820315	up	1.46018	1.46018	0.546146	423
Cancer, Organismal Injury and Abnormalities	abdominal cancer	1.13e-11		-1.141	HIST1H2AE	histone cluster 1, H2ae	Nucleus	other	0.0151666	0.0131082	up	1.42076	1.42076	0.506665	423
Cancer, Organismal Injury and Abnormalities	abdominal cancer	1.13e-11		-1.141	HK1	hexokinase 1	Cytoplasm	kinase	0.00142075	0.000202844	up	1.40679	1.40679	0.492408	423
Cancer, Organismal Injury and Abnormalities	abdominal cancer	1.13e-11		-1.141	HK2	hexokinase 2	Cytoplasm	kinase	0.0007476	1.15051e-05	up	2.13059	2.13059	1.09126	423
Cancer, Organismal Injury and Abnormalities	abdominal cancer	1.13e-11		-1.141	HLA-A	major histocompatibility complex, class I, A	Plasma Membrane	other	0.00172435	0.000379509	up	1.35838	1.35838	0.441891	423
Cancer, Organismal Injury and Abnormalities	abdominal cancer	1.13e-11		-1.141	HMOX1	heme oxygenase 1	Cytoplasm	enzyme	0.00118285	9.56603e-05	down	1.84891	-1.84891	-0.886677	423
Cancer, Organismal Injury and Abnormalities	abdominal cancer	1.13e-11		-1.141	HNRNPA1	heterogeneous nuclear ribonucleoprotein A1	Nucleus	other	0.00198062	0.000588564	down	1.36082	-1.36082	-0.444472	423
Cancer, Organismal Injury and Abnormalities	abdominal cancer	1.13e-11		-1.141	HNRNPM	heterogeneous nuclear ribonucleoprotein M	Nucleus	other	0.00444829	0.00281742	down	1.52152	-1.52152	-0.605513	423
Cancer, Organismal Injury and Abnormalities	abdominal cancer	1.13e-11		-1.141	HP1BP3	heterochromatin protein 1, binding protein 3	Nucleus	other	0.00149985	0.000249213	down	1.43371	-1.43371	-0.519756	423
Cancer, Organismal Injury and Abnormalities	abdominal cancer	1.13e-11		-1.141	HRH1	histamine receptor H1	Plasma Membrane	G-protein coupled receptor	0.0024792	0.00102548	up	1.46433	1.46433	0.550237	423
Cancer, Organismal Injury and Abnormalities	abdominal cancer	1.13e-11		-1.141	HSP90B1	heat shock protein 90kDa beta family member 1	Cytoplasm	other	0.00625171	0.00445554	down	1.63216	-1.63216	-0.706786	423
Cancer, Organismal Injury and Abnormalities	abdominal cancer	1.13e-11		-1.141	HSPA5	heat shock protein family A (Hsp70) member 5	Cytoplasm	enzyme	0.00142075	0.000198239	down	1.93436	-1.93436	-0.951855	423
Cancer, Organismal Injury and Abnormalities	abdominal cancer	1.13e-11		-1.141	HYOU1	hypoxia up-regulated 1	Cytoplasm	other	0.00162763	0.000313061	down	2.08637	-2.08637	-1.06099	423
Cancer, Organismal Injury and Abnormalities	abdominal cancer	1.13e-11		-1.141	IARS	isoleucyl-tRNA synthetase	Cytoplasm	enzyme	0.00118285	9.79914e-05	down	1.46589	-1.46589	-0.551779	423
Cancer, Organismal Injury and Abnormalities	abdominal cancer	1.13e-11		-1.141	IER3	immediate early response 3	Cytoplasm	other	0.00190299	0.000509864	down	1.49732	-1.49732	-0.582378	423
Cancer, Organismal Injury and Abnormalities	abdominal cancer	1.13e-11		-1.141	IFIT2	interferon induced protein with tetratricopeptide repeats 2	Cytoplasm	other	0.00172435	0.000368344	up	1.50726	1.50726	0.591925	423
Cancer, Organismal Injury and Abnormalities	abdominal cancer	1.13e-11		-1.141	IFITM1	interferon induced transmembrane protein 1	Plasma Membrane	transmembrane receptor	0.00186551	0.000478333	up	1.5341	1.5341	0.617391	423
Cancer, Organismal Injury and Abnormalities	abdominal cancer	1.13e-11		-1.141	IFITM2	interferon induced transmembrane protein 2	Other	other	0.00181552	0.000456546	up	1.51037	1.51037	0.5949	423
Cancer, Organismal Injury and Abnormalities	abdominal cancer	1.13e-11		-1.141	IFT74	intraflagellar transport 74	Cytoplasm	other	0.031628	0.029714	up	1.30882	1.30882	0.388263	423
Cancer, Organismal Injury and Abnormalities	abdominal cancer	1.13e-11		-1.141	IGFBP6	insulin like growth factor binding protein 6	Extracellular Space	other	0.00584522	0.0040525	up	1.44765	1.44765	0.533712	423
Cancer, Organismal Injury and Abnormalities	abdominal cancer	1.13e-11		-1.141	IGFBP7	insulin like growth factor binding protein 7	Extracellular Space	transporter	0.00255463	0.00111521	down	1.49137	-1.49137	-0.576638	423
Cancer, Organismal Injury and Abnormalities	abdominal cancer	1.13e-11		-1.141	IKBKB	inhibitor of kappa light polypeptide gene enhancer in B-cells, kinase beta	Cytoplasm	kinase	0.00136892	0.000152591	down	1.4808	-1.4808	-0.566376	423
Cancer, Organismal Injury and Abnormalities	abdominal cancer	1.13e-11		-1.141	IL13RA1	interleukin 13 receptor subunit alpha 1	Plasma Membrane	transmembrane receptor	0.00170783	0.00035951	up	1.34066	1.34066	0.42294	423
Cancer, Organismal Injury and Abnormalities	abdominal cancer	1.13e-11		-1.141	IL6ST	interleukin 6 signal transducer	Plasma Membrane	transmembrane receptor	0.00157505	0.000279474	up	1.71139	1.71139	0.775172	423
Cancer, Organismal Injury and Abnormalities	abdominal cancer	1.13e-11		-1.141	ILF3	interleukin enhancer binding factor 3	Nucleus	transcription regulator	0.00181552	0.000445744	down	1.51824	-1.51824	-0.602395	423
Cancer, Organismal Injury and Abnormalities	abdominal cancer	1.13e-11		-1.141	INADL	InaD-like (Drosophila)	Plasma Membrane	other	0.00192278	0.000544475	up	1.50681	1.50681	0.591495	423
Cancer, Organismal Injury and Abnormalities	abdominal cancer	1.13e-11		-1.141	INSIG1	insulin induced gene 1	Cytoplasm	other	0.0007476	9.93148e-06	up	1.88057	1.88057	0.911173	423
Cancer, Organismal Injury and Abnormalities	abdominal cancer	1.13e-11		-1.141	INSIG2	insulin induced gene 2	Cytoplasm	other	0.00325439	0.00168741	up	1.49238	1.49238	0.577614	423
Cancer, Organismal Injury and Abnormalities	abdominal cancer	1.13e-11		-1.141	IPO7	importin 7	Nucleus	transporter	0.00109344	5.05067e-05	up	1.83605	1.83605	0.876607	423
Cancer, Organismal Injury and Abnormalities	abdominal cancer	1.13e-11		-1.141	IQCK	IQ motif containing K	Other	other	0.00617607	0.00437985	up	1.30176	1.30176	0.380466	423
Cancer, Organismal Injury and Abnormalities	abdominal cancer	1.13e-11		-1.141	IRGQ	immunity-related GTPase family, Q	Other	other	0.00175429	0.000398269	down	1.55088	-1.55088	-0.633091	423
Cancer, Organismal Injury and Abnormalities	abdominal cancer	1.13e-11		-1.141	JAG1	jagged 1	Extracellular Space	growth factor	0.0114044	0.00930038	down	1.31099	-1.31099	-0.390657	423
Cancer, Organismal Injury and Abnormalities	abdominal cancer	1.13e-11		-1.141	KCNAB1	potassium channel, voltage gated subfamily A regulatory beta subunit 1	Plasma Membrane	ion channel	0.00134447	0.000141514	down	1.46575	-1.46575	-0.551642	423
Cancer, Organismal Injury and Abnormalities	abdominal cancer	1.13e-11		-1.141	KCNMA1	potassium channel, calcium activated large conductance subfamily M alpha, member 1	Plasma Membrane	ion channel	0.00435538	0.00272442	up	1.42796	1.42796	0.513961	423
Cancer, Organismal Injury and Abnormalities	abdominal cancer	1.13e-11		-1.141	KCTD15	potassium channel tetramerization domain containing 15	Other	ion channel	0.00808172	0.00610165	down	1.441	-1.441	-0.527066	423
Cancer, Organismal Injury and Abnormalities	abdominal cancer	1.13e-11		-1.141	KDM4C	lysine (K)-specific demethylase 4C	Nucleus	enzyme	0.010923	0.00881157	up	1.32062	1.32062	0.401215	423
Cancer, Organismal Injury and Abnormalities	abdominal cancer	1.13e-11		-1.141	KIAA1549L	KIAA1549-like	Cytoplasm	other	0.00949823	0.0074613	down	1.30987	-1.30987	-0.389422	423
Cancer, Organismal Injury and Abnormalities	abdominal cancer	1.13e-11		-1.141	KITLG	KIT ligand	Extracellular Space	growth factor	0.00370495	0.00209982	down	1.38895	-1.38895	-0.473991	423
Cancer, Organismal Injury and Abnormalities	abdominal cancer	1.13e-11		-1.141	KLF6	Kruppel-like factor 6	Nucleus	transcription regulator	0.00140226	0.000190318	up	1.65573	1.65573	0.727468	423
Cancer, Organismal Injury and Abnormalities	abdominal cancer	1.13e-11		-1.141	KMT5B	lysine (K)-specific methyltransferase 5B	Nucleus	enzyme	0.000819796	2.1675e-05	down	1.42718	-1.42718	-0.51317	423
Cancer, Organismal Injury and Abnormalities	abdominal cancer	1.13e-11		-1.141	KPNB1	karyopherin (importin) beta 1	Nucleus	transporter	0.00142075	0.000199549	down	1.46755	-1.46755	-0.553411	423
Cancer, Organismal Injury and Abnormalities	abdominal cancer	1.13e-11		-1.141	LAMA5	laminin subunit alpha 5	Extracellular Space	other	0.00142075	0.000200236	down	1.66234	-1.66234	-0.733215	423
Cancer, Organismal Injury and Abnormalities	abdominal cancer	1.13e-11		-1.141	LAMC2	laminin subunit gamma 2	Extracellular Space	other	0.00738765	0.00548648	up	1.38306	1.38306	0.467865	423
Cancer, Organismal Injury and Abnormalities	abdominal cancer	1.13e-11		-1.141	LGALS3	lectin, galactoside-binding, soluble, 3	Extracellular Space	other	0.00118285	9.6185e-05	up	1.33459	1.33459	0.416392	423
Cancer, Organismal Injury and Abnormalities	abdominal cancer	1.13e-11		-1.141	LIFR	leukemia inhibitory factor receptor alpha	Plasma Membrane	transmembrane receptor	0.00243972	0.000993017	up	1.51397	1.51397	0.598333	423
Cancer, Organismal Injury and Abnormalities	abdominal cancer	1.13e-11		-1.141	LRRC28	leucine rich repeat containing 28	Other	other	0.0190734	0.0169666	up	1.47777	1.47777	0.563424	423
Cancer, Organismal Injury and Abnormalities	abdominal cancer	1.13e-11		-1.141	LTBP2	latent transforming growth factor beta binding protein 2	Extracellular Space	other	0.00391277	0.00232651	down	1.36704	-1.36704	-0.451059	423
Cancer, Organismal Injury and Abnormalities	abdominal cancer	1.13e-11		-1.141	LUC7L3	LUC7-like 3 pre-mRNA splicing factor	Nucleus	other	0.00165568	0.00033015	down	1.51123	-1.51123	-0.595726	423
Cancer, Organismal Injury and Abnormalities	abdominal cancer	1.13e-11		-1.141	MANF	mesencephalic astrocyte-derived neurotrophic factor	Extracellular Space	other	0.00105942	4.66739e-05	down	1.7128	-1.7128	-0.776359	423
Cancer, Organismal Injury and Abnormalities	abdominal cancer	1.13e-11		-1.141	MARK3	MAP/microtubule affinity-regulating kinase 3	Cytoplasm	kinase	0.0032918	0.00171553	down	1.37271	-1.37271	-0.457024	423
Cancer, Organismal Injury and Abnormalities	abdominal cancer	1.13e-11		-1.141	MAT2A	methionine adenosyltransferase II, alpha	Cytoplasm	enzyme	0.000819796	2.10246e-05	down	1.56645	-1.56645	-0.647503	423
Cancer, Organismal Injury and Abnormalities	abdominal cancer	1.13e-11		-1.141	MBD1	methyl-CpG binding domain protein 1	Nucleus	transcription regulator	0.00236232	0.000907651	up	1.39906	1.39906	0.484453	423
Cancer, Organismal Injury and Abnormalities	abdominal cancer	1.13e-11		-1.141	MCM6	minichromosome maintenance complex component 6	Nucleus	enzyme	0.00192278	0.00052738	up	1.91074	1.91074	0.934131	423
Cancer, Organismal Injury and Abnormalities	abdominal cancer	1.13e-11		-1.141	MCM9	minichromosome maintenance 9 homologous recombination repair factor	Nucleus	enzyme	0.00136892	0.000157562	down	1.4316	-1.4316	-0.517631	423
Cancer, Organismal Injury and Abnormalities	abdominal cancer	1.13e-11		-1.141	MED15	mediator complex subunit 15	Nucleus	transcription regulator	0.00317847	0.00160774	up	1.38583	1.38583	0.470755	423
Cancer, Organismal Injury and Abnormalities	abdominal cancer	1.13e-11		-1.141	MGEA5	meningioma expressed antigen 5 (hyaluronidase)	Cytoplasm	enzyme	0.00302327	0.00148321	up	1.37738	1.37738	0.461929	423
Cancer, Organismal Injury and Abnormalities	abdominal cancer	1.13e-11		-1.141	MGP	matrix Gla protein	Extracellular Space	other	0.00172435	0.000367828	down	3.32064	-3.32064	-1.73146	423
Cancer, Organismal Injury and Abnormalities	abdominal cancer	1.13e-11		-1.141	MICAL2	microtubule associated monooxygenase, calponin and LIM domain containing 2	Cytoplasm	enzyme	0.00596572	0.0041711	down	1.36107	-1.36107	-0.444738	423
Cancer, Organismal Injury and Abnormalities	abdominal cancer	1.13e-11		-1.141	MIS12	MIS12 kinetochore complex component	Nucleus	other	0.001948	0.000566855	down	1.65579	-1.65579	-0.727517	423
Cancer, Organismal Injury and Abnormalities	abdominal cancer	1.13e-11		-1.141	MKNK2	MAP kinase interacting serine/threonine kinase 2	Cytoplasm	kinase	0.00142075	0.000200272	down	1.54491	-1.54491	-0.627519	423
Cancer, Organismal Injury and Abnormalities	abdominal cancer	1.13e-11		-1.141	MMP1	matrix metallopeptidase 1	Extracellular Space	peptidase	0.00158605	0.000292558	down	1.3836	-1.3836	-0.468426	423
Cancer, Organismal Injury and Abnormalities	abdominal cancer	1.13e-11		-1.141	MMP10	matrix metallopeptidase 10	Extracellular Space	peptidase	0.00116484	7.77953e-05	down	2.42836	-2.42836	-1.27998	423
Cancer, Organismal Injury and Abnormalities	abdominal cancer	1.13e-11		-1.141	MMP14	matrix metallopeptidase 14	Extracellular Space	peptidase	0.00203342	0.00066299	up	1.48789	1.48789	0.573266	423
Cancer, Organismal Injury and Abnormalities	abdominal cancer	1.13e-11		-1.141	MXI1	MAX interactor 1, dimerization protein	Nucleus	transcription regulator	0.00200044	0.000605302	up	1.46332	1.46332	0.549245	423
Cancer, Organismal Injury and Abnormalities	abdominal cancer	1.13e-11		-1.141	MYEF2	myelin expression factor 2	Nucleus	transcription regulator	0.00129852	0.000120544	down	1.3323	-1.3323	-0.413918	423
Cancer, Organismal Injury and Abnormalities	abdominal cancer	1.13e-11		-1.141	MYO5B	myosin VB	Cytoplasm	enzyme	0.00224013	0.000835773	up	1.46736	1.46736	0.553227	423
Cancer, Organismal Injury and Abnormalities	abdominal cancer	1.13e-11		-1.141	MZT1	mitotic spindle organizing protein 1	Cytoplasm	other	0.00149985	0.000252032	up	1.67539	1.67539	0.7445	423
Cancer, Organismal Injury and Abnormalities	abdominal cancer	1.13e-11		-1.141	NAMPT	nicotinamide phosphoribosyltransferase	Extracellular Space	cytokine	0.00319485	0.0016237	up	1.36081	1.36081	0.444468	423
Cancer, Organismal Injury and Abnormalities	abdominal cancer	1.13e-11		-1.141	NAPEPLD	N-acyl phosphatidylethanolamine phospholipase D	Cytoplasm	enzyme	0.00452112	0.00287684	down	1.47461	-1.47461	-0.560329	423
Cancer, Organismal Injury and Abnormalities	abdominal cancer	1.13e-11		-1.141	NDRG1	N-myc downstream regulated 1	Nucleus	kinase	0.00181552	0.000442972	up	1.90278	1.90278	0.928105	423
Cancer, Organismal Injury and Abnormalities	abdominal cancer	1.13e-11		-1.141	NEDD4L	neural precursor cell expressed, developmentally down-regulated 4-like, E3 ubiquitin protein ligase	Cytoplasm	enzyme	0.00102886	4.39375e-05	down	1.53381	-1.53381	-0.617117	423
Cancer, Organismal Injury and Abnormalities	abdominal cancer	1.13e-11		-1.141	NEK6	NIMA related kinase 6	Nucleus	kinase	0.001948	0.000564484	up	1.59424	1.59424	0.672869	423
Cancer, Organismal Injury and Abnormalities	abdominal cancer	1.13e-11		-1.141	NFYA	nuclear transcription factor Y subunit alpha	Nucleus	transcription regulator	0.00236232	0.000910534	down	1.82044	-1.82044	-0.864289	423
Cancer, Organismal Injury and Abnormalities	abdominal cancer	1.13e-11		-1.141	NGEF	neuronal guanine nucleotide exchange factor	Cytoplasm	other	0.0037228	0.00215477	up	1.3446	1.3446	0.427179	423
Cancer, Organismal Injury and Abnormalities	abdominal cancer	1.13e-11		-1.141	NGLY1	N-glycanase 1	Cytoplasm	enzyme	0.00135812	0.000145228	up	1.42722	1.42722	0.513203	423
Cancer, Organismal Injury and Abnormalities	abdominal cancer	1.13e-11		-1.141	NPAS2	neuronal PAS domain protein 2	Nucleus	transcription regulator	0.0133623	0.0112443	down	1.32372	-1.32372	-0.404599	423
Cancer, Organismal Injury and Abnormalities	abdominal cancer	1.13e-11		-1.141	NPM1	nucleophosmin (nucleolar phosphoprotein B23, numatrin)	Nucleus	transcription regulator	0.00136892	0.000151479	down	1.38242	-1.38242	-0.467194	423
Cancer, Organismal Injury and Abnormalities	abdominal cancer	1.13e-11		-1.141	NR4A2	nuclear receptor subfamily 4 group A member 2	Nucleus	ligand-dependent nuclear receptor	0.00149985	0.000251265	down	2.01406	-2.01406	-1.01011	423
Cancer, Organismal Injury and Abnormalities	abdominal cancer	1.13e-11		-1.141	NRIP3	nuclear receptor interacting protein 3	Other	other	0.00294406	0.00141322	up	1.33543	1.33543	0.417302	423
Cancer, Organismal Injury and Abnormalities	abdominal cancer	1.13e-11		-1.141	NT5C	5', 3'-nucleotidase, cytosolic	Cytoplasm	phosphatase	0.00646247	0.00463992	up	1.30759	1.30759	0.38691	423
Cancer, Organismal Injury and Abnormalities	abdominal cancer	1.13e-11		-1.141	NUB1	negative regulator of ubiquitin-like proteins 1	Nucleus	other	0.0104394	0.00834784	up	1.30737	1.30737	0.386663	423
Cancer, Organismal Injury and Abnormalities	abdominal cancer	1.13e-11		-1.141	NUP50	nucleoporin 50kDa	Nucleus	transporter	0.00175574	0.000400251	down	1.54863	-1.54863	-0.630991	423
Cancer, Organismal Injury and Abnormalities	abdominal cancer	1.13e-11		-1.141	OSCP1	organic solute carrier partner 1	Other	other	0.00924311	0.00722831	up	1.49076	1.49076	0.576045	423
Cancer, Organismal Injury and Abnormalities	abdominal cancer	1.13e-11		-1.141	OSMR	oncostatin M receptor	Plasma Membrane	transmembrane receptor	0.0037228	0.00215158	up	1.40687	1.40687	0.49249	423
Cancer, Organismal Injury and Abnormalities	abdominal cancer	1.13e-11		-1.141	PAFAH1B1	platelet activating factor acetylhydrolase 1b regulatory subunit 1	Cytoplasm	enzyme	0.00118285	9.77346e-05	down	1.3737	-1.3737	-0.458067	423
Cancer, Organismal Injury and Abnormalities	abdominal cancer	1.13e-11		-1.141	PAN2	PAN2 poly(A) specific ribonuclease subunit	Cytoplasm	peptidase	0.00510421	0.00335883	down	1.38954	-1.38954	-0.474608	423
Cancer, Organismal Injury and Abnormalities	abdominal cancer	1.13e-11		-1.141	PDE8A	phosphodiesterase 8A	Cytoplasm	enzyme	0.00387444	0.00228324	down	1.41124	-1.41124	-0.496964	423
Cancer, Organismal Injury and Abnormalities	abdominal cancer	1.13e-11		-1.141	PDIA3	protein disulfide isomerase family A member 3	Cytoplasm	peptidase	0.00131498	0.000133661	down	1.50277	-1.50277	-0.587621	423
Cancer, Organismal Injury and Abnormalities	abdominal cancer	1.13e-11		-1.141	PDIA4	protein disulfide isomerase family A member 4	Cytoplasm	enzyme	0.000858893	2.64643e-05	down	1.73637	-1.73637	-0.796077	423
Cancer, Organismal Injury and Abnormalities	abdominal cancer	1.13e-11		-1.141	PDIA6	protein disulfide isomerase family A member 6	Cytoplasm	enzyme	0.00165568	0.000336585	down	1.40245	-1.40245	-0.487946	423
Cancer, Organismal Injury and Abnormalities	abdominal cancer	1.13e-11		-1.141	PDLIM2	PDZ and LIM domain 2 (mystique)	Cytoplasm	other	0.00144868	0.000210238	up	1.53635	1.53635	0.61951	423
Cancer, Organismal Injury and Abnormalities	abdominal cancer	1.13e-11		-1.141	PDLIM5	PDZ and LIM domain 5	Cytoplasm	other	0.00323147	0.00166134	down	1.39724	-1.39724	-0.482578	423
Cancer, Organismal Injury and Abnormalities	abdominal cancer	1.13e-11		-1.141	PER1	period circadian clock 1	Nucleus	other	0.00252597	0.00107481	up	1.4496	1.4496	0.535653	423
Cancer, Organismal Injury and Abnormalities	abdominal cancer	1.13e-11		-1.141	PFKFB4	6-phosphofructo-2-kinase/fructose-2,6-biphosphatase 4	Cytoplasm	kinase	0.000819796	2.15729e-05	up	1.76701	1.76701	0.821313	423
Cancer, Organismal Injury and Abnormalities	abdominal cancer	1.13e-11		-1.141	PFKP	phosphofructokinase, platelet	Cytoplasm	kinase	0.00165568	0.000335528	up	1.32687	1.32687	0.408027	423
Cancer, Organismal Injury and Abnormalities	abdominal cancer	1.13e-11		-1.141	PGBD4	piggyBac transposable element derived 4	Other	other	0.000858893	2.94727e-05	down	1.44268	-1.44268	-0.528748	423
Cancer, Organismal Injury and Abnormalities	abdominal cancer	1.13e-11		-1.141	PILRB	paired immunoglobin-like type 2 receptor beta	Plasma Membrane	other	0.00254021	0.00109816	down	1.34672	-1.34672	-0.429445	423
Cancer, Organismal Injury and Abnormalities	abdominal cancer	1.13e-11		-1.141	PITHD1	PITH (C-terminal proteasome-interacting domain of thioredoxin-like) domain containing 1	Nucleus	other	0.00482301	0.00313977	up	1.30311	1.30311	0.381953	423
Cancer, Organismal Injury and Abnormalities	abdominal cancer	1.13e-11		-1.141	PLIN2	perilipin 2	Plasma Membrane	other	0.00365033	0.00205036	up	1.317	1.317	0.397252	423
Cancer, Organismal Injury and Abnormalities	abdominal cancer	1.13e-11		-1.141	PLXNA1	plexin A1	Plasma Membrane	transmembrane receptor	0.00136892	0.000155284	down	1.56302	-1.56302	-0.644338	423
Cancer, Organismal Injury and Abnormalities	abdominal cancer	1.13e-11		-1.141	PMEPA1	prostate transmembrane protein, androgen induced 1	Plasma Membrane	other	0.0034788	0.00186577	down	1.62427	-1.62427	-0.699791	423
Cancer, Organismal Injury and Abnormalities	abdominal cancer	1.13e-11		-1.141	PMS1	PMS1 homolog 1, mismatch repair system component	Nucleus	enzyme	0.0462711	0.0447486	down	1.40267	-1.40267	-0.48818	423
Cancer, Organismal Injury and Abnormalities	abdominal cancer	1.13e-11		-1.141	PNISR	PNN-interacting serine/arginine-rich protein	Nucleus	other	0.0026293	0.00117716	down	1.39082	-1.39082	-0.47594	423
Cancer, Organismal Injury and Abnormalities	abdominal cancer	1.13e-11		-1.141	POLR2M	polymerase (RNA) II (DNA directed) polypeptide M	Nucleus	other	0.00212571	0.00074172	up	1.44838	1.44838	0.534437	423
Cancer, Organismal Injury and Abnormalities	abdominal cancer	1.13e-11		-1.141	POTEH (includes others)	POTE ankyrin domain family member M	Other	other	0.00192278	0.000525631	down	1.32503	-1.32503	-0.406027	423
Cancer, Organismal Injury and Abnormalities	abdominal cancer	1.13e-11		-1.141	PPAN	peter pan homolog (Drosophila)	Nucleus	other	0.000934898	3.57041e-05	up	1.33638	1.33638	0.418326	423
Cancer, Organismal Injury and Abnormalities	abdominal cancer	1.13e-11		-1.141	PPP1R15A	protein phosphatase 1 regulatory subunit 15A	Cytoplasm	other	0.00283686	0.001314	up	1.30242	1.30242	0.381199	423
[truncated: 19,665 more rows]
