# Supplementary material for: Mammalian Eps15 homology domain 1 promotes metastasis in non-small cell lung cancer by inducing epithelial-mesenchymal transition
Source: Oncotarget. 2016 Aug 11;8(14):22433–42. doi: 10.18632/oncotarget.11220 (PMC5410234; doi:10.18632/oncotarget.11220)
Supplement: Supplementary file 3 [file oncotarget-08-22433-s003.xlsx]

## Sheet: Canonical_Pathway
Ingenuity Canonical Pathways	-log(p-value)	Ratio	z-score	Molecules	Counts of AntibodyList	P value
HIPPO signaling	3.62	0.105	-1.342	PPP1R10,PPP1R3C,CSNK1D,SCRIB,PPP1R14A,PPP2R2C,PPP2R5E,INADL,RASSF1	0	0.000239883
Bladder Cancer Signaling	3.58	0.103	NaN	VEGFA,FGF2,THBS1,MMP14,MMP10,CCND1,MMP1,RASSF1,EGFR	6	0.000263027
Unfolded protein response	3.5	0.13	NaN	SYVN1,CALR,HSP90B1,INSIG1,PPP1R15A,HSPA5,CEBPG	1	0.000316228
Dopamine-DARPP32 Feedback in cAMP Signaling	3.23	0.0745	-0.333	GNAI2,CALM1 (includes others),PPP1R10,PDIA3,PPP1R3C,CSNK1D,PRKAR1B,ADCY6,PPP1R14A,PPP2R2C,PPP2R5E,ATP2A2	1	0.000588844
CDK5 Signaling	3.17	0.0909	0.333	LAMA5,PPP1R10,PPP1R3C,EGR1,PRKAR1B,ADCY6,PPP1R14A,PPP2R2C,PPP2R5E	1	0.000676083
tRNA Charging	2.62	0.128	NaN	NARS,WARS,HARS,AARS,IARS	0	0.00239883
Inhibition of Matrix Metalloproteases	2.62	0.128	NaN	MMP14,MMP10,TFPI2,MMP1,TIMP2	1	0.00239883
Dopamine Receptor Signaling	2.54	0.0897	-0.447	PPP1R10,PPP1R3C,PRKAR1B,ADCY6,PPP1R14A,PPP2R2C,PPP2R5E	0	0.00288403
Cardiac β-adrenergic Signaling	2.28	0.0677	-1.667	PDE8A,PPP1R10,PPP1R3C,PRKAR1B,ADCY6,PPP1R14A,PPP2R2C,PPP2R5E,ATP2A2	0	0.00524807
Hepatic Fibrosis / Hepatic Stellate Cell Activation	2.28	0.0601	NaN	VEGFA,FN1,CTGF,FGF2,MYL5,KLF6,TGFA,SERPINE1,MMP1,TIMP2,EGFR	6	0.00524807
Breast Cancer Regulation by Stathmin1	2.14	0.0576	NaN	GNAI2,CALM1 (includes others),TUBB3,PPP1R10,PPP1R3C,PRKAR1B,ADCY6,PPP1R14A,PPP2R2C,ARHGEF3,PPP2R5E	1	0.00724436
Circadian Rhythm Signaling	2.09	0.121	NaN	PER1,BHLHE41,BHLHE40,CSNK1D	1	0.00812831
Glycogen Biosynthesis II (from UDP-D-Glucose)	2.08	0.333	NaN	GYS1,GBE1	0	0.00831764
p53 Signaling	2	0.0714	-1	THBS1,CSNK1D,TIGAR,HIPK2,CCND1,PTEN,SERPINE2	3	0.01
Glioma Signaling	2	0.0714	0.447	CALM1 (includes others),TGFA,CDKN2C,CCND1,CDKN2B,PTEN,EGFR	5	0.01
PI3K/AKT Signaling	1.98	0.065	-1.134	IKBKB,HSP90B1,GYS1,GDF15,PPP2R2C,PPP2R5E,CCND1,PTEN	2	0.0104713
Superpathway of Serine and Glycine Biosynthesis I	1.94	0.286	NaN	PSAT1,SHMT2	0	0.0114815
Antigen Presentation Pathway	1.92	0.108	NaN	PSMB9,CALR,HLA-A,PDIA3	1	0.0120226
Production of Nitric Oxide and Reactive Oxygen Species in Macrophages	1.89	0.0556	-1.265	IKBKB,FOS,PPP1R10,RND3,PPP1R3C,PPP1R14A,PPP2R2C,SERPINA1,PPP2R5E,CLU	1	0.0128825
Colorectal Cancer Metastasis Signaling	1.88	0.0508	-0.577	VEGFA,IL6ST,FOS,RND3,MMP14,PRKAR1B,ADCY6,MMP10,CCND1,MMP1,FZD7,EGFR	6	0.0131826
Endoplasmic Reticulum Stress Pathway	1.86	0.143	NaN	CALR,HSP90B1,HSPA5	1	0.0138038
Protein Kinase A Signaling	1.86	0.044	-0.775	PDIA3,PPP1R3C,DUSP6,MYL5,ADCY6,PPP1R14A,UBASH3B,PYGB,PTP4A1,PTEN,GNAI2,PDE8A,CALM1 (includes others),GYS1,PPP1R10,PRKAR1B,KDELR2	3	0.0138038
Pancreatic Adenocarcinoma Signaling	1.83	0.066	-0.447	VEGFA,HMOX1,NAPEPLD,TGFA,CCND1,CDKN2B,EGFR	5	0.0147911
Neuroprotective Role of THOP1 in Alzheimer's Disease	1.8	0.1	NaN	NFYA,HLA-A,PRKAR1B,APP	1	0.0158489
Agranulocyte Adhesion and Diapedesis	1.76	0.0529	NaN	GNAI2,HRH1,FN1,CXCR4,MMP14,MYL5,MMP10,CLDN22,MMP1,GLG1	2	0.017378
ERK5 Signaling	1.74	0.0794	0.447	IL6ST,FOS,SGK1,FOSL1,EGFR	5	0.018197
UDP-N-acetyl-D-galactosamine Biosynthesis II	1.72	0.222	NaN	HK1,GPI	0	0.0190546
α-Adrenergic Signaling	1.72	0.069	-0.447	GNAI2,CALM1 (includes others),GYS1,PRKAR1B,ADCY6,PYGB	0	0.0190546
Glycolysis I	1.66	0.12	NaN	GPI,ENO2,PFKP	0	0.0218776
Wnt/β-catenin Signaling	1.65	0.0533	0.378	SOX2,CSNK1D,BMPR2,PPP2R2C,SOX9,DKK1,PPP2R5E,CCND1,FZD7	2	0.0223872
Thiamin Salvage III	1.61	1	NaN	TPK1	0	0.0245471
Sorbitol Degradation I	1.61	1	NaN	SORD	0	0.0245471
Lipid Antigen Presentation by CD1	1.61	0.115	NaN	CALR,PDIA3,AP2B1	1	0.0245471
Role of Macrophages, Fibroblasts and Endothelial Cells in Rheumatoid Arthritis	1.53	0.0439	NaN	VEGFA,IL6ST,FOS,CALM1 (includes others),IKBKB,FN1,FGF2,PDIA3,DKK1,CCND1,MMP1,CEBPG,FZD7	8	0.0295121
AMPK Signaling	1.52	0.0506	0.447	GYS1,SLC2A1,PFKFB4,PRKAR1B,SMARCE1,PPP2R2C,PFKP,PPP2R5E,CCND1	1	0.0301995
Antioxidant Action of Vitamin C	1.47	0.0606	2	HMOX1,IKBKB,NAPEPLD,SLC2A1,PDIA3,SLC2A3	1	0.0338844
Amyloid Processing	1.46	0.0784	NaN	CSNK1D,PRKAR1B,APH1B,APP	1	0.0346737
IL-8 Signaling	1.44	0.0489	-1	VEGFA,GNAI2,HMOX1,IKBKB,FOS,NAPEPLD,RND3,CCND1,EGFR	4	0.0363078
ILK Signaling	1.43	0.0486	-1	VEGFA,FOS,FN1,RND3,MYL5,PPP2R2C,PPP2R5E,CCND1,PTEN	5	0.0371535
HIF1α Signaling	1.42	0.0588	NaN	VEGFA,SLC2A1,MMP14,MMP10,SLC2A3,MMP1	2	0.0380189
Choline Biosynthesis III	1.42	0.154	NaN	HMOX1,NAPEPLD	0	0.0380189
Cholesterol Biosynthesis I	1.42	0.154	NaN	FDFT1,MSMO1	0	0.0380189
Cholesterol Biosynthesis II (via 24,25-dihydrolanosterol)	1.42	0.154	NaN	FDFT1,MSMO1	0	0.0380189
Cholesterol Biosynthesis III (via Desmosterol)	1.42	0.154	NaN	FDFT1,MSMO1	0	0.0380189
ERK/MAPK Signaling	1.4	0.0481	-1	FOS,PPP1R10,PPP1R3C,DUSP6,PRKAR1B,PPP1R14A,PPP2R2C,MKNK2,PPP2R5E	2	0.0398107
Cyclins and Cell Cycle Regulation	1.39	0.0641	-1.342	CDKN2C,PPP2R2C,PPP2R5E,CCND1,CDKN2B	2	0.040738
Insulin Receptor Signaling	1.37	0.053	0.378	GYS1,PPP1R10,SGK1,PPP1R3C,PRKAR1B,PPP1R14A,PTEN	2	0.042658
Epoxysqualene Biosynthesis	1.32	0.5	NaN	FDFT1	0	0.047863
Cysteine Biosynthesis/Homocysteine Degradation	1.32	0.5	NaN	CBS/CBSL	0	0.047863
Glycine Biosynthesis I	1.32	0.5	NaN	SHMT2	0	0.047863
Glutamate Dependent Acid Resistance	1.32	0.5	NaN	GAD1	0	0.047863
Oncostatin M Signaling	1.31	0.0882	NaN	IL6ST,OSMR,MMP1	2	0.0489779

## Sheet: Detail
Ingenuity Canonical Pathways	-log(p-value)	Ratio	z-score	Molecules	Entrez Gene Name	Location	Type(s)	Corrected_p-value	P value	Regulation	FCAbsolute	Fold_Change	Log_FC
HIPPO signaling	3.62	0.105	-1.342	PPP1R10	protein phosphatase 1 regulatory subunit 10	Nucleus	other	0.00192278	0.00054667	down	1.75564	-1.75564	-0.811995
HIPPO signaling	3.62	0.105	-1.342	PPP1R3C	protein phosphatase 1 regulatory subunit 3C	Cytoplasm	phosphatase	0.00118285	9.23732e-05	up	2.03205	2.03205	1.02294
HIPPO signaling	3.62	0.105	-1.342	CSNK1D	casein kinase 1, delta	Cytoplasm	kinase	0.00138488	0.000179609	up	1.36398	1.36398	0.447821
HIPPO signaling	3.62	0.105	-1.342	SCRIB	scribbled planar cell polarity protein	Cytoplasm	other	0.00166284	0.000340142	down	1.49863	-1.49863	-0.583649
HIPPO signaling	3.62	0.105	-1.342	PPP1R14A	protein phosphatase 1 regulatory inhibitor subunit 14A	Cytoplasm	phosphatase	0.00152713	0.000265587	up	1.41769	1.41769	0.50354
HIPPO signaling	3.62	0.105	-1.342	PPP2R2C	protein phosphatase 2 regulatory subunit B, gamma	Other	phosphatase	0.00187225	0.000486295	up	1.36389	1.36389	0.447727
HIPPO signaling	3.62	0.105	-1.342	PPP2R5E	protein phosphatase 2 regulatory subunit B', epsilon	Cytoplasm	phosphatase	0.00201364	0.000637965	up	1.35205	1.35205	0.435146
HIPPO signaling	3.62	0.105	-1.342	INADL	InaD-like (Drosophila)	Plasma Membrane	other	0.00192278	0.000544475	up	1.50681	1.50681	0.591495
HIPPO signaling	3.62	0.105	-1.342	RASSF1	Ras association (RalGDS/AF-6) domain family member 1	Nucleus	other	0.00236802	0.000934469	up	1.30913	1.30913	0.388604
Bladder Cancer Signaling	3.58	0.103	NaN	VEGFA	vascular endothelial growth factor A	Extracellular Space	growth factor	0.00581873	0.0040273	up	1.36292	1.36292	0.446704
Bladder Cancer Signaling	3.58	0.103	NaN	FGF2	fibroblast growth factor 2 (basic)	Extracellular Space	growth factor	0.008125	0.00615486	down	1.38757	-1.38757	-0.472561
Bladder Cancer Signaling	3.58	0.103	NaN	THBS1	thrombospondin 1	Extracellular Space	other	0.00100385	3.93029e-05	down	2.12413	-2.12413	-1.08687
Bladder Cancer Signaling	3.58	0.103	NaN	MMP14	matrix metallopeptidase 14	Extracellular Space	peptidase	0.00203342	0.00066299	up	1.48789	1.48789	0.573266
Bladder Cancer Signaling	3.58	0.103	NaN	MMP10	matrix metallopeptidase 10	Extracellular Space	peptidase	0.00116484	7.77953e-05	down	2.42836	-2.42836	-1.27998
Bladder Cancer Signaling	3.58	0.103	NaN	CCND1	cyclin D1	Nucleus	transcription regulator	0.00490661	0.00320573	down	1.33037	-1.33037	-0.411832
Bladder Cancer Signaling	3.58	0.103	NaN	MMP1	matrix metallopeptidase 1	Extracellular Space	peptidase	0.00158605	0.000292558	down	1.3836	-1.3836	-0.468426
Bladder Cancer Signaling	3.58	0.103	NaN	RASSF1	Ras association (RalGDS/AF-6) domain family member 1	Nucleus	other	0.00236802	0.000934469	up	1.30913	1.30913	0.388604
Bladder Cancer Signaling	3.58	0.103	NaN	EGFR	epidermal growth factor receptor	Plasma Membrane	kinase	0.0111021	0.00896913	up	1.32036	1.32036	0.400935
Unfolded protein response	3.5	0.13	NaN	SYVN1	synoviolin 1	Cytoplasm	transporter	0.00302327	0.0014817	down	1.34285	-1.34285	-0.425297
Unfolded protein response	3.5	0.13	NaN	CALR	calreticulin	Cytoplasm	transcription regulator	0.00151471	0.000262537	down	1.65213	-1.65213	-0.724328
Unfolded protein response	3.5	0.13	NaN	HSP90B1	heat shock protein 90kDa beta family member 1	Cytoplasm	other	0.00625171	0.00445554	down	1.63216	-1.63216	-0.706786
Unfolded protein response	3.5	0.13	NaN	INSIG1	insulin induced gene 1	Cytoplasm	other	0.0007476	9.93148e-06	up	1.88057	1.88057	0.911173
Unfolded protein response	3.5	0.13	NaN	PPP1R15A	protein phosphatase 1 regulatory subunit 15A	Cytoplasm	other	0.00283686	0.001314	up	1.30242	1.30242	0.381199
Unfolded protein response	3.5	0.13	NaN	HSPA5	heat shock protein family A (Hsp70) member 5	Cytoplasm	enzyme	0.00142075	0.000198239	down	1.93436	-1.93436	-0.951855
Unfolded protein response	3.5	0.13	NaN	CEBPG	CCAAT/enhancer binding protein gamma	Nucleus	transcription regulator	0.00348062	0.00187163	down	1.32223	-1.32223	-0.402975
Dopamine-DARPP32 Feedback in cAMP Signaling	3.23	0.0745	-0.333	GNAI2	guanine nucleotide binding protein (G protein), alpha inhibiting activity polypeptide 2	Plasma Membrane	other	0.00605823	0.00427493	up	1.3196	1.3196	0.400103
Dopamine-DARPP32 Feedback in cAMP Signaling	3.23	0.0745	-0.333	CALM1 (includes others)	calmodulin 1 (phosphorylase kinase, delta)	Cytoplasm	other	0.0364156	0.034597	up	1.38594	1.38594	0.470869
Dopamine-DARPP32 Feedback in cAMP Signaling	3.23	0.0745	-0.333	PPP1R10	protein phosphatase 1 regulatory subunit 10	Nucleus	other	0.00192278	0.00054667	down	1.75564	-1.75564	-0.811995
Dopamine-DARPP32 Feedback in cAMP Signaling	3.23	0.0745	-0.333	PDIA3	protein disulfide isomerase family A member 3	Cytoplasm	peptidase	0.00131498	0.000133661	down	1.50277	-1.50277	-0.587621
Dopamine-DARPP32 Feedback in cAMP Signaling	3.23	0.0745	-0.333	PPP1R3C	protein phosphatase 1 regulatory subunit 3C	Cytoplasm	phosphatase	0.00118285	9.23732e-05	up	2.03205	2.03205	1.02294
Dopamine-DARPP32 Feedback in cAMP Signaling	3.23	0.0745	-0.333	CSNK1D	casein kinase 1, delta	Cytoplasm	kinase	0.00138488	0.000179609	up	1.36398	1.36398	0.447821
Dopamine-DARPP32 Feedback in cAMP Signaling	3.23	0.0745	-0.333	PRKAR1B	protein kinase, cAMP-dependent, regulatory subunit type I beta	Cytoplasm	kinase	0.00466241	0.00300235	up	1.55937	1.55937	0.640964
Dopamine-DARPP32 Feedback in cAMP Signaling	3.23	0.0745	-0.333	ADCY6	adenylate cyclase 6	Plasma Membrane	enzyme	0.00225883	0.00084587	down	1.34294	-1.34294	-0.425398
Dopamine-DARPP32 Feedback in cAMP Signaling	3.23	0.0745	-0.333	PPP1R14A	protein phosphatase 1 regulatory inhibitor subunit 14A	Cytoplasm	phosphatase	0.00152713	0.000265587	up	1.41769	1.41769	0.50354
Dopamine-DARPP32 Feedback in cAMP Signaling	3.23	0.0745	-0.333	PPP2R2C	protein phosphatase 2 regulatory subunit B, gamma	Other	phosphatase	0.00187225	0.000486295	up	1.36389	1.36389	0.447727
Dopamine-DARPP32 Feedback in cAMP Signaling	3.23	0.0745	-0.333	PPP2R5E	protein phosphatase 2 regulatory subunit B', epsilon	Cytoplasm	phosphatase	0.00201364	0.000637965	up	1.35205	1.35205	0.435146
Dopamine-DARPP32 Feedback in cAMP Signaling	3.23	0.0745	-0.333	ATP2A2	ATPase, Ca++ transporting, cardiac muscle, slow twitch 2	Cytoplasm	transporter	0.00262152	0.0011662	down	1.46118	-1.46118	-0.54713
CDK5 Signaling	3.17	0.0909	0.333	LAMA5	laminin subunit alpha 5	Extracellular Space	other	0.00142075	0.000200236	down	1.66234	-1.66234	-0.733215
CDK5 Signaling	3.17	0.0909	0.333	PPP1R10	protein phosphatase 1 regulatory subunit 10	Nucleus	other	0.00192278	0.00054667	down	1.75564	-1.75564	-0.811995
CDK5 Signaling	3.17	0.0909	0.333	PPP1R3C	protein phosphatase 1 regulatory subunit 3C	Cytoplasm	phosphatase	0.00118285	9.23732e-05	up	2.03205	2.03205	1.02294
CDK5 Signaling	3.17	0.0909	0.333	EGR1	early growth response 1	Nucleus	transcription regulator	0.001165	8.5561e-05	up	1.78195	1.78195	0.833456
CDK5 Signaling	3.17	0.0909	0.333	PRKAR1B	protein kinase, cAMP-dependent, regulatory subunit type I beta	Cytoplasm	kinase	0.00466241	0.00300235	up	1.55937	1.55937	0.640964
CDK5 Signaling	3.17	0.0909	0.333	ADCY6	adenylate cyclase 6	Plasma Membrane	enzyme	0.00225883	0.00084587	down	1.34294	-1.34294	-0.425398
CDK5 Signaling	3.17	0.0909	0.333	PPP1R14A	protein phosphatase 1 regulatory inhibitor subunit 14A	Cytoplasm	phosphatase	0.00152713	0.000265587	up	1.41769	1.41769	0.50354
CDK5 Signaling	3.17	0.0909	0.333	PPP2R2C	protein phosphatase 2 regulatory subunit B, gamma	Other	phosphatase	0.00187225	0.000486295	up	1.36389	1.36389	0.447727
CDK5 Signaling	3.17	0.0909	0.333	PPP2R5E	protein phosphatase 2 regulatory subunit B', epsilon	Cytoplasm	phosphatase	0.00201364	0.000637965	up	1.35205	1.35205	0.435146
tRNA Charging	2.62	0.128	NaN	NARS	asparaginyl-tRNA synthetase	Cytoplasm	enzyme	0.0087267	0.00673565	down	1.38828	-1.38828	-0.473298
tRNA Charging	2.62	0.128	NaN	WARS	tryptophanyl-tRNA synthetase	Cytoplasm	enzyme	0.00148584	0.000242716	down	1.39379	-1.39379	-0.479013
tRNA Charging	2.62	0.128	NaN	HARS	histidyl-tRNA synthetase	Cytoplasm	enzyme	0.000815012	1.91542e-05	down	1.55864	-1.55864	-0.640284
tRNA Charging	2.62	0.128	NaN	AARS	alanyl-tRNA synthetase	Cytoplasm	enzyme	0.00247727	0.00102322	down	1.35324	-1.35324	-0.436421
tRNA Charging	2.62	0.128	NaN	IARS	isoleucyl-tRNA synthetase	Cytoplasm	enzyme	0.00118285	9.79914e-05	down	1.46589	-1.46589	-0.551779
Inhibition of Matrix Metalloproteases	2.62	0.128	NaN	MMP14	matrix metallopeptidase 14	Extracellular Space	peptidase	0.00203342	0.00066299	up	1.48789	1.48789	0.573266
Inhibition of Matrix Metalloproteases	2.62	0.128	NaN	MMP10	matrix metallopeptidase 10	Extracellular Space	peptidase	0.00116484	7.77953e-05	down	2.42836	-2.42836	-1.27998
Inhibition of Matrix Metalloproteases	2.62	0.128	NaN	TFPI2	tissue factor pathway inhibitor 2	Extracellular Space	other	0.00148584	0.000232447	down	1.96458	-1.96458	-0.974222
Inhibition of Matrix Metalloproteases	2.62	0.128	NaN	MMP1	matrix metallopeptidase 1	Extracellular Space	peptidase	0.00158605	0.000292558	down	1.3836	-1.3836	-0.468426
Inhibition of Matrix Metalloproteases	2.62	0.128	NaN	TIMP2	TIMP metallopeptidase inhibitor 2	Extracellular Space	other	0.00151471	0.000262098	down	1.37613	-1.37613	-0.460618
Dopamine Receptor Signaling	2.54	0.0897	-0.447	PPP1R10	protein phosphatase 1 regulatory subunit 10	Nucleus	other	0.00192278	0.00054667	down	1.75564	-1.75564	-0.811995
Dopamine Receptor Signaling	2.54	0.0897	-0.447	PPP1R3C	protein phosphatase 1 regulatory subunit 3C	Cytoplasm	phosphatase	0.00118285	9.23732e-05	up	2.03205	2.03205	1.02294
Dopamine Receptor Signaling	2.54	0.0897	-0.447	PRKAR1B	protein kinase, cAMP-dependent, regulatory subunit type I beta	Cytoplasm	kinase	0.00466241	0.00300235	up	1.55937	1.55937	0.640964
Dopamine Receptor Signaling	2.54	0.0897	-0.447	ADCY6	adenylate cyclase 6	Plasma Membrane	enzyme	0.00225883	0.00084587	down	1.34294	-1.34294	-0.425398
Dopamine Receptor Signaling	2.54	0.0897	-0.447	PPP1R14A	protein phosphatase 1 regulatory inhibitor subunit 14A	Cytoplasm	phosphatase	0.00152713	0.000265587	up	1.41769	1.41769	0.50354
Dopamine Receptor Signaling	2.54	0.0897	-0.447	PPP2R2C	protein phosphatase 2 regulatory subunit B, gamma	Other	phosphatase	0.00187225	0.000486295	up	1.36389	1.36389	0.447727
Dopamine Receptor Signaling	2.54	0.0897	-0.447	PPP2R5E	protein phosphatase 2 regulatory subunit B', epsilon	Cytoplasm	phosphatase	0.00201364	0.000637965	up	1.35205	1.35205	0.435146
Cardiac β-adrenergic Signaling	2.28	0.0677	-1.667	PDE8A	phosphodiesterase 8A	Cytoplasm	enzyme	0.00387444	0.00228324	down	1.41124	-1.41124	-0.496964
Cardiac β-adrenergic Signaling	2.28	0.0677	-1.667	PPP1R10	protein phosphatase 1 regulatory subunit 10	Nucleus	other	0.00192278	0.00054667	down	1.75564	-1.75564	-0.811995
Cardiac β-adrenergic Signaling	2.28	0.0677	-1.667	PPP1R3C	protein phosphatase 1 regulatory subunit 3C	Cytoplasm	phosphatase	0.00118285	9.23732e-05	up	2.03205	2.03205	1.02294
Cardiac β-adrenergic Signaling	2.28	0.0677	-1.667	PRKAR1B	protein kinase, cAMP-dependent, regulatory subunit type I beta	Cytoplasm	kinase	0.00466241	0.00300235	up	1.55937	1.55937	0.640964
Cardiac β-adrenergic Signaling	2.28	0.0677	-1.667	ADCY6	adenylate cyclase 6	Plasma Membrane	enzyme	0.00225883	0.00084587	down	1.34294	-1.34294	-0.425398
Cardiac β-adrenergic Signaling	2.28	0.0677	-1.667	PPP1R14A	protein phosphatase 1 regulatory inhibitor subunit 14A	Cytoplasm	phosphatase	0.00152713	0.000265587	up	1.41769	1.41769	0.50354
Cardiac β-adrenergic Signaling	2.28	0.0677	-1.667	PPP2R2C	protein phosphatase 2 regulatory subunit B, gamma	Other	phosphatase	0.00187225	0.000486295	up	1.36389	1.36389	0.447727
Cardiac β-adrenergic Signaling	2.28	0.0677	-1.667	PPP2R5E	protein phosphatase 2 regulatory subunit B', epsilon	Cytoplasm	phosphatase	0.00201364	0.000637965	up	1.35205	1.35205	0.435146
Cardiac β-adrenergic Signaling	2.28	0.0677	-1.667	ATP2A2	ATPase, Ca++ transporting, cardiac muscle, slow twitch 2	Cytoplasm	transporter	0.00262152	0.0011662	down	1.46118	-1.46118	-0.54713
Hepatic Fibrosis / Hepatic Stellate Cell Activation	2.28	0.0601	NaN	VEGFA	vascular endothelial growth factor A	Extracellular Space	growth factor	0.00581873	0.0040273	up	1.36292	1.36292	0.446704
Hepatic Fibrosis / Hepatic Stellate Cell Activation	2.28	0.0601	NaN	FN1	fibronectin 1	Extracellular Space	enzyme	0.00158605	0.000284815	down	1.34562	-1.34562	-0.428276
Hepatic Fibrosis / Hepatic Stellate Cell Activation	2.28	0.0601	NaN	CTGF	connective tissue growth factor	Extracellular Space	growth factor	0.0007476	1.05928e-05	down	1.62646	-1.62646	-0.701739
Hepatic Fibrosis / Hepatic Stellate Cell Activation	2.28	0.0601	NaN	FGF2	fibroblast growth factor 2 (basic)	Extracellular Space	growth factor	0.008125	0.00615486	down	1.38757	-1.38757	-0.472561
Hepatic Fibrosis / Hepatic Stellate Cell Activation	2.28	0.0601	NaN	MYL5	myosin light chain 5	Cytoplasm	other	0.00116484	7.55486e-05	up	1.50248	1.50248	0.587343
Hepatic Fibrosis / Hepatic Stellate Cell Activation	2.28	0.0601	NaN	KLF6	Kruppel-like factor 6	Nucleus	transcription regulator	0.00140226	0.000190318	up	1.65573	1.65573	0.727468
Hepatic Fibrosis / Hepatic Stellate Cell Activation	2.28	0.0601	NaN	TGFA	transforming growth factor alpha	Extracellular Space	growth factor	0.000860926	3.04705e-05	down	1.33349	-1.33349	-0.415205
Hepatic Fibrosis / Hepatic Stellate Cell Activation	2.28	0.0601	NaN	SERPINE1	serpin peptidase inhibitor, clade E (nexin, plasminogen activator inhibitor type 1), member 1	Extracellular Space	other	0.000741798	3.48671e-06	up	1.50668	1.50668	0.591377
Hepatic Fibrosis / Hepatic Stellate Cell Activation	2.28	0.0601	NaN	MMP1	matrix metallopeptidase 1	Extracellular Space	peptidase	0.00158605	0.000292558	down	1.3836	-1.3836	-0.468426
Hepatic Fibrosis / Hepatic Stellate Cell Activation	2.28	0.0601	NaN	TIMP2	TIMP metallopeptidase inhibitor 2	Extracellular Space	other	0.00151471	0.000262098	down	1.37613	-1.37613	-0.460618
Hepatic Fibrosis / Hepatic Stellate Cell Activation	2.28	0.0601	NaN	EGFR	epidermal growth factor receptor	Plasma Membrane	kinase	0.0111021	0.00896913	up	1.32036	1.32036	0.400935
Breast Cancer Regulation by Stathmin1	2.14	0.0576	NaN	GNAI2	guanine nucleotide binding protein (G protein), alpha inhibiting activity polypeptide 2	Plasma Membrane	other	0.00605823	0.00427493	up	1.3196	1.3196	0.400103
Breast Cancer Regulation by Stathmin1	2.14	0.0576	NaN	CALM1 (includes others)	calmodulin 1 (phosphorylase kinase, delta)	Cytoplasm	other	0.0364156	0.034597	up	1.38594	1.38594	0.470869
Breast Cancer Regulation by Stathmin1	2.14	0.0576	NaN	TUBB3	tubulin beta 3 class III	Cytoplasm	other	0.00131498	0.000133327	up	1.35194	1.35194	0.435028
Breast Cancer Regulation by Stathmin1	2.14	0.0576	NaN	PPP1R10	protein phosphatase 1 regulatory subunit 10	Nucleus	other	0.00192278	0.00054667	down	1.75564	-1.75564	-0.811995
Breast Cancer Regulation by Stathmin1	2.14	0.0576	NaN	PPP1R3C	protein phosphatase 1 regulatory subunit 3C	Cytoplasm	phosphatase	0.00118285	9.23732e-05	up	2.03205	2.03205	1.02294
Breast Cancer Regulation by Stathmin1	2.14	0.0576	NaN	PRKAR1B	protein kinase, cAMP-dependent, regulatory subunit type I beta	Cytoplasm	kinase	0.00466241	0.00300235	up	1.55937	1.55937	0.640964
Breast Cancer Regulation by Stathmin1	2.14	0.0576	NaN	ADCY6	adenylate cyclase 6	Plasma Membrane	enzyme	0.00225883	0.00084587	down	1.34294	-1.34294	-0.425398
Breast Cancer Regulation by Stathmin1	2.14	0.0576	NaN	PPP1R14A	protein phosphatase 1 regulatory inhibitor subunit 14A	Cytoplasm	phosphatase	0.00152713	0.000265587	up	1.41769	1.41769	0.50354
Breast Cancer Regulation by Stathmin1	2.14	0.0576	NaN	PPP2R2C	protein phosphatase 2 regulatory subunit B, gamma	Other	phosphatase	0.00187225	0.000486295	up	1.36389	1.36389	0.447727
Breast Cancer Regulation by Stathmin1	2.14	0.0576	NaN	ARHGEF3	Rho guanine nucleotide exchange factor 3	Cytoplasm	other	0.001948	0.000567189	up	1.30322	1.30322	0.382081
Breast Cancer Regulation by Stathmin1	2.14	0.0576	NaN	PPP2R5E	protein phosphatase 2 regulatory subunit B', epsilon	Cytoplasm	phosphatase	0.00201364	0.000637965	up	1.35205	1.35205	0.435146
Circadian Rhythm Signaling	2.09	0.121	NaN	PER1	period circadian clock 1	Nucleus	other	0.00252597	0.00107481	up	1.4496	1.4496	0.535653
Circadian Rhythm Signaling	2.09	0.121	NaN	BHLHE41	basic helix-loop-helix family member e41	Nucleus	transcription regulator	0.00146478	0.000215186	up	1.36165	1.36165	0.445351
Circadian Rhythm Signaling	2.09	0.121	NaN	BHLHE40	basic helix-loop-helix family member e40	Nucleus	transcription regulator	0.00181552	0.000441701	up	1.61874	1.61874	0.694869
Circadian Rhythm Signaling	2.09	0.121	NaN	CSNK1D	casein kinase 1, delta	Cytoplasm	kinase	0.00138488	0.000179609	up	1.36398	1.36398	0.447821
Glycogen Biosynthesis II (from UDP-D-Glucose)	2.08	0.333	NaN	GYS1	glycogen synthase 1	Cytoplasm	enzyme	0.00130742	0.000128386	up	1.60299	1.60299	0.680766
Glycogen Biosynthesis II (from UDP-D-Glucose)	2.08	0.333	NaN	GBE1	glucan (1,4-alpha-), branching enzyme 1	Cytoplasm	enzyme	0.00203342	0.000663071	up	1.40427	1.40427	0.489822
p53 Signaling	2	0.0714	-1	THBS1	thrombospondin 1	Extracellular Space	other	0.00100385	3.93029e-05	down	2.12413	-2.12413	-1.08687
p53 Signaling	2	0.0714	-1	CSNK1D	casein kinase 1, delta	Cytoplasm	kinase	0.00138488	0.000179609	up	1.36398	1.36398	0.447821
p53 Signaling	2	0.0714	-1	TIGAR	TP53 induced glycolysis regulatory phosphatase	Cytoplasm	enzyme	0.00947689	0.0074334	down	1.49877	-1.49877	-0.583783
p53 Signaling	2	0.0714	-1	HIPK2	homeodomain interacting protein kinase 2	Nucleus	kinase	0.0102887	0.00820315	up	1.46018	1.46018	0.546146
p53 Signaling	2	0.0714	-1	CCND1	cyclin D1	Nucleus	transcription regulator	0.00490661	0.00320573	down	1.33037	-1.33037	-0.411832
p53 Signaling	2	0.0714	-1	PTEN	phosphatase and tensin homolog	Cytoplasm	phosphatase	0.00241202	0.00097408	down	1.30887	-1.30887	-0.388326
p53 Signaling	2	0.0714	-1	SERPINE2	serpin peptidase inhibitor, clade E (nexin, plasminogen activator inhibitor type 1), member 2	Extracellular Space	other	0.00280114	0.00129195	down	1.3	-1.3	-0.378514
Glioma Signaling	2	0.0714	0.447	CALM1 (includes others)	calmodulin 1 (phosphorylase kinase, delta)	Cytoplasm	other	0.0364156	0.034597	up	1.38594	1.38594	0.470869
Glioma Signaling	2	0.0714	0.447	TGFA	transforming growth factor alpha	Extracellular Space	growth factor	0.000860926	3.04705e-05	down	1.33349	-1.33349	-0.415205
Glioma Signaling	2	0.0714	0.447	CDKN2C	cyclin-dependent kinase inhibitor 2C (p18, inhibits CDK4)	Nucleus	transcription regulator	0.0038644	0.00227349	up	1.35298	1.35298	0.436137
Glioma Signaling	2	0.0714	0.447	CCND1	cyclin D1	Nucleus	transcription regulator	0.00490661	0.00320573	down	1.33037	-1.33037	-0.411832
Glioma Signaling	2	0.0714	0.447	CDKN2B	cyclin-dependent kinase inhibitor 2B (p15, inhibits CDK4)	Nucleus	transcription regulator	0.00161465	0.000304222	down	1.73153	-1.73153	-0.79205
Glioma Signaling	2	0.0714	0.447	PTEN	phosphatase and tensin homolog	Cytoplasm	phosphatase	0.00241202	0.00097408	down	1.30887	-1.30887	-0.388326
Glioma Signaling	2	0.0714	0.447	EGFR	epidermal growth factor receptor	Plasma Membrane	kinase	0.0111021	0.00896913	up	1.32036	1.32036	0.400935
PI3K/AKT Signaling	1.98	0.065	-1.134	IKBKB	inhibitor of kappa light polypeptide gene enhancer in B-cells, kinase beta	Cytoplasm	kinase	0.00136892	0.000152591	down	1.4808	-1.4808	-0.566376
PI3K/AKT Signaling	1.98	0.065	-1.134	HSP90B1	heat shock protein 90kDa beta family member 1	Cytoplasm	other	0.00625171	0.00445554	down	1.63216	-1.63216	-0.706786
PI3K/AKT Signaling	1.98	0.065	-1.134	GYS1	glycogen synthase 1	Cytoplasm	enzyme	0.00130742	0.000128386	up	1.60299	1.60299	0.680766
PI3K/AKT Signaling	1.98	0.065	-1.134	GDF15	growth differentiation factor 15	Extracellular Space	growth factor	0.00317847	0.00160978	down	1.53177	-1.53177	-0.615203
PI3K/AKT Signaling	1.98	0.065	-1.134	PPP2R2C	protein phosphatase 2 regulatory subunit B, gamma	Other	phosphatase	0.00187225	0.000486295	up	1.36389	1.36389	0.447727
PI3K/AKT Signaling	1.98	0.065	-1.134	PPP2R5E	protein phosphatase 2 regulatory subunit B', epsilon	Cytoplasm	phosphatase	0.00201364	0.000637965	up	1.35205	1.35205	0.435146
PI3K/AKT Signaling	1.98	0.065	-1.134	CCND1	cyclin D1	Nucleus	transcription regulator	0.00490661	0.00320573	down	1.33037	-1.33037	-0.411832
PI3K/AKT Signaling	1.98	0.065	-1.134	PTEN	phosphatase and tensin homolog	Cytoplasm	phosphatase	0.00241202	0.00097408	down	1.30887	-1.30887	-0.388326
Superpathway of Serine and Glycine Biosynthesis I	1.94	0.286	NaN	PSAT1	phosphoserine aminotransferase 1	Cytoplasm	enzyme	0.0087267	0.00674	down	1.75663	-1.75663	-0.812814
Superpathway of Serine and Glycine Biosynthesis I	1.94	0.286	NaN	SHMT2	serine hydroxymethyltransferase 2 (mitochondrial)	Cytoplasm	enzyme	0.00379312	0.00221302	down	1.31295	-1.31295	-0.392814
Antigen Presentation Pathway	1.92	0.108	NaN	PSMB9	proteasome subunit beta 9	Cytoplasm	peptidase	0.00192278	0.000538348	up	1.45905	1.45905	0.545031
Antigen Presentation Pathway	1.92	0.108	NaN	CALR	calreticulin	Cytoplasm	transcription regulator	0.00151471	0.000262537	down	1.65213	-1.65213	-0.724328
Antigen Presentation Pathway	1.92	0.108	NaN	HLA-A	major histocompatibility complex, class I, A	Plasma Membrane	other	0.00172435	0.000379509	up	1.35838	1.35838	0.441891
Antigen Presentation Pathway	1.92	0.108	NaN	PDIA3	protein disulfide isomerase family A member 3	Cytoplasm	peptidase	0.00131498	0.000133661	down	1.50277	-1.50277	-0.587621
Production of Nitric Oxide and Reactive Oxygen Species in Macrophages	1.89	0.0556	-1.265	IKBKB	inhibitor of kappa light polypeptide gene enhancer in B-cells, kinase beta	Cytoplasm	kinase	0.00136892	0.000152591	down	1.4808	-1.4808	-0.566376
Production of Nitric Oxide and Reactive Oxygen Species in Macrophages	1.89	0.0556	-1.265	FOS	FBJ murine osteosarcoma viral oncogene homolog	Nucleus	transcription regulator	0.00140226	0.000189193	down	1.55023	-1.55023	-0.632485
Production of Nitric Oxide and Reactive Oxygen Species in Macrophages	1.89	0.0556	-1.265	PPP1R10	protein phosphatase 1 regulatory subunit 10	Nucleus	other	0.00192278	0.00054667	down	1.75564	-1.75564	-0.811995
Production of Nitric Oxide and Reactive Oxygen Species in Macrophages	1.89	0.0556	-1.265	RND3	Rho family GTPase 3	Cytoplasm	enzyme	0.000886925	3.28298e-05	down	1.51765	-1.51765	-0.601836
Production of Nitric Oxide and Reactive Oxygen Species in Macrophages	1.89	0.0556	-1.265	PPP1R3C	protein phosphatase 1 regulatory subunit 3C	Cytoplasm	phosphatase	0.00118285	9.23732e-05	up	2.03205	2.03205	1.02294
Production of Nitric Oxide and Reactive Oxygen Species in Macrophages	1.89	0.0556	-1.265	PPP1R14A	protein phosphatase 1 regulatory inhibitor subunit 14A	Cytoplasm	phosphatase	0.00152713	0.000265587	up	1.41769	1.41769	0.50354
Production of Nitric Oxide and Reactive Oxygen Species in Macrophages	1.89	0.0556	-1.265	PPP2R2C	protein phosphatase 2 regulatory subunit B, gamma	Other	phosphatase	0.00187225	0.000486295	up	1.36389	1.36389	0.447727
Production of Nitric Oxide and Reactive Oxygen Species in Macrophages	1.89	0.0556	-1.265	SERPINA1	serpin peptidase inhibitor, clade A (alpha-1 antiproteinase, antitrypsin), member 1	Extracellular Space	other	0.00394634	0.00236926	up	1.42125	1.42125	0.507155
Production of Nitric Oxide and Reactive Oxygen Species in Macrophages	1.89	0.0556	-1.265	PPP2R5E	protein phosphatase 2 regulatory subunit B', epsilon	Cytoplasm	phosphatase	0.00201364	0.000637965	up	1.35205	1.35205	0.435146
Production of Nitric Oxide and Reactive Oxygen Species in Macrophages	1.89	0.0556	-1.265	CLU	clusterin	Cytoplasm	other	0.00192278	0.000542073	up	1.31757	1.31757	0.397876
Colorectal Cancer Metastasis Signaling	1.88	0.0508	-0.577	VEGFA	vascular endothelial growth factor A	Extracellular Space	growth factor	0.00581873	0.0040273	up	1.36292	1.36292	0.446704
Colorectal Cancer Metastasis Signaling	1.88	0.0508	-0.577	IL6ST	interleukin 6 signal transducer	Plasma Membrane	transmembrane receptor	0.00157505	0.000279474	up	1.71139	1.71139	0.775172
Colorectal Cancer Metastasis Signaling	1.88	0.0508	-0.577	FOS	FBJ murine osteosarcoma viral oncogene homolog	Nucleus	transcription regulator	0.00140226	0.000189193	down	1.55023	-1.55023	-0.632485
Colorectal Cancer Metastasis Signaling	1.88	0.0508	-0.577	RND3	Rho family GTPase 3	Cytoplasm	enzyme	0.000886925	3.28298e-05	down	1.51765	-1.51765	-0.601836
Colorectal Cancer Metastasis Signaling	1.88	0.0508	-0.577	MMP14	matrix metallopeptidase 14	Extracellular Space	peptidase	0.00203342	0.00066299	up	1.48789	1.48789	0.573266
Colorectal Cancer Metastasis Signaling	1.88	0.0508	-0.577	PRKAR1B	protein kinase, cAMP-dependent, regulatory subunit type I beta	Cytoplasm	kinase	0.00466241	0.00300235	up	1.55937	1.55937	0.640964
Colorectal Cancer Metastasis Signaling	1.88	0.0508	-0.577	ADCY6	adenylate cyclase 6	Plasma Membrane	enzyme	0.00225883	0.00084587	down	1.34294	-1.34294	-0.425398
Colorectal Cancer Metastasis Signaling	1.88	0.0508	-0.577	MMP10	matrix metallopeptidase 10	Extracellular Space	peptidase	0.00116484	7.77953e-05	down	2.42836	-2.42836	-1.27998
Colorectal Cancer Metastasis Signaling	1.88	0.0508	-0.577	CCND1	cyclin D1	Nucleus	transcription regulator	0.00490661	0.00320573	down	1.33037	-1.33037	-0.411832
Colorectal Cancer Metastasis Signaling	1.88	0.0508	-0.577	MMP1	matrix metallopeptidase 1	Extracellular Space	peptidase	0.00158605	0.000292558	down	1.3836	-1.3836	-0.468426
Colorectal Cancer Metastasis Signaling	1.88	0.0508	-0.577	FZD7	frizzled class receptor 7	Plasma Membrane	G-protein coupled receptor	0.00241202	0.000966785	down	1.38245	-1.38245	-0.467227
Colorectal Cancer Metastasis Signaling	1.88	0.0508	-0.577	EGFR	epidermal growth factor receptor	Plasma Membrane	kinase	0.0111021	0.00896913	up	1.32036	1.32036	0.400935
Endoplasmic Reticulum Stress Pathway	1.86	0.143	NaN	CALR	calreticulin	Cytoplasm	transcription regulator	0.00151471	0.000262537	down	1.65213	-1.65213	-0.724328
Endoplasmic Reticulum Stress Pathway	1.86	0.143	NaN	HSP90B1	heat shock protein 90kDa beta family member 1	Cytoplasm	other	0.00625171	0.00445554	down	1.63216	-1.63216	-0.706786
Endoplasmic Reticulum Stress Pathway	1.86	0.143	NaN	HSPA5	heat shock protein family A (Hsp70) member 5	Cytoplasm	enzyme	0.00142075	0.000198239	down	1.93436	-1.93436	-0.951855
Protein Kinase A Signaling	1.86	0.044	-0.775	PDIA3	protein disulfide isomerase family A member 3	Cytoplasm	peptidase	0.00131498	0.000133661	down	1.50277	-1.50277	-0.587621
Protein Kinase A Signaling	1.86	0.044	-0.775	PPP1R3C	protein phosphatase 1 regulatory subunit 3C	Cytoplasm	phosphatase	0.00118285	9.23732e-05	up	2.03205	2.03205	1.02294
Protein Kinase A Signaling	1.86	0.044	-0.775	DUSP6	dual specificity phosphatase 6	Cytoplasm	phosphatase	0.00162763	0.000309302	down	1.50826	-1.50826	-0.592884
Protein Kinase A Signaling	1.86	0.044	-0.775	MYL5	myosin light chain 5	Cytoplasm	other	0.00116484	7.55486e-05	up	1.50248	1.50248	0.587343
Protein Kinase A Signaling	1.86	0.044	-0.775	ADCY6	adenylate cyclase 6	Plasma Membrane	enzyme	0.00225883	0.00084587	down	1.34294	-1.34294	-0.425398
Protein Kinase A Signaling	1.86	0.044	-0.775	PPP1R14A	protein phosphatase 1 regulatory inhibitor subunit 14A	Cytoplasm	phosphatase	0.00152713	0.000265587	up	1.41769	1.41769	0.50354
Protein Kinase A Signaling	1.86	0.044	-0.775	UBASH3B	ubiquitin associated and SH3 domain containing B	Other	enzyme	0.00192278	0.000545046	down	1.79979	-1.79979	-0.847827
Protein Kinase A Signaling	1.86	0.044	-0.775	PYGB	phosphorylase, glycogen; brain	Cytoplasm	enzyme	0.00172435	0.000374037	down	1.3647	-1.3647	-0.448583
Protein Kinase A Signaling	1.86	0.044	-0.775	PTP4A1	protein tyrosine phosphatase type IVA, member 1	Cytoplasm	phosphatase	0.00304949	0.00150325	up	1.39913	1.39913	0.484526
Protein Kinase A Signaling	1.86	0.044	-0.775	PTEN	phosphatase and tensin homolog	Cytoplasm	phosphatase	0.00241202	0.00097408	down	1.30887	-1.30887	-0.388326
Protein Kinase A Signaling	1.86	0.044	-0.775	GNAI2	guanine nucleotide binding protein (G protein), alpha inhibiting activity polypeptide 2	Plasma Membrane	other	0.00605823	0.00427493	up	1.3196	1.3196	0.400103
Protein Kinase A Signaling	1.86	0.044	-0.775	PDE8A	phosphodiesterase 8A	Cytoplasm	enzyme	0.00387444	0.00228324	down	1.41124	-1.41124	-0.496964
Protein Kinase A Signaling	1.86	0.044	-0.775	CALM1 (includes others)	calmodulin 1 (phosphorylase kinase, delta)	Cytoplasm	other	0.0364156	0.034597	up	1.38594	1.38594	0.470869
Protein Kinase A Signaling	1.86	0.044	-0.775	GYS1	glycogen synthase 1	Cytoplasm	enzyme	0.00130742	0.000128386	up	1.60299	1.60299	0.680766
Protein Kinase A Signaling	1.86	0.044	-0.775	PPP1R10	protein phosphatase 1 regulatory subunit 10	Nucleus	other	0.00192278	0.00054667	down	1.75564	-1.75564	-0.811995
Protein Kinase A Signaling	1.86	0.044	-0.775	PRKAR1B	protein kinase, cAMP-dependent, regulatory subunit type I beta	Cytoplasm	kinase	0.00466241	0.00300235	up	1.55937	1.55937	0.640964
Protein Kinase A Signaling	1.86	0.044	-0.775	KDELR2	KDEL endoplasmic reticulum protein retention receptor 2	Cytoplasm	other	0.00138338	0.000164893	down	1.34968	-1.34968	-0.432618
Pancreatic Adenocarcinoma Signaling	1.83	0.066	-0.447	VEGFA	vascular endothelial growth factor A	Extracellular Space	growth factor	0.00581873	0.0040273	up	1.36292	1.36292	0.446704
Pancreatic Adenocarcinoma Signaling	1.83	0.066	-0.447	HMOX1	heme oxygenase 1	Cytoplasm	enzyme	0.00118285	9.56603e-05	down	1.84891	-1.84891	-0.886677
Pancreatic Adenocarcinoma Signaling	1.83	0.066	-0.447	NAPEPLD	N-acyl phosphatidylethanolamine phospholipase D	Cytoplasm	enzyme	0.00452112	0.00287684	down	1.47461	-1.47461	-0.560329
Pancreatic Adenocarcinoma Signaling	1.83	0.066	-0.447	TGFA	transforming growth factor alpha	Extracellular Space	growth factor	0.000860926	3.04705e-05	down	1.33349	-1.33349	-0.415205
Pancreatic Adenocarcinoma Signaling	1.83	0.066	-0.447	CCND1	cyclin D1	Nucleus	transcription regulator	0.00490661	0.00320573	down	1.33037	-1.33037	-0.411832
Pancreatic Adenocarcinoma Signaling	1.83	0.066	-0.447	CDKN2B	cyclin-dependent kinase inhibitor 2B (p15, inhibits CDK4)	Nucleus	transcription regulator	0.00161465	0.000304222	down	1.73153	-1.73153	-0.79205
Pancreatic Adenocarcinoma Signaling	1.83	0.066	-0.447	EGFR	epidermal growth factor receptor	Plasma Membrane	kinase	0.0111021	0.00896913	up	1.32036	1.32036	0.400935
Neuroprotective Role of THOP1 in Alzheimer's Disease	1.8	0.1	NaN	NFYA	nuclear transcription factor Y subunit alpha	Nucleus	transcription regulator	0.00236232	0.000910534	down	1.82044	-1.82044	-0.864289
Neuroprotective Role of THOP1 in Alzheimer's Disease	1.8	0.1	NaN	HLA-A	major histocompatibility complex, class I, A	Plasma Membrane	other	0.00172435	0.000379509	up	1.35838	1.35838	0.441891
Neuroprotective Role of THOP1 in Alzheimer's Disease	1.8	0.1	NaN	PRKAR1B	protein kinase, cAMP-dependent, regulatory subunit type I beta	Cytoplasm	kinase	0.00466241	0.00300235	up	1.55937	1.55937	0.640964
Neuroprotective Role of THOP1 in Alzheimer's Disease	1.8	0.1	NaN	APP	amyloid beta precursor protein	Plasma Membrane	other	0.00117209	8.74588e-05	up	3.23384	3.23384	1.69325
Agranulocyte Adhesion and Diapedesis	1.76	0.0529	NaN	GNAI2	guanine nucleotide binding protein (G protein), alpha inhibiting activity polypeptide 2	Plasma Membrane	other	0.00605823	0.00427493	up	1.3196	1.3196	0.400103
Agranulocyte Adhesion and Diapedesis	1.76	0.0529	NaN	HRH1	histamine receptor H1	Plasma Membrane	G-protein coupled receptor	0.0024792	0.00102548	up	1.46433	1.46433	0.550237
Agranulocyte Adhesion and Diapedesis	1.76	0.0529	NaN	FN1	fibronectin 1	Extracellular Space	enzyme	0.00158605	0.000284815	down	1.34562	-1.34562	-0.428276
Agranulocyte Adhesion and Diapedesis	1.76	0.0529	NaN	CXCR4	chemokine (C-X-C motif) receptor 4	Plasma Membrane	G-protein coupled receptor	0.00394634	0.00236034	up	1.95993	1.95993	0.970804
Agranulocyte Adhesion and Diapedesis	1.76	0.0529	NaN	MMP14	matrix metallopeptidase 14	Extracellular Space	peptidase	0.00203342	0.00066299	up	1.48789	1.48789	0.573266
Agranulocyte Adhesion and Diapedesis	1.76	0.0529	NaN	MYL5	myosin light chain 5	Cytoplasm	other	0.00116484	7.55486e-05	up	1.50248	1.50248	0.587343
Agranulocyte Adhesion and Diapedesis	1.76	0.0529	NaN	MMP10	matrix metallopeptidase 10	Extracellular Space	peptidase	0.00116484	7.77953e-05	down	2.42836	-2.42836	-1.27998
Agranulocyte Adhesion and Diapedesis	1.76	0.0529	NaN	CLDN22	claudin 22	Plasma Membrane	other	0.00201364	0.000637444	down	1.3506	-1.3506	-0.433596
Agranulocyte Adhesion and Diapedesis	1.76	0.0529	NaN	MMP1	matrix metallopeptidase 1	Extracellular Space	peptidase	0.00158605	0.000292558	down	1.3836	-1.3836	-0.468426
Agranulocyte Adhesion and Diapedesis	1.76	0.0529	NaN	GLG1	golgi glycoprotein 1	Cytoplasm	other	0.00203642	0.000672781	down	1.34233	-1.34233	-0.42474
ERK5 Signaling	1.74	0.0794	0.447	IL6ST	interleukin 6 signal transducer	Plasma Membrane	transmembrane receptor	0.00157505	0.000279474	up	1.71139	1.71139	0.775172
ERK5 Signaling	1.74	0.0794	0.447	FOS	FBJ murine osteosarcoma viral oncogene homolog	Nucleus	transcription regulator	0.00140226	0.000189193	down	1.55023	-1.55023	-0.632485
ERK5 Signaling	1.74	0.0794	0.447	SGK1	serum/glucocorticoid regulated kinase 1	Cytoplasm	kinase	0.000858893	2.97736e-05	down	1.36856	-1.36856	-0.452657
ERK5 Signaling	1.74	0.0794	0.447	FOSL1	FOS like antigen 1	Nucleus	transcription regulator	0.0007476	5.18184e-06	up	1.92706	1.92706	0.946405
ERK5 Signaling	1.74	0.0794	0.447	EGFR	epidermal growth factor receptor	Plasma Membrane	kinase	0.0111021	0.00896913	up	1.32036	1.32036	0.400935
UDP-N-acetyl-D-galactosamine Biosynthesis II	1.72	0.222	NaN	HK1	hexokinase 1	Cytoplasm	kinase	0.00142075	0.000202844	up	1.40679	1.40679	0.492408
UDP-N-acetyl-D-galactosamine Biosynthesis II	1.72	0.222	NaN	GPI	glucose-6-phosphate isomerase	Extracellular Space	enzyme	0.00114455	6.2706e-05	up	1.49481	1.49481	0.579959
α-Adrenergic Signaling	1.72	0.069	-0.447	GNAI2	guanine nucleotide binding protein (G protein), alpha inhibiting activity polypeptide 2	Plasma Membrane	other	0.00605823	0.00427493	up	1.3196	1.3196	0.400103
α-Adrenergic Signaling	1.72	0.069	-0.447	CALM1 (includes others)	calmodulin 1 (phosphorylase kinase, delta)	Cytoplasm	other	0.0364156	0.034597	up	1.38594	1.38594	0.470869
α-Adrenergic Signaling	1.72	0.069	-0.447	GYS1	glycogen synthase 1	Cytoplasm	enzyme	0.00130742	0.000128386	up	1.60299	1.60299	0.680766
α-Adrenergic Signaling	1.72	0.069	-0.447	PRKAR1B	protein kinase, cAMP-dependent, regulatory subunit type I beta	Cytoplasm	kinase	0.00466241	0.00300235	up	1.55937	1.55937	0.640964
α-Adrenergic Signaling	1.72	0.069	-0.447	ADCY6	adenylate cyclase 6	Plasma Membrane	enzyme	0.00225883	0.00084587	down	1.34294	-1.34294	-0.425398
α-Adrenergic Signaling	1.72	0.069	-0.447	PYGB	phosphorylase, glycogen; brain	Cytoplasm	enzyme	0.00172435	0.000374037	down	1.3647	-1.3647	-0.448583
Glycolysis I	1.66	0.12	NaN	GPI	glucose-6-phosphate isomerase	Extracellular Space	enzyme	0.00114455	6.2706e-05	up	1.49481	1.49481	0.579959
Glycolysis I	1.66	0.12	NaN	ENO2	enolase 2 (gamma, neuronal)	Cytoplasm	enzyme	0.00164992	0.00032475	up	1.6171	1.6171	0.693407
Glycolysis I	1.66	0.12	NaN	PFKP	phosphofructokinase, platelet	Cytoplasm	kinase	0.00165568	0.000335528	up	1.32687	1.32687	0.408027
Wnt/β-catenin Signaling	1.65	0.0533	0.378	SOX2	SRY-box 2	Nucleus	transcription regulator	0.00355308	0.00195607	down	2.00103	-2.00103	-1.00075
Wnt/β-catenin Signaling	1.65	0.0533	0.378	CSNK1D	casein kinase 1, delta	Cytoplasm	kinase	0.00138488	0.000179609	up	1.36398	1.36398	0.447821
Wnt/β-catenin Signaling	1.65	0.0533	0.378	BMPR2	bone morphogenetic protein receptor type II	Plasma Membrane	kinase	0.00151471	0.000260839	up	1.37984	1.37984	0.464505
Wnt/β-catenin Signaling	1.65	0.0533	0.378	PPP2R2C	protein phosphatase 2 regulatory subunit B, gamma	Other	phosphatase	0.00187225	0.000486295	up	1.36389	1.36389	0.447727
Wnt/β-catenin Signaling	1.65	0.0533	0.378	SOX9	SRY-box 9	Nucleus	transcription regulator	0.0007476	1.53737e-05	down	1.46539	-1.46539	-0.551285
Wnt/β-catenin Signaling	1.65	0.0533	0.378	DKK1	dickkopf WNT signaling pathway inhibitor 1	Extracellular Space	growth factor	0.001383	0.000162515	down	1.89952	-1.89952	-0.925636
Wnt/β-catenin Signaling	1.65	0.0533	0.378	PPP2R5E	protein phosphatase 2 regulatory subunit B', epsilon	Cytoplasm	phosphatase	0.00201364	0.000637965	up	1.35205	1.35205	0.435146
Wnt/β-catenin Signaling	1.65	0.0533	0.378	CCND1	cyclin D1	Nucleus	transcription regulator	0.00490661	0.00320573	down	1.33037	-1.33037	-0.411832
Wnt/β-catenin Signaling	1.65	0.0533	0.378	FZD7	frizzled class receptor 7	Plasma Membrane	G-protein coupled receptor	0.00241202	0.000966785	down	1.38245	-1.38245	-0.467227
Thiamin Salvage III	1.61	1	NaN	TPK1	thiamin pyrophosphokinase 1	Cytoplasm	kinase	0.00198608	0.000592789	up	1.67492	1.67492	0.74409
Sorbitol Degradation I	1.61	1	NaN	SORD	sorbitol dehydrogenase	Cytoplasm	enzyme	0.00236315	0.000919499	up	1.49198	1.49198	0.577229
Lipid Antigen Presentation by CD1	1.61	0.115	NaN	CALR	calreticulin	Cytoplasm	transcription regulator	0.00151471	0.000262537	down	1.65213	-1.65213	-0.724328
Lipid Antigen Presentation by CD1	1.61	0.115	NaN	PDIA3	protein disulfide isomerase family A member 3	Cytoplasm	peptidase	0.00131498	0.000133661	down	1.50277	-1.50277	-0.587621
Lipid Antigen Presentation by CD1	1.61	0.115	NaN	AP2B1	adaptor related protein complex 2 beta 1 subunit	Plasma Membrane	transporter	0.0041452	0.0025545	up	1.36667	1.36667	0.45067
Role of Macrophages, Fibroblasts and Endothelial Cells in Rheumatoid Arthritis	1.53	0.0439	NaN	VEGFA	vascular endothelial growth factor A	Extracellular Space	growth factor	0.00581873	0.0040273	up	1.36292	1.36292	0.446704
Role of Macrophages, Fibroblasts and Endothelial Cells in Rheumatoid Arthritis	1.53	0.0439	NaN	IL6ST	interleukin 6 signal transducer	Plasma Membrane	transmembrane receptor	0.00157505	0.000279474	up	1.71139	1.71139	0.775172
Role of Macrophages, Fibroblasts and Endothelial Cells in Rheumatoid Arthritis	1.53	0.0439	NaN	FOS	FBJ murine osteosarcoma viral oncogene homolog	Nucleus	transcription regulator	0.00140226	0.000189193	down	1.55023	-1.55023	-0.632485
Role of Macrophages, Fibroblasts and Endothelial Cells in Rheumatoid Arthritis	1.53	0.0439	NaN	CALM1 (includes others)	calmodulin 1 (phosphorylase kinase, delta)	Cytoplasm	other	0.0364156	0.034597	up	1.38594	1.38594	0.470869
Role of Macrophages, Fibroblasts and Endothelial Cells in Rheumatoid Arthritis	1.53	0.0439	NaN	IKBKB	inhibitor of kappa light polypeptide gene enhancer in B-cells, kinase beta	Cytoplasm	kinase	0.00136892	0.000152591	down	1.4808	-1.4808	-0.566376
Role of Macrophages, Fibroblasts and Endothelial Cells in Rheumatoid Arthritis	1.53	0.0439	NaN	FN1	fibronectin 1	Extracellular Space	enzyme	0.00158605	0.000284815	down	1.34562	-1.34562	-0.428276
Role of Macrophages, Fibroblasts and Endothelial Cells in Rheumatoid Arthritis	1.53	0.0439	NaN	FGF2	fibroblast growth factor 2 (basic)	Extracellular Space	growth factor	0.008125	0.00615486	down	1.38757	-1.38757	-0.472561
Role of Macrophages, Fibroblasts and Endothelial Cells in Rheumatoid Arthritis	1.53	0.0439	NaN	PDIA3	protein disulfide isomerase family A member 3	Cytoplasm	peptidase	0.00131498	0.000133661	down	1.50277	-1.50277	-0.587621
Role of Macrophages, Fibroblasts and Endothelial Cells in Rheumatoid Arthritis	1.53	0.0439	NaN	DKK1	dickkopf WNT signaling pathway inhibitor 1	Extracellular Space	growth factor	0.001383	0.000162515	down	1.89952	-1.89952	-0.925636
Role of Macrophages, Fibroblasts and Endothelial Cells in Rheumatoid Arthritis	1.53	0.0439	NaN	CCND1	cyclin D1	Nucleus	transcription regulator	0.00490661	0.00320573	down	1.33037	-1.33037	-0.411832
Role of Macrophages, Fibroblasts and Endothelial Cells in Rheumatoid Arthritis	1.53	0.0439	NaN	MMP1	matrix metallopeptidase 1	Extracellular Space	peptidase	0.00158605	0.000292558	down	1.3836	-1.3836	-0.468426
Role of Macrophages, Fibroblasts and Endothelial Cells in Rheumatoid Arthritis	1.53	0.0439	NaN	CEBPG	CCAAT/enhancer binding protein gamma	Nucleus	transcription regulator	0.00348062	0.00187163	down	1.32223	-1.32223	-0.402975
Role of Macrophages, Fibroblasts and Endothelial Cells in Rheumatoid Arthritis	1.53	0.0439	NaN	FZD7	frizzled class receptor 7	Plasma Membrane	G-protein coupled receptor	0.00241202	0.000966785	down	1.38245	-1.38245	-0.467227
AMPK Signaling	1.52	0.0506	0.447	GYS1	glycogen synthase 1	Cytoplasm	enzyme	0.00130742	0.000128386	up	1.60299	1.60299	0.680766
AMPK Signaling	1.52	0.0506	0.447	SLC2A1	solute carrier family 2 (facilitated glucose transporter), member 1	Plasma Membrane	transporter	0.00138338	0.000173713	up	1.59346	1.59346	0.672165
AMPK Signaling	1.52	0.0506	0.447	PFKFB4	6-phosphofructo-2-kinase/fructose-2,6-biphosphatase 4	Cytoplasm	kinase	0.000819796	2.15729e-05	up	1.76701	1.76701	0.821313
AMPK Signaling	1.52	0.0506	0.447	PRKAR1B	protein kinase, cAMP-dependent, regulatory subunit type I beta	Cytoplasm	kinase	0.00466241	0.00300235	up	1.55937	1.55937	0.640964
AMPK Signaling	1.52	0.0506	0.447	SMARCE1	SWI/SNF related, matrix associated, actin dependent regulator of chromatin, subfamily e, member 1	Nucleus	transcription regulator	0.00110459	5.76738e-05	up	1.50344	1.50344	0.588272
AMPK Signaling	1.52	0.0506	0.447	PPP2R2C	protein phosphatase 2 regulatory subunit B, gamma	Other	phosphatase	0.00187225	0.000486295	up	1.36389	1.36389	0.447727
AMPK Signaling	1.52	0.0506	0.447	PFKP	phosphofructokinase, platelet	Cytoplasm	kinase	0.00165568	0.000335528	up	1.32687	1.32687	0.408027
AMPK Signaling	1.52	0.0506	0.447	PPP2R5E	protein phosphatase 2 regulatory subunit B', epsilon	Cytoplasm	phosphatase	0.00201364	0.000637965	up	1.35205	1.35205	0.435146
AMPK Signaling	1.52	0.0506	0.447	CCND1	cyclin D1	Nucleus	transcription regulator	0.00490661	0.00320573	down	1.33037	-1.33037	-0.411832
Antioxidant Action of Vitamin C	1.47	0.0606	2	HMOX1	heme oxygenase 1	Cytoplasm	enzyme	0.00118285	9.56603e-05	down	1.84891	-1.84891	-0.886677
Antioxidant Action of Vitamin C	1.47	0.0606	2	IKBKB	inhibitor of kappa light polypeptide gene enhancer in B-cells, kinase beta	Cytoplasm	kinase	0.00136892	0.000152591	down	1.4808	-1.4808	-0.566376
Antioxidant Action of Vitamin C	1.47	0.0606	2	NAPEPLD	N-acyl phosphatidylethanolamine phospholipase D	Cytoplasm	enzyme	0.00452112	0.00287684	down	1.47461	-1.47461	-0.560329
Antioxidant Action of Vitamin C	1.47	0.0606	2	SLC2A1	solute carrier family 2 (facilitated glucose transporter), member 1	Plasma Membrane	transporter	0.00138338	0.000173713	up	1.59346	1.59346	0.672165
Antioxidant Action of Vitamin C	1.47	0.0606	2	PDIA3	protein disulfide isomerase family A member 3	Cytoplasm	peptidase	0.00131498	0.000133661	down	1.50277	-1.50277	-0.587621
Antioxidant Action of Vitamin C	1.47	0.0606	2	SLC2A3	solute carrier family 2 (facilitated glucose transporter), member 3	Plasma Membrane	transporter	0.00114838	7.07668e-05	up	1.84036	1.84036	0.879987
Amyloid Processing	1.46	0.0784	NaN	CSNK1D	casein kinase 1, delta	Cytoplasm	kinase	0.00138488	0.000179609	up	1.36398	1.36398	0.447821
Amyloid Processing	1.46	0.0784	NaN	PRKAR1B	protein kinase, cAMP-dependent, regulatory subunit type I beta	Cytoplasm	kinase	0.00466241	0.00300235	up	1.55937	1.55937	0.640964
Amyloid Processing	1.46	0.0784	NaN	APH1B	aph-1 homolog B, gamma secretase subunit	Other	peptidase	0.00220746	0.000800237	up	1.52045	1.52045	0.604499
Amyloid Processing	1.46	0.0784	NaN	APP	amyloid beta precursor protein	Plasma Membrane	other	0.00117209	8.74588e-05	up	3.23384	3.23384	1.69325
IL-8 Signaling	1.44	0.0489	-1	VEGFA	vascular endothelial growth factor A	Extracellular Space	growth factor	0.00581873	0.0040273	up	1.36292	1.36292	0.446704
IL-8 Signaling	1.44	0.0489	-1	GNAI2	guanine nucleotide binding protein (G protein), alpha inhibiting activity polypeptide 2	Plasma Membrane	other	0.00605823	0.00427493	up	1.3196	1.3196	0.400103
IL-8 Signaling	1.44	0.0489	-1	HMOX1	heme oxygenase 1	Cytoplasm	enzyme	0.00118285	9.56603e-05	down	1.84891	-1.84891	-0.886677
IL-8 Signaling	1.44	0.0489	-1	IKBKB	inhibitor of kappa light polypeptide gene enhancer in B-cells, kinase beta	Cytoplasm	kinase	0.00136892	0.000152591	down	1.4808	-1.4808	-0.566376
IL-8 Signaling	1.44	0.0489	-1	FOS	FBJ murine osteosarcoma viral oncogene homolog	Nucleus	transcription regulator	0.00140226	0.000189193	down	1.55023	-1.55023	-0.632485
IL-8 Signaling	1.44	0.0489	-1	NAPEPLD	N-acyl phosphatidylethanolamine phospholipase D	Cytoplasm	enzyme	0.00452112	0.00287684	down	1.47461	-1.47461	-0.560329
IL-8 Signaling	1.44	0.0489	-1	RND3	Rho family GTPase 3	Cytoplasm	enzyme	0.000886925	3.28298e-05	down	1.51765	-1.51765	-0.601836
IL-8 Signaling	1.44	0.0489	-1	CCND1	cyclin D1	Nucleus	transcription regulator	0.00490661	0.00320573	down	1.33037	-1.33037	-0.411832
IL-8 Signaling	1.44	0.0489	-1	EGFR	epidermal growth factor receptor	Plasma Membrane	kinase	0.0111021	0.00896913	up	1.32036	1.32036	0.400935
ILK Signaling	1.43	0.0486	-1	VEGFA	vascular endothelial growth factor A	Extracellular Space	growth factor	0.00581873	0.0040273	up	1.36292	1.36292	0.446704
ILK Signaling	1.43	0.0486	-1	FOS	FBJ murine osteosarcoma viral oncogene homolog	Nucleus	transcription regulator	0.00140226	0.000189193	down	1.55023	-1.55023	-0.632485
ILK Signaling	1.43	0.0486	-1	FN1	fibronectin 1	Extracellular Space	enzyme	0.00158605	0.000284815	down	1.34562	-1.34562	-0.428276
ILK Signaling	1.43	0.0486	-1	RND3	Rho family GTPase 3	Cytoplasm	enzyme	0.000886925	3.28298e-05	down	1.51765	-1.51765	-0.601836
ILK Signaling	1.43	0.0486	-1	MYL5	myosin light chain 5	Cytoplasm	other	0.00116484	7.55486e-05	up	1.50248	1.50248	0.587343
ILK Signaling	1.43	0.0486	-1	PPP2R2C	protein phosphatase 2 regulatory subunit B, gamma	Other	phosphatase	0.00187225	0.000486295	up	1.36389	1.36389	0.447727
ILK Signaling	1.43	0.0486	-1	PPP2R5E	protein phosphatase 2 regulatory subunit B', epsilon	Cytoplasm	phosphatase	0.00201364	0.000637965	up	1.35205	1.35205	0.435146
ILK Signaling	1.43	0.0486	-1	CCND1	cyclin D1	Nucleus	transcription regulator	0.00490661	0.00320573	down	1.33037	-1.33037	-0.411832
ILK Signaling	1.43	0.0486	-1	PTEN	phosphatase and tensin homolog	Cytoplasm	phosphatase	0.00241202	0.00097408	down	1.30887	-1.30887	-0.388326
HIF1α Signaling	1.42	0.0588	NaN	VEGFA	vascular endothelial growth factor A	Extracellular Space	growth factor	0.00581873	0.0040273	up	1.36292	1.36292	0.446704
HIF1α Signaling	1.42	0.0588	NaN	SLC2A1	solute carrier family 2 (facilitated glucose transporter), member 1	Plasma Membrane	transporter	0.00138338	0.000173713	up	1.59346	1.59346	0.672165
HIF1α Signaling	1.42	0.0588	NaN	MMP14	matrix metallopeptidase 14	Extracellular Space	peptidase	0.00203342	0.00066299	up	1.48789	1.48789	0.573266
HIF1α Signaling	1.42	0.0588	NaN	MMP10	matrix metallopeptidase 10	Extracellular Space	peptidase	0.00116484	7.77953e-05	down	2.42836	-2.42836	-1.27998
HIF1α Signaling	1.42	0.0588	NaN	SLC2A3	solute carrier family 2 (facilitated glucose transporter), member 3	Plasma Membrane	transporter	0.00114838	7.07668e-05	up	1.84036	1.84036	0.879987
HIF1α Signaling	1.42	0.0588	NaN	MMP1	matrix metallopeptidase 1	Extracellular Space	peptidase	0.00158605	0.000292558	down	1.3836	-1.3836	-0.468426
Choline Biosynthesis III	1.42	0.154	NaN	HMOX1	heme oxygenase 1	Cytoplasm	enzyme	0.00118285	9.56603e-05	down	1.84891	-1.84891	-0.886677
Choline Biosynthesis III	1.42	0.154	NaN	NAPEPLD	N-acyl phosphatidylethanolamine phospholipase D	Cytoplasm	enzyme	0.00452112	0.00287684	down	1.47461	-1.47461	-0.560329
Cholesterol Biosynthesis I	1.42	0.154	NaN	FDFT1	farnesyl-diphosphate farnesyltransferase 1	Cytoplasm	enzyme	0.00118285	9.27435e-05	up	1.3937	1.3937	0.478922
Cholesterol Biosynthesis I	1.42	0.154	NaN	MSMO1	methylsterol monooxygenase 1	Cytoplasm	enzyme	0.00381897	0.00223658	up	1.63178	1.63178	0.706446
Cholesterol Biosynthesis II (via 24,25-dihydrolanosterol)	1.42	0.154	NaN	FDFT1	farnesyl-diphosphate farnesyltransferase 1	Cytoplasm	enzyme	0.00118285	9.27435e-05	up	1.3937	1.3937	0.478922
Cholesterol Biosynthesis II (via 24,25-dihydrolanosterol)	1.42	0.154	NaN	MSMO1	methylsterol monooxygenase 1	Cytoplasm	enzyme	0.00381897	0.00223658	up	1.63178	1.63178	0.706446
Cholesterol Biosynthesis III (via Desmosterol)	1.42	0.154	NaN	FDFT1	farnesyl-diphosphate farnesyltransferase 1	Cytoplasm	enzyme	0.00118285	9.27435e-05	up	1.3937	1.3937	0.478922
Cholesterol Biosynthesis III (via Desmosterol)	1.42	0.154	NaN	MSMO1	methylsterol monooxygenase 1	Cytoplasm	enzyme	0.00381897	0.00223658	up	1.63178	1.63178	0.706446
ERK/MAPK Signaling	1.4	0.0481	-1	FOS	FBJ murine osteosarcoma viral oncogene homolog	Nucleus	transcription regulator	0.00140226	0.000189193	down	1.55023	-1.55023	-0.632485
ERK/MAPK Signaling	1.4	0.0481	-1	PPP1R10	protein phosphatase 1 regulatory subunit 10	Nucleus	other	0.00192278	0.00054667	down	1.75564	-1.75564	-0.811995
ERK/MAPK Signaling	1.4	0.0481	-1	PPP1R3C	protein phosphatase 1 regulatory subunit 3C	Cytoplasm	phosphatase	0.00118285	9.23732e-05	up	2.03205	2.03205	1.02294
ERK/MAPK Signaling	1.4	0.0481	-1	DUSP6	dual specificity phosphatase 6	Cytoplasm	phosphatase	0.00162763	0.000309302	down	1.50826	-1.50826	-0.592884
ERK/MAPK Signaling	1.4	0.0481	-1	PRKAR1B	protein kinase, cAMP-dependent, regulatory subunit type I beta	Cytoplasm	kinase	0.00466241	0.00300235	up	1.55937	1.55937	0.640964
ERK/MAPK Signaling	1.4	0.0481	-1	PPP1R14A	protein phosphatase 1 regulatory inhibitor subunit 14A	Cytoplasm	phosphatase	0.00152713	0.000265587	up	1.41769	1.41769	0.50354
ERK/MAPK Signaling	1.4	0.0481	-1	PPP2R2C	protein phosphatase 2 regulatory subunit B, gamma	Other	phosphatase	0.00187225	0.000486295	up	1.36389	1.36389	0.447727
ERK/MAPK Signaling	1.4	0.0481	-1	MKNK2	MAP kinase interacting serine/threonine kinase 2	Cytoplasm	kinase	0.00142075	0.000200272	down	1.54491	-1.54491	-0.627519
ERK/MAPK Signaling	1.4	0.0481	-1	PPP2R5E	protein phosphatase 2 regulatory subunit B', epsilon	Cytoplasm	phosphatase	0.00201364	0.000637965	up	1.35205	1.35205	0.435146
Cyclins and Cell Cycle Regulation	1.39	0.0641	-1.342	CDKN2C	cyclin-dependent kinase inhibitor 2C (p18, inhibits CDK4)	Nucleus	transcription regulator	0.0038644	0.00227349	up	1.35298	1.35298	0.436137
Cyclins and Cell Cycle Regulation	1.39	0.0641	-1.342	PPP2R2C	protein phosphatase 2 regulatory subunit B, gamma	Other	phosphatase	0.00187225	0.000486295	up	1.36389	1.36389	0.447727
Cyclins and Cell Cycle Regulation	1.39	0.0641	-1.342	PPP2R5E	protein phosphatase 2 regulatory subunit B', epsilon	Cytoplasm	phosphatase	0.00201364	0.000637965	up	1.35205	1.35205	0.435146
Cyclins and Cell Cycle Regulation	1.39	0.0641	-1.342	CCND1	cyclin D1	Nucleus	transcription regulator	0.00490661	0.00320573	down	1.33037	-1.33037	-0.411832
Cyclins and Cell Cycle Regulation	1.39	0.0641	-1.342	CDKN2B	cyclin-dependent kinase inhibitor 2B (p15, inhibits CDK4)	Nucleus	transcription regulator	0.00161465	0.000304222	down	1.73153	-1.73153	-0.79205
Insulin Receptor Signaling	1.37	0.053	0.378	GYS1	glycogen synthase 1	Cytoplasm	enzyme	0.00130742	0.000128386	up	1.60299	1.60299	0.680766
Insulin Receptor Signaling	1.37	0.053	0.378	PPP1R10	protein phosphatase 1 regulatory subunit 10	Nucleus	other	0.00192278	0.00054667	down	1.75564	-1.75564	-0.811995
Insulin Receptor Signaling	1.37	0.053	0.378	SGK1	serum/glucocorticoid regulated kinase 1	Cytoplasm	kinase	0.000858893	2.97736e-05	down	1.36856	-1.36856	-0.452657
Insulin Receptor Signaling	1.37	0.053	0.378	PPP1R3C	protein phosphatase 1 regulatory subunit 3C	Cytoplasm	phosphatase	0.00118285	9.23732e-05	up	2.03205	2.03205	1.02294
Insulin Receptor Signaling	1.37	0.053	0.378	PRKAR1B	protein kinase, cAMP-dependent, regulatory subunit type I beta	Cytoplasm	kinase	0.00466241	0.00300235	up	1.55937	1.55937	0.640964
Insulin Receptor Signaling	1.37	0.053	0.378	PPP1R14A	protein phosphatase 1 regulatory inhibitor subunit 14A	Cytoplasm	phosphatase	0.00152713	0.000265587	up	1.41769	1.41769	0.50354
Insulin Receptor Signaling	1.37	0.053	0.378	PTEN	phosphatase and tensin homolog	Cytoplasm	phosphatase	0.00241202	0.00097408	down	1.30887	-1.30887	-0.388326
Epoxysqualene Biosynthesis	1.32	0.5	NaN	FDFT1	farnesyl-diphosphate farnesyltransferase 1	Cytoplasm	enzyme	0.00118285	9.27435e-05	up	1.3937	1.3937	0.478922
Cysteine Biosynthesis/Homocysteine Degradation	1.32	0.5	NaN	CBS/CBSL	cystathionine-beta-synthase	Cytoplasm	enzyme	0.00201364	0.000649525	down	1.56168	-1.56168	-0.643095
Glycine Biosynthesis I	1.32	0.5	NaN	SHMT2	serine hydroxymethyltransferase 2 (mitochondrial)	Cytoplasm	enzyme	0.00379312	0.00221302	down	1.31295	-1.31295	-0.392814
Glutamate Dependent Acid Resistance	1.32	0.5	NaN	GAD1	glutamate decarboxylase 1	Cytoplasm	enzyme	0.0113939	0.0092718	up	1.32554	1.32554	0.406578
Oncostatin M Signaling	1.31	0.0882	NaN	IL6ST	interleukin 6 signal transducer	Plasma Membrane	transmembrane receptor	0.00157505	0.000279474	up	1.71139	1.71139	0.775172
Oncostatin M Signaling	1.31	0.0882	NaN	OSMR	oncostatin M receptor	Plasma Membrane	transmembrane receptor	0.0037228	0.00215158	up	1.40687	1.40687	0.49249
Oncostatin M Signaling	1.31	0.0882	NaN	MMP1	matrix metallopeptidase 1	Extracellular Space	peptidase	0.00158605	0.000292558	down	1.3836	-1.3836	-0.468426
Sphingosine-1-phosphate Signaling	1.3	0.055	-0.447	GNAI2	guanine nucleotide binding protein (G protein), alpha inhibiting activity polypeptide 2	Plasma Membrane	other	0.00605823	0.00427493	up	1.3196	1.3196	0.400103
Sphingosine-1-phosphate Signaling	1.3	0.055	-0.447	RND3	Rho family GTPase 3	Cytoplasm	enzyme	0.000886925	3.28298e-05	down	1.51765	-1.51765	-0.601836
Sphingosine-1-phosphate Signaling	1.3	0.055	-0.447	PDIA3	protein disulfide isomerase family A member 3	Cytoplasm	peptidase	0.00131498	0.000133661	down	1.50277	-1.50277	-0.587621
Sphingosine-1-phosphate Signaling	1.3	0.055	-0.447	ADCY6	adenylate cyclase 6	Plasma Membrane	enzyme	0.00225883	0.00084587	down	1.34294	-1.34294	-0.425398
Sphingosine-1-phosphate Signaling	1.3	0.055	-0.447	CASP4	caspase 4	Cytoplasm	peptidase	0.00332676	0.00173766	up	1.57226	1.57226	0.652844
Sphingosine-1-phosphate Signaling	1.3	0.055	-0.447	ASAH1	N-acylsphingosine amidohydrolase (acid ceramidase) 1	Cytoplasm	enzyme	0.00288322	0.00134844	down	1.3861	-1.3861	-0.471034
Vitamin-C Transport	1.3	0.133	NaN	SLC2A1	solute carrier family 2 (facilitated glucose transporter), member 1	Plasma Membrane	transporter	0.00138338	0.000173713	up	1.59346	1.59346	0.672165
Vitamin-C Transport	1.3	0.133	NaN	SLC2A3	solute carrier family 2 (facilitated glucose transporter), member 3	Plasma Membrane	transporter	0.00114838	7.07668e-05	up	1.84036	1.84036	0.879987
Tight Junction Signaling	1.29	0.0479	NaN	FOS	FBJ murine osteosarcoma viral oncogene homolog	Nucleus	transcription regulator	0.00140226	0.000189193	down	1.55023	-1.55023	-0.632485
Tight Junction Signaling	1.29	0.0479	NaN	MYL5	myosin light chain 5	Cytoplasm	other	0.00116484	7.55486e-05	up	1.50248	1.50248	0.587343
Tight Junction Signaling	1.29	0.0479	NaN	PRKAR1B	protein kinase, cAMP-dependent, regulatory subunit type I beta	Cytoplasm	kinase	0.00466241	0.00300235	up	1.55937	1.55937	0.640964
Tight Junction Signaling	1.29	0.0479	NaN	PPP2R2C	protein phosphatase 2 regulatory subunit B, gamma	Other	phosphatase	0.00187225	0.000486295	up	1.36389	1.36389	0.447727
Tight Junction Signaling	1.29	0.0479	NaN	PPP2R5E	protein phosphatase 2 regulatory subunit B', epsilon	Cytoplasm	phosphatase	0.00201364	0.000637965	up	1.35205	1.35205	0.435146
Tight Junction Signaling	1.29	0.0479	NaN	INADL	InaD-like (Drosophila)	Plasma Membrane	other	0.00192278	0.000544475	up	1.50681	1.50681	0.591495
Tight Junction Signaling	1.29	0.0479	NaN	CLDN22	claudin 22	Plasma Membrane	other	0.00201364	0.000637444	down	1.3506	-1.3506	-0.433596
Tight Junction Signaling	1.29	0.0479	NaN	PTEN	phosphatase and tensin homolog	Cytoplasm	phosphatase	0.00241202	0.00097408	down	1.30887	-1.30887	-0.388326
Role of Tissue Factor in Cancer	1.29	0.0545	NaN	VEGFA	vascular endothelial growth factor A	Extracellular Space	growth factor	0.00581873	0.0040273	up	1.36292	1.36292	0.446704
Role of Tissue Factor in Cancer	1.29	0.0545	NaN	CTGF	connective tissue growth factor	Extracellular Space	growth factor	0.0007476	1.05928e-05	down	1.62646	-1.62646	-0.701739
Role of Tissue Factor in Cancer	1.29	0.0545	NaN	EGR1	early growth response 1	Nucleus	transcription regulator	0.001165	8.5561e-05	up	1.78195	1.78195	0.833456
Role of Tissue Factor in Cancer	1.29	0.0545	NaN	MMP1	matrix metallopeptidase 1	Extracellular Space	peptidase	0.00158605	0.000292558	down	1.3836	-1.3836	-0.468426
Role of Tissue Factor in Cancer	1.29	0.0545	NaN	PTEN	phosphatase and tensin homolog	Cytoplasm	phosphatase	0.00241202	0.00097408	down	1.30887	-1.30887	-0.388326
Role of Tissue Factor in Cancer	1.29	0.0545	NaN	EGFR	epidermal growth factor receptor	Plasma Membrane	kinase	0.0111021	0.00896913	up	1.32036	1.32036	0.400935
Coagulation System	1.28	0.0857	NaN	PROS1	protein S (alpha)	Extracellular Space	other	0.00843115	0.00643977	up	1.30941	1.30941	0.388917
Coagulation System	1.28	0.0857	NaN	SERPINA1	serpin peptidase inhibitor, clade A (alpha-1 antiproteinase, antitrypsin), member 1	Extracellular Space	other	0.00394634	0.00236926	up	1.42125	1.42125	0.507155
Coagulation System	1.28	0.0857	NaN	SERPINE1	serpin peptidase inhibitor, clade E (nexin, plasminogen activator inhibitor type 1), member 1	Extracellular Space	other	0.000741798	3.48671e-06	up	1.50668	1.50668	0.591377
Cell Cycle Regulation by BTG Family Proteins	1.28	0.0857	NaN	PPP2R2C	protein phosphatase 2 regulatory subunit B, gamma	Other	phosphatase	0.00187225	0.000486295	up	1.36389	1.36389	0.447727
Cell Cycle Regulation by BTG Family Proteins	1.28	0.0857	NaN	PPP2R5E	protein phosphatase 2 regulatory subunit B', epsilon	Cytoplasm	phosphatase	0.00201364	0.000637965	up	1.35205	1.35205	0.435146
Cell Cycle Regulation by BTG Family Proteins	1.28	0.0857	NaN	CCND1	cyclin D1	Nucleus	transcription regulator	0.00490661	0.00320573	down	1.33037	-1.33037	-0.411832
IL-17A Signaling in Fibroblasts	1.28	0.0857	NaN	IKBKB	inhibitor of kappa light polypeptide gene enhancer in B-cells, kinase beta	Cytoplasm	kinase	0.00136892	0.000152591	down	1.4808	-1.4808	-0.566376
IL-17A Signaling in Fibroblasts	1.28	0.0857	NaN	FOS	FBJ murine osteosarcoma viral oncogene homolog	Nucleus	transcription regulator	0.00140226	0.000189193	down	1.55023	-1.55023	-0.632485
IL-17A Signaling in Fibroblasts	1.28	0.0857	NaN	MMP1	matrix metallopeptidase 1	Extracellular Space	peptidase	0.00158605	0.000292558	down	1.3836	-1.3836	-0.468426
Corticotropin Releasing Hormone Signaling	1.27	0.0541	0	VEGFA	vascular endothelial growth factor A	Extracellular Space	growth factor	0.00581873	0.0040273	up	1.36292	1.36292	0.446704
Corticotropin Releasing Hormone Signaling	1.27	0.0541	0	GNAI2	guanine nucleotide binding protein (G protein), alpha inhibiting activity polypeptide 2	Plasma Membrane	other	0.00605823	0.00427493	up	1.3196	1.3196	0.400103
Corticotropin Releasing Hormone Signaling	1.27	0.0541	0	CALM1 (includes others)	calmodulin 1 (phosphorylase kinase, delta)	Cytoplasm	other	0.0364156	0.034597	up	1.38594	1.38594	0.470869
Corticotropin Releasing Hormone Signaling	1.27	0.0541	0	FOS	FBJ murine osteosarcoma viral oncogene homolog	Nucleus	transcription regulator	0.00140226	0.000189193	down	1.55023	-1.55023	-0.632485
Corticotropin Releasing Hormone Signaling	1.27	0.0541	0	PRKAR1B	protein kinase, cAMP-dependent, regulatory subunit type I beta	Cytoplasm	kinase	0.00466241	0.00300235	up	1.55937	1.55937	0.640964
Corticotropin Releasing Hormone Signaling	1.27	0.0541	0	ADCY6	adenylate cyclase 6	Plasma Membrane	enzyme	0.00225883	0.00084587	down	1.34294	-1.34294	-0.425398
Acute Phase Response Signaling	1.26	0.0473	0.378	IL6ST	interleukin 6 signal transducer	Plasma Membrane	transmembrane receptor	0.00157505	0.000279474	up	1.71139	1.71139	0.775172
Acute Phase Response Signaling	1.26	0.0473	0.378	HMOX1	heme oxygenase 1	Cytoplasm	enzyme	0.00118285	9.56603e-05	down	1.84891	-1.84891	-0.886677
Acute Phase Response Signaling	1.26	0.0473	0.378	IKBKB	inhibitor of kappa light polypeptide gene enhancer in B-cells, kinase beta	Cytoplasm	kinase	0.00136892	0.000152591	down	1.4808	-1.4808	-0.566376
Acute Phase Response Signaling	1.26	0.0473	0.378	FOS	FBJ murine osteosarcoma viral oncogene homolog	Nucleus	transcription regulator	0.00140226	0.000189193	down	1.55023	-1.55023	-0.632485
Acute Phase Response Signaling	1.26	0.0473	0.378	FN1	fibronectin 1	Extracellular Space	enzyme	0.00158605	0.000284815	down	1.34562	-1.34562	-0.428276
Acute Phase Response Signaling	1.26	0.0473	0.378	OSMR	oncostatin M receptor	Plasma Membrane	transmembrane receptor	0.0037228	0.00215158	up	1.40687	1.40687	0.49249
Acute Phase Response Signaling	1.26	0.0473	0.378	SERPINA1	serpin peptidase inhibitor, clade A (alpha-1 antiproteinase, antitrypsin), member 1	Extracellular Space	other	0.00394634	0.00236926	up	1.42125	1.42125	0.507155
Acute Phase Response Signaling	1.26	0.0473	0.378	SERPINE1	serpin peptidase inhibitor, clade E (nexin, plasminogen activator inhibitor type 1), member 1	Extracellular Space	other	0.000741798	3.48671e-06	up	1.50668	1.50668	0.591377
RAN Signaling	1.25	0.125	NaN	KPNB1	karyopherin (importin) beta 1	Nucleus	transporter	0.00142075	0.000199549	down	1.46755	-1.46755	-0.553411
RAN Signaling	1.25	0.125	NaN	RCC1	regulator of chromosome condensation 1	Cytoplasm	other	0.001948	0.000564276	up	1.58115	1.58115	0.660971
Chondroitin Sulfate Degradation (Metazoa)	1.25	0.125	NaN	MGEA5	meningioma expressed antigen 5 (hyaluronidase)	Cytoplasm	enzyme	0.00302327	0.00148321	up	1.37738	1.37738	0.461929
Chondroitin Sulfate Degradation (Metazoa)	1.25	0.125	NaN	HEXA	hexosaminidase A (alpha polypeptide)	Cytoplasm	enzyme	0.0007476	5.79749e-06	up	1.34346	1.34346	0.425953
TGF-β Signaling	1.22	0.0575	1	FOS	FBJ murine osteosarcoma viral oncogene homolog	Nucleus	transcription regulator	0.00140226	0.000189193	down	1.55023	-1.55023	-0.632485
TGF-β Signaling	1.22	0.0575	1	SKI	SKI proto-oncogene	Nucleus	transcription regulator	0.0107715	0.00865138	down	1.33681	-1.33681	-0.418797
TGF-β Signaling	1.22	0.0575	1	BMPR2	bone morphogenetic protein receptor type II	Plasma Membrane	kinase	0.00151471	0.000260839	up	1.37984	1.37984	0.464505
TGF-β Signaling	1.22	0.0575	1	SERPINE1	serpin peptidase inhibitor, clade E (nexin, plasminogen activator inhibitor type 1), member 1	Extracellular Space	other	0.000741798	3.48671e-06	up	1.50668	1.50668	0.591377
TGF-β Signaling	1.22	0.0575	1	PMEPA1	prostate transmembrane protein, androgen induced 1	Plasma Membrane	other	0.0034788	0.00186577	down	1.62427	-1.62427	-0.699791
Dermatan Sulfate Degradation (Metazoa)	1.2	0.118	NaN	MGEA5	meningioma expressed antigen 5 (hyaluronidase)	Cytoplasm	enzyme	0.00302327	0.00148321	up	1.37738	1.37738	0.461929
Dermatan Sulfate Degradation (Metazoa)	1.2	0.118	NaN	HEXA	hexosaminidase A (alpha polypeptide)	Cytoplasm	enzyme	0.0007476	5.79749e-06	up	1.34346	1.34346	0.425953
Molecular Mechanisms of Cancer	1.2	0.0384	NaN	GNAI2	guanine nucleotide binding protein (G protein), alpha inhibiting activity polypeptide 2	Plasma Membrane	other	0.00605823	0.00427493	up	1.3196	1.3196	0.400103
Molecular Mechanisms of Cancer	1.2	0.0384	NaN	FOS	FBJ murine osteosarcoma viral oncogene homolog	Nucleus	transcription regulator	0.00140226	0.000189193	down	1.55023	-1.55023	-0.632485
Molecular Mechanisms of Cancer	1.2	0.0384	NaN	RND3	Rho family GTPase 3	Cytoplasm	enzyme	0.000886925	3.28298e-05	down	1.51765	-1.51765	-0.601836
Molecular Mechanisms of Cancer	1.2	0.0384	NaN	RALB	v-ral simian leukemia viral oncogene homolog B	Cytoplasm	enzyme	0.00303328	0.00149163	up	1.46799	1.46799	0.553843
Molecular Mechanisms of Cancer	1.2	0.0384	NaN	PRKAR1B	protein kinase, cAMP-dependent, regulatory subunit type I beta	Cytoplasm	kinase	0.00466241	0.00300235	up	1.55937	1.55937	0.640964
Molecular Mechanisms of Cancer	1.2	0.0384	NaN	ADCY6	adenylate cyclase 6	Plasma Membrane	enzyme	0.00225883	0.00084587	down	1.34294	-1.34294	-0.425398
Molecular Mechanisms of Cancer	1.2	0.0384	NaN	APH1B	aph-1 homolog B, gamma secretase subunit	Other	peptidase	0.00220746	0.000800237	up	1.52045	1.52045	0.604499
Molecular Mechanisms of Cancer	1.2	0.0384	NaN	CDKN2C	cyclin-dependent kinase inhibitor 2C (p18, inhibits CDK4)	Nucleus	transcription regulator	0.0038644	0.00227349	up	1.35298	1.35298	0.436137
Molecular Mechanisms of Cancer	1.2	0.0384	NaN	BMPR2	bone morphogenetic protein receptor type II	Plasma Membrane	kinase	0.00151471	0.000260839	up	1.37984	1.37984	0.464505
Molecular Mechanisms of Cancer	1.2	0.0384	NaN	ARHGEF3	Rho guanine nucleotide exchange factor 3	Cytoplasm	other	0.001948	0.000567189	up	1.30322	1.30322	0.382081
Molecular Mechanisms of Cancer	1.2	0.0384	NaN	HIPK2	homeodomain interacting protein kinase 2	Nucleus	kinase	0.0102887	0.00820315	up	1.46018	1.46018	0.546146
Molecular Mechanisms of Cancer	1.2	0.0384	NaN	CDKN2B	cyclin-dependent kinase inhibitor 2B (p15, inhibits CDK4)	Nucleus	transcription regulator	0.00161465	0.000304222	down	1.73153	-1.73153	-0.79205
Molecular Mechanisms of Cancer	1.2	0.0384	NaN	CCND1	cyclin D1	Nucleus	transcription regulator	0.00490661	0.00320573	down	1.33037	-1.33037	-0.411832
Molecular Mechanisms of Cancer	1.2	0.0384	NaN	FZD7	frizzled class receptor 7	Plasma Membrane	G-protein coupled receptor	0.00241202	0.000966785	down	1.38245	-1.38245	-0.467227
Neuregulin Signaling	1.2	0.0568	1	RPS6	ribosomal protein S6	Cytoplasm	other	0.00397613	0.00239923	up	1.41756	1.41756	0.503413
Neuregulin Signaling	1.2	0.0568	1	HSP90B1	heat shock protein 90kDa beta family member 1	Cytoplasm	other	0.00625171	0.00445554	down	1.63216	-1.63216	-0.706786
Neuregulin Signaling	1.2	0.0568	1	TGFA	transforming growth factor alpha	Extracellular Space	growth factor	0.000860926	3.04705e-05	down	1.33349	-1.33349	-0.415205
Neuregulin Signaling	1.2	0.0568	1	PTEN	phosphatase and tensin homolog	Cytoplasm	phosphatase	0.00241202	0.00097408	down	1.30887	-1.30887	-0.388326
Neuregulin Signaling	1.2	0.0568	1	EGFR	epidermal growth factor receptor	Plasma Membrane	kinase	0.0111021	0.00896913	up	1.32036	1.32036	0.400935
Notch Signaling	1.19	0.0789	NaN	APH1B	aph-1 homolog B, gamma secretase subunit	Other	peptidase	0.00220746	0.000800237	up	1.52045	1.52045	0.604499
Notch Signaling	1.19	0.0789	NaN	JAG1	jagged 1	Extracellular Space	growth factor	0.0114044	0.00930038	down	1.31099	-1.31099	-0.390657
Notch Signaling	1.19	0.0789	NaN	HEY1	hes-related family bHLH transcription factor with YRPW motif 1	Nucleus	transcription regulator	0.0026529	0.00119396	down	1.58381	-1.58381	-0.663396
Phospholipase C Signaling	1.19	0.0422	1.342	TGM2	transglutaminase 2	Cytoplasm	enzyme	0.00138897	0.000183014	down	1.47091	-1.47091	-0.556707
Phospholipase C Signaling	1.19	0.0422	1.342	HMOX1	heme oxygenase 1	Cytoplasm	enzyme	0.00118285	9.56603e-05	down	1.84891	-1.84891	-0.886677
Phospholipase C Signaling	1.19	0.0422	1.342	CALM1 (includes others)	calmodulin 1 (phosphorylase kinase, delta)	Cytoplasm	other	0.0364156	0.034597	up	1.38594	1.38594	0.470869
Phospholipase C Signaling	1.19	0.0422	1.342	NAPEPLD	N-acyl phosphatidylethanolamine phospholipase D	Cytoplasm	enzyme	0.00452112	0.00287684	down	1.47461	-1.47461	-0.560329
Phospholipase C Signaling	1.19	0.0422	1.342	RND3	Rho family GTPase 3	Cytoplasm	enzyme	0.000886925	3.28298e-05	down	1.51765	-1.51765	-0.601836
Phospholipase C Signaling	1.19	0.0422	1.342	MYL5	myosin light chain 5	Cytoplasm	other	0.00116484	7.55486e-05	up	1.50248	1.50248	0.587343
Phospholipase C Signaling	1.19	0.0422	1.342	RALB	v-ral simian leukemia viral oncogene homolog B	Cytoplasm	enzyme	0.00303328	0.00149163	up	1.46799	1.46799	0.553843
Phospholipase C Signaling	1.19	0.0422	1.342	ADCY6	adenylate cyclase 6	Plasma Membrane	enzyme	0.00225883	0.00084587	down	1.34294	-1.34294	-0.425398
Phospholipase C Signaling	1.19	0.0422	1.342	PPP1R14A	protein phosphatase 1 regulatory inhibitor subunit 14A	Cytoplasm	phosphatase	0.00152713	0.000265587	up	1.41769	1.41769	0.50354
Phospholipase C Signaling	1.19	0.0422	1.342	ARHGEF3	Rho guanine nucleotide exchange factor 3	Cytoplasm	other	0.001948	0.000567189	up	1.30322	1.30322	0.382081
Granulocyte Adhesion and Diapedesis	1.17	0.0452	NaN	GNAI2	guanine nucleotide binding protein (G protein), alpha inhibiting activity polypeptide 2	Plasma Membrane	other	0.00605823	0.00427493	up	1.3196	1.3196	0.400103
Granulocyte Adhesion and Diapedesis	1.17	0.0452	NaN	HRH1	histamine receptor H1	Plasma Membrane	G-protein coupled receptor	0.0024792	0.00102548	up	1.46433	1.46433	0.550237
Granulocyte Adhesion and Diapedesis	1.17	0.0452	NaN	CXCR4	chemokine (C-X-C motif) receptor 4	Plasma Membrane	G-protein coupled receptor	0.00394634	0.00236034	up	1.95993	1.95993	0.970804
Granulocyte Adhesion and Diapedesis	1.17	0.0452	NaN	MMP14	matrix metallopeptidase 14	Extracellular Space	peptidase	0.00203342	0.00066299	up	1.48789	1.48789	0.573266
Granulocyte Adhesion and Diapedesis	1.17	0.0452	NaN	MMP10	matrix metallopeptidase 10	Extracellular Space	peptidase	0.00116484	7.77953e-05	down	2.42836	-2.42836	-1.27998
Granulocyte Adhesion and Diapedesis	1.17	0.0452	NaN	CLDN22	claudin 22	Plasma Membrane	other	0.00201364	0.000637444	down	1.3506	-1.3506	-0.433596
Granulocyte Adhesion and Diapedesis	1.17	0.0452	NaN	MMP1	matrix metallopeptidase 1	Extracellular Space	peptidase	0.00158605	0.000292558	down	1.3836	-1.3836	-0.468426
Granulocyte Adhesion and Diapedesis	1.17	0.0452	NaN	GLG1	golgi glycoprotein 1	Cytoplasm	other	0.00203642	0.000672781	down	1.34233	-1.34233	-0.42474
Gαq Signaling	1.17	0.0476	-1.134	HRH1	histamine receptor H1	Plasma Membrane	G-protein coupled receptor	0.0024792	0.00102548	up	1.46433	1.46433	0.550237
Gαq Signaling	1.17	0.0476	-1.134	HMOX1	heme oxygenase 1	Cytoplasm	enzyme	0.00118285	9.56603e-05	down	1.84891	-1.84891	-0.886677
Gαq Signaling	1.17	0.0476	-1.134	IKBKB	inhibitor of kappa light polypeptide gene enhancer in B-cells, kinase beta	Cytoplasm	kinase	0.00136892	0.000152591	down	1.4808	-1.4808	-0.566376
Gαq Signaling	1.17	0.0476	-1.134	CALM1 (includes others)	calmodulin 1 (phosphorylase kinase, delta)	Cytoplasm	other	0.0364156	0.034597	up	1.38594	1.38594	0.470869
Gαq Signaling	1.17	0.0476	-1.134	NAPEPLD	N-acyl phosphatidylethanolamine phospholipase D	Cytoplasm	enzyme	0.00452112	0.00287684	down	1.47461	-1.47461	-0.560329
Gαq Signaling	1.17	0.0476	-1.134	GYS1	glycogen synthase 1	Cytoplasm	enzyme	0.00130742	0.000128386	up	1.60299	1.60299	0.680766
Gαq Signaling	1.17	0.0476	-1.134	RND3	Rho family GTPase 3	Cytoplasm	enzyme	0.000886925	3.28298e-05	down	1.51765	-1.51765	-0.601836
Pyridoxal 5'-phosphate Salvage Pathway	1.16	0.0625	NaN	PRKX	protein kinase, X-linked	Cytoplasm	kinase	0.00791271	0.00596475	down	1.30084	-1.30084	-0.37944
Pyridoxal 5'-phosphate Salvage Pathway	1.16	0.0625	NaN	SGK1	serum/glucocorticoid regulated kinase 1	Cytoplasm	kinase	0.000858893	2.97736e-05	down	1.36856	-1.36856	-0.452657
Pyridoxal 5'-phosphate Salvage Pathway	1.16	0.0625	NaN	PRPF4B	pre-mRNA processing factor 4B	Nucleus	kinase	0.00305675	0.00151285	down	1.46379	-1.46379	-0.549706
Pyridoxal 5'-phosphate Salvage Pathway	1.16	0.0625	NaN	CSNK1D	casein kinase 1, delta	Cytoplasm	kinase	0.00138488	0.000179609	up	1.36398	1.36398	0.447821
Synaptic Long Term Potentiation	1.15	0.0504	0	CALM1 (includes others)	calmodulin 1 (phosphorylase kinase, delta)	Cytoplasm	other	0.0364156	0.034597	up	1.38594	1.38594	0.470869
Synaptic Long Term Potentiation	1.15	0.0504	0	PPP1R10	protein phosphatase 1 regulatory subunit 10	Nucleus	other	0.00192278	0.00054667	down	1.75564	-1.75564	-0.811995
Synaptic Long Term Potentiation	1.15	0.0504	0	PDIA3	protein disulfide isomerase family A member 3	Cytoplasm	peptidase	0.00131498	0.000133661	down	1.50277	-1.50277	-0.587621
Synaptic Long Term Potentiation	1.15	0.0504	0	PPP1R3C	protein phosphatase 1 regulatory subunit 3C	Cytoplasm	phosphatase	0.00118285	9.23732e-05	up	2.03205	2.03205	1.02294
Synaptic Long Term Potentiation	1.15	0.0504	0	PRKAR1B	protein kinase, cAMP-dependent, regulatory subunit type I beta	Cytoplasm	kinase	0.00466241	0.00300235	up	1.55937	1.55937	0.640964
Synaptic Long Term Potentiation	1.15	0.0504	0	PPP1R14A	protein phosphatase 1 regulatory inhibitor subunit 14A	Cytoplasm	phosphatase	0.00152713	0.000265587	up	1.41769	1.41769	0.50354
p70S6K Signaling	1.15	0.0504	0	GNAI2	guanine nucleotide binding protein (G protein), alpha inhibiting activity polypeptide 2	Plasma Membrane	other	0.00605823	0.00427493	up	1.3196	1.3196	0.400103
p70S6K Signaling	1.15	0.0504	0	RPS6	ribosomal protein S6	Cytoplasm	other	0.00397613	0.00239923	up	1.41756	1.41756	0.503413
p70S6K Signaling	1.15	0.0504	0	PDIA3	protein disulfide isomerase family A member 3	Cytoplasm	peptidase	0.00131498	0.000133661	down	1.50277	-1.50277	-0.587621
p70S6K Signaling	1.15	0.0504	0	PPP2R2C	protein phosphatase 2 regulatory subunit B, gamma	Other	phosphatase	0.00187225	0.000486295	up	1.36389	1.36389	0.447727
p70S6K Signaling	1.15	0.0504	0	PPP2R5E	protein phosphatase 2 regulatory subunit B', epsilon	Cytoplasm	phosphatase	0.00201364	0.000637965	up	1.35205	1.35205	0.435146
p70S6K Signaling	1.15	0.0504	0	EGFR	epidermal growth factor receptor	Plasma Membrane	kinase	0.0111021	0.00896913	up	1.32036	1.32036	0.400935
IL-1 Signaling	1.15	0.0549	-0.447	GNAI2	guanine nucleotide binding protein (G protein), alpha inhibiting activity polypeptide 2	Plasma Membrane	other	0.00605823	0.00427493	up	1.3196	1.3196	0.400103
IL-1 Signaling	1.15	0.0549	-0.447	IKBKB	inhibitor of kappa light polypeptide gene enhancer in B-cells, kinase beta	Cytoplasm	kinase	0.00136892	0.000152591	down	1.4808	-1.4808	-0.566376
IL-1 Signaling	1.15	0.0549	-0.447	FOS	FBJ murine osteosarcoma viral oncogene homolog	Nucleus	transcription regulator	0.00140226	0.000189193	down	1.55023	-1.55023	-0.632485
IL-1 Signaling	1.15	0.0549	-0.447	PRKAR1B	protein kinase, cAMP-dependent, regulatory subunit type I beta	Cytoplasm	kinase	0.00466241	0.00300235	up	1.55937	1.55937	0.640964
IL-1 Signaling	1.15	0.0549	-0.447	ADCY6	adenylate cyclase 6	Plasma Membrane	enzyme	0.00225883	0.00084587	down	1.34294	-1.34294	-0.425398
Trehalose Degradation II (Trehalase)	1.15	0.333	NaN	HK1	hexokinase 1	Cytoplasm	kinase	0.00142075	0.000202844	up	1.40679	1.40679	0.492408
Glycerol-3-phosphate Shuttle	1.15	0.333	NaN	GPD2	glycerol-3-phosphate dehydrogenase 2	Cytoplasm	enzyme	0.00200672	0.00062489	down	1.3481	-1.3481	-0.430926
S-adenosyl-L-methionine Biosynthesis	1.15	0.333	NaN	MAT2A	methionine adenosyltransferase II, alpha	Cytoplasm	enzyme	0.000819796	2.10246e-05	down	1.56645	-1.56645	-0.647503
Non-Small Cell Lung Cancer Signaling	1.14	0.0615	0	TGFA	transforming growth factor alpha	Extracellular Space	growth factor	0.000860926	3.04705e-05	down	1.33349	-1.33349	-0.415205
Non-Small Cell Lung Cancer Signaling	1.14	0.0615	0	CCND1	cyclin D1	Nucleus	transcription regulator	0.00490661	0.00320573	down	1.33037	-1.33037	-0.411832
Non-Small Cell Lung Cancer Signaling	1.14	0.0615	0	RASSF1	Ras association (RalGDS/AF-6) domain family member 1	Nucleus	other	0.00236802	0.000934469	up	1.30913	1.30913	0.388604
Non-Small Cell Lung Cancer Signaling	1.14	0.0615	0	EGFR	epidermal growth factor receptor	Plasma Membrane	kinase	0.0111021	0.00896913	up	1.32036	1.32036	0.400935
Hypoxia Signaling in the Cardiovascular System	1.14	0.0615	NaN	VEGFA	vascular endothelial growth factor A	Extracellular Space	growth factor	0.00581873	0.0040273	up	1.36292	1.36292	0.446704
Hypoxia Signaling in the Cardiovascular System	1.14	0.0615	NaN	HSP90B1	heat shock protein 90kDa beta family member 1	Cytoplasm	other	0.00625171	0.00445554	down	1.63216	-1.63216	-0.706786
Hypoxia Signaling in the Cardiovascular System	1.14	0.0615	NaN	CSNK1D	casein kinase 1, delta	Cytoplasm	kinase	0.00138488	0.000179609	up	1.36398	1.36398	0.447821
Hypoxia Signaling in the Cardiovascular System	1.14	0.0615	NaN	PTEN	phosphatase and tensin homolog	Cytoplasm	phosphatase	0.00241202	0.00097408	down	1.30887	-1.30887	-0.388326
Glucocorticoid Receptor Signaling	1.13	0.04	NaN	IKBKB	inhibitor of kappa light polypeptide gene enhancer in B-cells, kinase beta	Cytoplasm	kinase	0.00136892	0.000152591	down	1.4808	-1.4808	-0.566376
Glucocorticoid Receptor Signaling	1.13	0.04	NaN	FOS	FBJ murine osteosarcoma viral oncogene homolog	Nucleus	transcription regulator	0.00140226	0.000189193	down	1.55023	-1.55023	-0.632485
Glucocorticoid Receptor Signaling	1.13	0.04	NaN	HSP90B1	heat shock protein 90kDa beta family member 1	Cytoplasm	other	0.00625171	0.00445554	down	1.63216	-1.63216	-0.706786
Glucocorticoid Receptor Signaling	1.13	0.04	NaN	SGK1	serum/glucocorticoid regulated kinase 1	Cytoplasm	kinase	0.000858893	2.97736e-05	down	1.36856	-1.36856	-0.452657
Glucocorticoid Receptor Signaling	1.13	0.04	NaN	SMARCE1	SWI/SNF related, matrix associated, actin dependent regulator of chromatin, subfamily e, member 1	Nucleus	transcription regulator	0.00110459	5.76738e-05	up	1.50344	1.50344	0.588272
Glucocorticoid Receptor Signaling	1.13	0.04	NaN	SERPINE1	serpin peptidase inhibitor, clade E (nexin, plasminogen activator inhibitor type 1), member 1	Extracellular Space	other	0.000741798	3.48671e-06	up	1.50668	1.50668	0.591377
Glucocorticoid Receptor Signaling	1.13	0.04	NaN	FKBP5	FK506 binding protein 5	Nucleus	enzyme	0.00121801	0.000105767	up	1.41382	1.41382	0.499597
Glucocorticoid Receptor Signaling	1.13	0.04	NaN	HSPA5	heat shock protein family A (Hsp70) member 5	Cytoplasm	enzyme	0.00142075	0.000198239	down	1.93436	-1.93436	-0.951855
Glucocorticoid Receptor Signaling	1.13	0.04	NaN	MMP1	matrix metallopeptidase 1	Extracellular Space	peptidase	0.00158605	0.000292558	down	1.3836	-1.3836	-0.468426
Glucocorticoid Receptor Signaling	1.13	0.04	NaN	TAF9B	TATA-box binding protein associated factor 9b	Nucleus	transcription regulator	0.00116484	8.38971e-05	down	1.50881	-1.50881	-0.593412
Glucocorticoid Receptor Signaling	1.13	0.04	NaN	TAF15	TATA-box binding protein associated factor 15	Nucleus	other	0.00252181	0.00106615	up	1.35708	1.35708	0.440506
Mitotic Roles of Polo-Like Kinase	1.12	0.0606	NaN	HSP90B1	heat shock protein 90kDa beta family member 1	Cytoplasm	other	0.00625171	0.00445554	down	1.63216	-1.63216	-0.706786
Mitotic Roles of Polo-Like Kinase	1.12	0.0606	NaN	FBXO5	F-box protein 5	Nucleus	enzyme	0.00203642	0.000679084	down	1.36291	-1.36291	-0.446685
Mitotic Roles of Polo-Like Kinase	1.12	0.0606	NaN	PPP2R2C	protein phosphatase 2 regulatory subunit B, gamma	Other	phosphatase	0.00187225	0.000486295	up	1.36389	1.36389	0.447727
Mitotic Roles of Polo-Like Kinase	1.12	0.0606	NaN	PPP2R5E	protein phosphatase 2 regulatory subunit B', epsilon	Cytoplasm	phosphatase	0.00201364	0.000637965	up	1.35205	1.35205	0.435146
Cysteine Biosynthesis III (mammalia)	1.12	0.105	NaN	CBS/CBSL	cystathionine-beta-synthase	Cytoplasm	enzyme	0.00201364	0.000649525	down	1.56168	-1.56168	-0.643095
Cysteine Biosynthesis III (mammalia)	1.12	0.105	NaN	MAT2A	methionine adenosyltransferase II, alpha	Cytoplasm	enzyme	0.000819796	2.10246e-05	down	1.56645	-1.56645	-0.647503
CXCR4 Signaling	1.11	0.0461	1.633	GNAI2	guanine nucleotide binding protein (G protein), alpha inhibiting activity polypeptide 2	Plasma Membrane	other	0.00605823	0.00427493	up	1.3196	1.3196	0.400103
CXCR4 Signaling	1.11	0.0461	1.633	FOS	FBJ murine osteosarcoma viral oncogene homolog	Nucleus	transcription regulator	0.00140226	0.000189193	down	1.55023	-1.55023	-0.632485
CXCR4 Signaling	1.11	0.0461	1.633	RND3	Rho family GTPase 3	Cytoplasm	enzyme	0.000886925	3.28298e-05	down	1.51765	-1.51765	-0.601836
CXCR4 Signaling	1.11	0.0461	1.633	CXCR4	chemokine (C-X-C motif) receptor 4	Plasma Membrane	G-protein coupled receptor	0.00394634	0.00236034	up	1.95993	1.95993	0.970804
CXCR4 Signaling	1.11	0.0461	1.633	EGR1	early growth response 1	Nucleus	transcription regulator	0.001165	8.5561e-05	up	1.78195	1.78195	0.833456
CXCR4 Signaling	1.11	0.0461	1.633	MYL5	myosin light chain 5	Cytoplasm	other	0.00116484	7.55486e-05	up	1.50248	1.50248	0.587343
CXCR4 Signaling	1.11	0.0461	1.633	ADCY6	adenylate cyclase 6	Plasma Membrane	enzyme	0.00225883	0.00084587	down	1.34294	-1.34294	-0.425398
Mouse Embryonic Stem Cell Pluripotency	1.09	0.0526	-0.447	SOX2	SRY-box 2	Nucleus	transcription regulator	0.00355308	0.00195607	down	2.00103	-2.00103	-1.00075
Mouse Embryonic Stem Cell Pluripotency	1.09	0.0526	-0.447	IL6ST	interleukin 6 signal transducer	Plasma Membrane	transmembrane receptor	0.00157505	0.000279474	up	1.71139	1.71139	0.775172
Mouse Embryonic Stem Cell Pluripotency	1.09	0.0526	-0.447	LIFR	leukemia inhibitory factor receptor alpha	Plasma Membrane	transmembrane receptor	0.00243972	0.000993017	up	1.51397	1.51397	0.598333
Mouse Embryonic Stem Cell Pluripotency	1.09	0.0526	-0.447	BMPR2	bone morphogenetic protein receptor type II	Plasma Membrane	kinase	0.00151471	0.000260839	up	1.37984	1.37984	0.464505
Mouse Embryonic Stem Cell Pluripotency	1.09	0.0526	-0.447	FZD7	frizzled class receptor 7	Plasma Membrane	G-protein coupled receptor	0.00241202	0.000966785	down	1.38245	-1.38245	-0.467227
Gap Junction Signaling	1.07	0.0452	NaN	GNAI2	guanine nucleotide binding protein (G protein), alpha inhibiting activity polypeptide 2	Plasma Membrane	other	0.00605823	0.00427493	up	1.3196	1.3196	0.400103
Gap Junction Signaling	1.07	0.0452	NaN	TUBB3	tubulin beta 3 class III	Cytoplasm	other	0.00131498	0.000133327	up	1.35194	1.35194	0.435028
Gap Junction Signaling	1.07	0.0452	NaN	PDIA3	protein disulfide isomerase family A member 3	Cytoplasm	peptidase	0.00131498	0.000133661	down	1.50277	-1.50277	-0.587621
Gap Junction Signaling	1.07	0.0452	NaN	CSNK1D	casein kinase 1, delta	Cytoplasm	kinase	0.00138488	0.000179609	up	1.36398	1.36398	0.447821
Gap Junction Signaling	1.07	0.0452	NaN	PRKAR1B	protein kinase, cAMP-dependent, regulatory subunit type I beta	Cytoplasm	kinase	0.00466241	0.00300235	up	1.55937	1.55937	0.640964
Gap Junction Signaling	1.07	0.0452	NaN	ADCY6	adenylate cyclase 6	Plasma Membrane	enzyme	0.00225883	0.00084587	down	1.34294	-1.34294	-0.425398
Gap Junction Signaling	1.07	0.0452	NaN	EGFR	epidermal growth factor receptor	Plasma Membrane	kinase	0.0111021	0.00896913	up	1.32036	1.32036	0.400935
mTOR Signaling	1.06	0.0428	-1.633	VEGFA	vascular endothelial growth factor A	Extracellular Space	growth factor	0.00581873	0.0040273	up	1.36292	1.36292	0.446704
mTOR Signaling	1.06	0.0428	-1.633	RPS6	ribosomal protein S6	Cytoplasm	other	0.00397613	0.00239923	up	1.41756	1.41756	0.503413
mTOR Signaling	1.06	0.0428	-1.633	HMOX1	heme oxygenase 1	Cytoplasm	enzyme	0.00118285	9.56603e-05	down	1.84891	-1.84891	-0.886677
mTOR Signaling	1.06	0.0428	-1.633	NAPEPLD	N-acyl phosphatidylethanolamine phospholipase D	Cytoplasm	enzyme	0.00452112	0.00287684	down	1.47461	-1.47461	-0.560329
mTOR Signaling	1.06	0.0428	-1.633	RND3	Rho family GTPase 3	Cytoplasm	enzyme	0.000886925	3.28298e-05	down	1.51765	-1.51765	-0.601836
mTOR Signaling	1.06	0.0428	-1.633	RPS27A	ribosomal protein S27a	Cytoplasm	other	0.00172435	0.000377349	up	1.41125	1.41125	0.496968
mTOR Signaling	1.06	0.0428	-1.633	PPP2R2C	protein phosphatase 2 regulatory subunit B, gamma	Other	phosphatase	0.00187225	0.000486295	up	1.36389	1.36389	0.447727
mTOR Signaling	1.06	0.0428	-1.633	PPP2R5E	protein phosphatase 2 regulatory subunit B', epsilon	Cytoplasm	phosphatase	0.00201364	0.000637965	up	1.35205	1.35205	0.435146
IGF-1 Signaling	1.06	0.0515	NaN	FOS	FBJ murine osteosarcoma viral oncogene homolog	Nucleus	transcription regulator	0.00140226	0.000189193	down	1.55023	-1.55023	-0.632485
IGF-1 Signaling	1.06	0.0515	NaN	IGFBP6	insulin like growth factor binding protein 6	Extracellular Space	other	0.00584522	0.0040525	up	1.44765	1.44765	0.533712
IGF-1 Signaling	1.06	0.0515	NaN	CTGF	connective tissue growth factor	Extracellular Space	growth factor	0.0007476	1.05928e-05	down	1.62646	-1.62646	-0.701739
IGF-1 Signaling	1.06	0.0515	NaN	PRKAR1B	protein kinase, cAMP-dependent, regulatory subunit type I beta	Cytoplasm	kinase	0.00466241	0.00300235	up	1.55937	1.55937	0.640964
IGF-1 Signaling	1.06	0.0515	NaN	IGFBP7	insulin like growth factor binding protein 7	Extracellular Space	transporter	0.00255463	0.00111521	down	1.49137	-1.49137	-0.576638
Melatonin Signaling	1.04	0.0571	1	GNAI2	guanine nucleotide binding protein (G protein), alpha inhibiting activity polypeptide 2	Plasma Membrane	other	0.00605823	0.00427493	up	1.3196	1.3196	0.400103
Melatonin Signaling	1.04	0.0571	1	CALM1 (includes others)	calmodulin 1 (phosphorylase kinase, delta)	Cytoplasm	other	0.0364156	0.034597	up	1.38594	1.38594	0.470869
Melatonin Signaling	1.04	0.0571	1	PDIA3	protein disulfide isomerase family A member 3	Cytoplasm	peptidase	0.00131498	0.000133661	down	1.50277	-1.50277	-0.587621
Melatonin Signaling	1.04	0.0571	1	PRKAR1B	protein kinase, cAMP-dependent, regulatory subunit type I beta	Cytoplasm	kinase	0.00466241	0.00300235	up	1.55937	1.55937	0.640964
iNOS Signaling	1.04	0.0682	NaN	IKBKB	inhibitor of kappa light polypeptide gene enhancer in B-cells, kinase beta	Cytoplasm	kinase	0.00136892	0.000152591	down	1.4808	-1.4808	-0.566376
iNOS Signaling	1.04	0.0682	NaN	CALM1 (includes others)	calmodulin 1 (phosphorylase kinase, delta)	Cytoplasm	other	0.0364156	0.034597	up	1.38594	1.38594	0.470869
iNOS Signaling	1.04	0.0682	NaN	FOS	FBJ murine osteosarcoma viral oncogene homolog	Nucleus	transcription regulator	0.00140226	0.000189193	down	1.55023	-1.55023	-0.632485
RAR Activation	1.03	0.0421	NaN	VEGFA	vascular endothelial growth factor A	Extracellular Space	growth factor	0.00581873	0.0040273	up	1.36292	1.36292	0.446704
RAR Activation	1.03	0.0421	NaN	FOS	FBJ murine osteosarcoma viral oncogene homolog	Nucleus	transcription regulator	0.00140226	0.000189193	down	1.55023	-1.55023	-0.632485
RAR Activation	1.03	0.0421	NaN	PRKAR1B	protein kinase, cAMP-dependent, regulatory subunit type I beta	Cytoplasm	kinase	0.00466241	0.00300235	up	1.55937	1.55937	0.640964
RAR Activation	1.03	0.0421	NaN	SMARCE1	SWI/SNF related, matrix associated, actin dependent regulator of chromatin, subfamily e, member 1	Nucleus	transcription regulator	0.00110459	5.76738e-05	up	1.50344	1.50344	0.588272
RAR Activation	1.03	0.0421	NaN	ADCY6	adenylate cyclase 6	Plasma Membrane	enzyme	0.00225883	0.00084587	down	1.34294	-1.34294	-0.425398
RAR Activation	1.03	0.0421	NaN	MMP1	matrix metallopeptidase 1	Extracellular Space	peptidase	0.00158605	0.000292558	down	1.3836	-1.3836	-0.468426
RAR Activation	1.03	0.0421	NaN	CITED2	Cbp/p300-interacting transactivator, with Glu/Asp rich carboxy-terminal domain, 2	Nucleus	transcription regulator	0.00138338	0.000167568	down	1.40045	-1.40045	-0.485895
RAR Activation	1.03	0.0421	NaN	PTEN	phosphatase and tensin homolog	Cytoplasm	phosphatase	0.00241202	0.00097408	down	1.30887	-1.30887	-0.388326
Thrombin Signaling	1.03	0.0421	0.707	GNAI2	guanine nucleotide binding protein (G protein), alpha inhibiting activity polypeptide 2	Plasma Membrane	other	0.00605823	0.00427493	up	1.3196	1.3196	0.400103
Thrombin Signaling	1.03	0.0421	0.707	IKBKB	inhibitor of kappa light polypeptide gene enhancer in B-cells, kinase beta	Cytoplasm	kinase	0.00136892	0.000152591	down	1.4808	-1.4808	-0.566376
Thrombin Signaling	1.03	0.0421	0.707	RND3	Rho family GTPase 3	Cytoplasm	enzyme	0.000886925	3.28298e-05	down	1.51765	-1.51765	-0.601836
Thrombin Signaling	1.03	0.0421	0.707	PDIA3	protein disulfide isomerase family A member 3	Cytoplasm	peptidase	0.00131498	0.000133661	down	1.50277	-1.50277	-0.587621
Thrombin Signaling	1.03	0.0421	0.707	MYL5	myosin light chain 5	Cytoplasm	other	0.00116484	7.55486e-05	up	1.50248	1.50248	0.587343
Thrombin Signaling	1.03	0.0421	0.707	ADCY6	adenylate cyclase 6	Plasma Membrane	enzyme	0.00225883	0.00084587	down	1.34294	-1.34294	-0.425398
Thrombin Signaling	1.03	0.0421	0.707	ARHGEF3	Rho guanine nucleotide exchange factor 3	Cytoplasm	other	0.001948	0.000567189	up	1.30322	1.30322	0.382081
Thrombin Signaling	1.03	0.0421	0.707	EGFR	epidermal growth factor receptor	Plasma Membrane	kinase	0.0111021	0.00896913	up	1.32036	1.32036	0.400935
Uracil Degradation II (Reductive)	1.03	0.25	NaN	DPYD	dihydropyrimidine dehydrogenase	Cytoplasm	enzyme	0.00181552	0.000456197	up	1.41031	1.41031	0.496009
Heme Degradation	1.03	0.25	NaN	HMOX1	heme oxygenase 1	Cytoplasm	enzyme	0.00118285	9.56603e-05	down	1.84891	-1.84891	-0.886677
Glutathione Redox Reactions II	1.03	0.25	NaN	PDIA3	protein disulfide isomerase family A member 3	Cytoplasm	peptidase	0.00131498	0.000133661	down	1.50277	-1.50277	-0.587621
Thymine Degradation	1.03	0.25	NaN	DPYD	dihydropyrimidine dehydrogenase	Cytoplasm	enzyme	0.00181552	0.000456197	up	1.41031	1.41031	0.496009
Proline Biosynthesis I	1.03	0.25	NaN	PYCR1	pyrroline-5-carboxylate reductase 1	Cytoplasm	enzyme	0.0032069	0.00164298	down	1.4764	-1.4764	-0.562084
Renal Cell Carcinoma Signaling	1.03	0.0563	NaN	VEGFA	vascular endothelial growth factor A	Extracellular Space	growth factor	0.00581873	0.0040273	up	1.36292	1.36292	0.446704
Renal Cell Carcinoma Signaling	1.03	0.0563	NaN	FOS	FBJ murine osteosarcoma viral oncogene homolog	Nucleus	transcription regulator	0.00140226	0.000189193	down	1.55023	-1.55023	-0.632485
Renal Cell Carcinoma Signaling	1.03	0.0563	NaN	SLC2A1	solute carrier family 2 (facilitated glucose transporter), member 1	Plasma Membrane	transporter	0.00138338	0.000173713	up	1.59346	1.59346	0.672165
Renal Cell Carcinoma Signaling	1.03	0.0563	NaN	TGFA	transforming growth factor alpha	Extracellular Space	growth factor	0.000860926	3.04705e-05	down	1.33349	-1.33349	-0.415205
Small Cell Lung Cancer Signaling	1.03	0.0563	NaN	IKBKB	inhibitor of kappa light polypeptide gene enhancer in B-cells, kinase beta	Cytoplasm	kinase	0.00136892	0.000152591	down	1.4808	-1.4808	-0.566376
Small Cell Lung Cancer Signaling	1.03	0.0563	NaN	CCND1	cyclin D1	Nucleus	transcription regulator	0.00490661	0.00320573	down	1.33037	-1.33037	-0.411832
Small Cell Lung Cancer Signaling	1.03	0.0563	NaN	CDKN2B	cyclin-dependent kinase inhibitor 2B (p15, inhibits CDK4)	Nucleus	transcription regulator	0.00161465	0.000304222	down	1.73153	-1.73153	-0.79205
Small Cell Lung Cancer Signaling	1.03	0.0563	NaN	PTEN	phosphatase and tensin homolog	Cytoplasm	phosphatase	0.00241202	0.00097408	down	1.30887	-1.30887	-0.388326
Chemokine Signaling	1.03	0.0563	1	GNAI2	guanine nucleotide binding protein (G protein), alpha inhibiting activity polypeptide 2	Plasma Membrane	other	0.00605823	0.00427493	up	1.3196	1.3196	0.400103
Chemokine Signaling	1.03	0.0563	1	CALM1 (includes others)	calmodulin 1 (phosphorylase kinase, delta)	Cytoplasm	other	0.0364156	0.034597	up	1.38594	1.38594	0.470869
Chemokine Signaling	1.03	0.0563	1	FOS	FBJ murine osteosarcoma viral oncogene homolog	Nucleus	transcription regulator	0.00140226	0.000189193	down	1.55023	-1.55023	-0.632485
Chemokine Signaling	1.03	0.0563	1	CXCR4	chemokine (C-X-C motif) receptor 4	Plasma Membrane	G-protein coupled receptor	0.00394634	0.00236034	up	1.95993	1.95993	0.970804
GPCR-Mediated Integration of Enteroendocrine Signaling Exemplified by an L Cell	1.03	0.0563	NaN	GNAI2	guanine nucleotide binding protein (G protein), alpha inhibiting activity polypeptide 2	Plasma Membrane	other	0.00605823	0.00427493	up	1.3196	1.3196	0.400103
GPCR-Mediated Integration of Enteroendocrine Signaling Exemplified by an L Cell	1.03	0.0563	NaN	PDIA3	protein disulfide isomerase family A member 3	Cytoplasm	peptidase	0.00131498	0.000133661	down	1.50277	-1.50277	-0.587621
GPCR-Mediated Integration of Enteroendocrine Signaling Exemplified by an L Cell	1.03	0.0563	NaN	PRKAR1B	protein kinase, cAMP-dependent, regulatory subunit type I beta	Cytoplasm	kinase	0.00466241	0.00300235	up	1.55937	1.55937	0.640964
GPCR-Mediated Integration of Enteroendocrine Signaling Exemplified by an L Cell	1.03	0.0563	NaN	ADCY6	adenylate cyclase 6	Plasma Membrane	enzyme	0.00225883	0.00084587	down	1.34294	-1.34294	-0.425398
GNRH Signaling	1.02	0.0465	0.816	GNAI2	guanine nucleotide binding protein (G protein), alpha inhibiting activity polypeptide 2	Plasma Membrane	other	0.00605823	0.00427493	up	1.3196	1.3196	0.400103
GNRH Signaling	1.02	0.0465	0.816	FOS	FBJ murine osteosarcoma viral oncogene homolog	Nucleus	transcription regulator	0.00140226	0.000189193	down	1.55023	-1.55023	-0.632485
GNRH Signaling	1.02	0.0465	0.816	EGR1	early growth response 1	Nucleus	transcription regulator	0.001165	8.5561e-05	up	1.78195	1.78195	0.833456
GNRH Signaling	1.02	0.0465	0.816	PRKAR1B	protein kinase, cAMP-dependent, regulatory subunit type I beta	Cytoplasm	kinase	0.00466241	0.00300235	up	1.55937	1.55937	0.640964
GNRH Signaling	1.02	0.0465	0.816	ADCY6	adenylate cyclase 6	Plasma Membrane	enzyme	0.00225883	0.00084587	down	1.34294	-1.34294	-0.425398
GNRH Signaling	1.02	0.0465	0.816	EGFR	epidermal growth factor receptor	Plasma Membrane	kinase	0.0111021	0.00896913	up	1.32036	1.32036	0.400935
Nitric Oxide Signaling in the Cardiovascular System	1.02	0.05	1.342	VEGFA	vascular endothelial growth factor A	Extracellular Space	growth factor	0.00581873	0.0040273	up	1.36292	1.36292	0.446704
Nitric Oxide Signaling in the Cardiovascular System	1.02	0.05	1.342	CALM1 (includes others)	calmodulin 1 (phosphorylase kinase, delta)	Cytoplasm	other	0.0364156	0.034597	up	1.38594	1.38594	0.470869
Nitric Oxide Signaling in the Cardiovascular System	1.02	0.05	1.342	HSP90B1	heat shock protein 90kDa beta family member 1	Cytoplasm	other	0.00625171	0.00445554	down	1.63216	-1.63216	-0.706786
Nitric Oxide Signaling in the Cardiovascular System	1.02	0.05	1.342	PRKAR1B	protein kinase, cAMP-dependent, regulatory subunit type I beta	Cytoplasm	kinase	0.00466241	0.00300235	up	1.55937	1.55937	0.640964
Nitric Oxide Signaling in the Cardiovascular System	1.02	0.05	1.342	ATP2A2	ATPase, Ca++ transporting, cardiac muscle, slow twitch 2	Cytoplasm	transporter	0.00262152	0.0011662	down	1.46118	-1.46118	-0.54713
Ovarian Cancer Signaling	1	0.0458	NaN	VEGFA	vascular endothelial growth factor A	Extracellular Space	growth factor	0.00581873	0.0040273	up	1.36292	1.36292	0.446704
Ovarian Cancer Signaling	1	0.0458	NaN	PRKAR1B	protein kinase, cAMP-dependent, regulatory subunit type I beta	Cytoplasm	kinase	0.00466241	0.00300235	up	1.55937	1.55937	0.640964
Ovarian Cancer Signaling	1	0.0458	NaN	CCND1	cyclin D1	Nucleus	transcription regulator	0.00490661	0.00320573	down	1.33037	-1.33037	-0.411832
Ovarian Cancer Signaling	1	0.0458	NaN	PTEN	phosphatase and tensin homolog	Cytoplasm	phosphatase	0.00241202	0.00097408	down	1.30887	-1.30887	-0.388326
Ovarian Cancer Signaling	1	0.0458	NaN	FZD7	frizzled class receptor 7	Plasma Membrane	G-protein coupled receptor	0.00241202	0.000966785	down	1.38245	-1.38245	-0.467227
Ovarian Cancer Signaling	1	0.0458	NaN	EGFR	epidermal growth factor receptor	Plasma Membrane	kinase	0.0111021	0.00896913	up	1.32036	1.32036	0.400935
Relaxin Signaling	0.954	0.0444	0	PDE8A	phosphodiesterase 8A	Cytoplasm	enzyme	0.00387444	0.00228324	down	1.41124	-1.41124	-0.496964
Relaxin Signaling	0.954	0.0444	0	VEGFA	vascular endothelial growth factor A	Extracellular Space	growth factor	0.00581873	0.0040273	up	1.36292	1.36292	0.446704
Relaxin Signaling	0.954	0.0444	0	GNAI2	guanine nucleotide binding protein (G protein), alpha inhibiting activity polypeptide 2	Plasma Membrane	other	0.00605823	0.00427493	up	1.3196	1.3196	0.400103
Relaxin Signaling	0.954	0.0444	0	FOS	FBJ murine osteosarcoma viral oncogene homolog	Nucleus	transcription regulator	0.00140226	0.000189193	down	1.55023	-1.55023	-0.632485
Relaxin Signaling	0.954	0.0444	0	PRKAR1B	protein kinase, cAMP-dependent, regulatory subunit type I beta	Cytoplasm	kinase	0.00466241	0.00300235	up	1.55937	1.55937	0.640964
Relaxin Signaling	0.954	0.0444	0	ADCY6	adenylate cyclase 6	Plasma Membrane	enzyme	0.00225883	0.00084587	down	1.34294	-1.34294	-0.425398
Serine Biosynthesis	0.937	0.2	NaN	PSAT1	phosphoserine aminotransferase 1	Cytoplasm	enzyme	0.0087267	0.00674	down	1.75663	-1.75663	-0.812814
Eumelanin Biosynthesis	0.937	0.2	NaN	DDT	D-dopachrome tautomerase	Cytoplasm	enzyme	0.00262152	0.0011658	up	1.35064	1.35064	0.433642
dTMP De Novo Biosynthesis	0.937	0.2	NaN	SHMT2	serine hydroxymethyltransferase 2 (mitochondrial)	Cytoplasm	enzyme	0.00379312	0.00221302	down	1.31295	-1.31295	-0.392814
Glutamate Degradation III (via 4-aminobutyrate)	0.937	0.2	NaN	GAD1	glutamate decarboxylase 1	Cytoplasm	enzyme	0.0113939	0.0092718	up	1.32554	1.32554	0.406578
Folate Polyglutamylation	0.937	0.2	NaN	SHMT2	serine hydroxymethyltransferase 2 (mitochondrial)	Cytoplasm	enzyme	0.00379312	0.00221302	down	1.31295	-1.31295	-0.392814
IL-17A Signaling in Gastric Cells	0.912	0.08	NaN	FOS	FBJ murine osteosarcoma viral oncogene homolog	Nucleus	transcription regulator	0.00140226	0.000189193	down	1.55023	-1.55023	-0.632485
IL-17A Signaling in Gastric Cells	0.912	0.08	NaN	EGFR	epidermal growth factor receptor	Plasma Membrane	kinase	0.0111021	0.00896913	up	1.32036	1.32036	0.400935
Role of JAK family kinases in IL-6-type Cytokine Signaling	0.912	0.08	NaN	IL6ST	interleukin 6 signal transducer	Plasma Membrane	transmembrane receptor	0.00157505	0.000279474	up	1.71139	1.71139	0.775172
Role of JAK family kinases in IL-6-type Cytokine Signaling	0.912	0.08	NaN	OSMR	oncostatin M receptor	Plasma Membrane	transmembrane receptor	0.0037228	0.00215158	up	1.40687	1.40687	0.49249
Bupropion Degradation	0.912	0.08	NaN	CYP1A1	cytochrome P450 family 1 subfamily A member 1	Cytoplasm	enzyme	0.00138411	0.000177692	down	1.35121	-1.35121	-0.434255
Bupropion Degradation	0.912	0.08	NaN	CYP1B1	cytochrome P450 family 1 subfamily B member 1	Cytoplasm	enzyme	0.0111449	0.00902095	up	1.46042	1.46042	0.546386
Gluconeogenesis I	0.912	0.08	NaN	GPI	glucose-6-phosphate isomerase	Extracellular Space	enzyme	0.00114455	6.2706e-05	up	1.49481	1.49481	0.579959
Gluconeogenesis I	0.912	0.08	NaN	ENO2	enolase 2 (gamma, neuronal)	Cytoplasm	enzyme	0.00164992	0.00032475	up	1.6171	1.6171	0.693407
Reelin Signaling in Neurons	0.901	0.0506	NaN	PAFAH1B2	platelet activating factor acetylhydrolase 1b catalytic subunit 2	Cytoplasm	enzyme	0.00212571	0.000747701	down	1.32616	-1.32616	-0.407253
Reelin Signaling in Neurons	0.901	0.0506	NaN	ARHGEF3	Rho guanine nucleotide exchange factor 3	Cytoplasm	other	0.001948	0.000567189	up	1.30322	1.30322	0.382081
Reelin Signaling in Neurons	0.901	0.0506	NaN	PAFAH1B1	platelet activating factor acetylhydrolase 1b regulatory subunit 1	Cytoplasm	enzyme	0.00118285	9.77346e-05	down	1.3737	-1.3737	-0.458067
Reelin Signaling in Neurons	0.901	0.0506	NaN	APP	amyloid beta precursor protein	Plasma Membrane	other	0.00117209	8.74588e-05	up	3.23384	3.23384	1.69325
Aryl Hydrocarbon Receptor Signaling	0.899	0.0429	NaN	TGM2	transglutaminase 2	Cytoplasm	enzyme	0.00138897	0.000183014	down	1.47091	-1.47091	-0.556707
Aryl Hydrocarbon Receptor Signaling	0.899	0.0429	NaN	FOS	FBJ murine osteosarcoma viral oncogene homolog	Nucleus	transcription regulator	0.00140226	0.000189193	down	1.55023	-1.55023	-0.632485
Aryl Hydrocarbon Receptor Signaling	0.899	0.0429	NaN	HSP90B1	heat shock protein 90kDa beta family member 1	Cytoplasm	other	0.00625171	0.00445554	down	1.63216	-1.63216	-0.706786
Aryl Hydrocarbon Receptor Signaling	0.899	0.0429	NaN	CYP1A1	cytochrome P450 family 1 subfamily A member 1	Cytoplasm	enzyme	0.00138411	0.000177692	down	1.35121	-1.35121	-0.434255
Aryl Hydrocarbon Receptor Signaling	0.899	0.0429	NaN	CCND1	cyclin D1	Nucleus	transcription regulator	0.00490661	0.00320573	down	1.33037	-1.33037	-0.411832
Aryl Hydrocarbon Receptor Signaling	0.899	0.0429	NaN	CYP1B1	cytochrome P450 family 1 subfamily B member 1	Cytoplasm	enzyme	0.0111449	0.00902095	up	1.46042	1.46042	0.546386
Endothelin-1 Signaling	0.898	0.0407	-0.816	GNAI2	guanine nucleotide binding protein (G protein), alpha inhibiting activity polypeptide 2	Plasma Membrane	other	0.00605823	0.00427493	up	1.3196	1.3196	0.400103
Endothelin-1 Signaling	0.898	0.0407	-0.816	HMOX1	heme oxygenase 1	Cytoplasm	enzyme	0.00118285	9.56603e-05	down	1.84891	-1.84891	-0.886677
Endothelin-1 Signaling	0.898	0.0407	-0.816	FOS	FBJ murine osteosarcoma viral oncogene homolog	Nucleus	transcription regulator	0.00140226	0.000189193	down	1.55023	-1.55023	-0.632485
Endothelin-1 Signaling	0.898	0.0407	-0.816	NAPEPLD	N-acyl phosphatidylethanolamine phospholipase D	Cytoplasm	enzyme	0.00452112	0.00287684	down	1.47461	-1.47461	-0.560329
Endothelin-1 Signaling	0.898	0.0407	-0.816	PDIA3	protein disulfide isomerase family A member 3	Cytoplasm	peptidase	0.00131498	0.000133661	down	1.50277	-1.50277	-0.587621
Endothelin-1 Signaling	0.898	0.0407	-0.816	ADCY6	adenylate cyclase 6	Plasma Membrane	enzyme	0.00225883	0.00084587	down	1.34294	-1.34294	-0.425398
Endothelin-1 Signaling	0.898	0.0407	-0.816	CASP4	caspase 4	Cytoplasm	peptidase	0.00332676	0.00173766	up	1.57226	1.57226	0.652844
eNOS Signaling	0.878	0.0423	1.342	VEGFA	vascular endothelial growth factor A	Extracellular Space	growth factor	0.00581873	0.0040273	up	1.36292	1.36292	0.446704
eNOS Signaling	0.878	0.0423	1.342	CALM1 (includes others)	calmodulin 1 (phosphorylase kinase, delta)	Cytoplasm	other	0.0364156	0.034597	up	1.38594	1.38594	0.470869
eNOS Signaling	0.878	0.0423	1.342	HSP90B1	heat shock protein 90kDa beta family member 1	Cytoplasm	other	0.00625171	0.00445554	down	1.63216	-1.63216	-0.706786
eNOS Signaling	0.878	0.0423	1.342	PRKAR1B	protein kinase, cAMP-dependent, regulatory subunit type I beta	Cytoplasm	kinase	0.00466241	0.00300235	up	1.55937	1.55937	0.640964
eNOS Signaling	0.878	0.0423	1.342	ADCY6	adenylate cyclase 6	Plasma Membrane	enzyme	0.00225883	0.00084587	down	1.34294	-1.34294	-0.425398
eNOS Signaling	0.878	0.0423	1.342	HSPA5	heat shock protein family A (Hsp70) member 5	Cytoplasm	enzyme	0.00142075	0.000198239	down	1.93436	-1.93436	-0.951855
Androgen Signaling	0.875	0.045	2	GNAI2	guanine nucleotide binding protein (G protein), alpha inhibiting activity polypeptide 2	Plasma Membrane	other	0.00605823	0.00427493	up	1.3196	1.3196	0.400103
Androgen Signaling	0.875	0.045	2	CALM1 (includes others)	calmodulin 1 (phosphorylase kinase, delta)	Cytoplasm	other	0.0364156	0.034597	up	1.38594	1.38594	0.470869
Androgen Signaling	0.875	0.045	2	CALR	calreticulin	Cytoplasm	transcription regulator	0.00151471	0.000262537	down	1.65213	-1.65213	-0.724328
Androgen Signaling	0.875	0.045	2	PRKAR1B	protein kinase, cAMP-dependent, regulatory subunit type I beta	Cytoplasm	kinase	0.00466241	0.00300235	up	1.55937	1.55937	0.640964
Androgen Signaling	0.875	0.045	2	CCND1	cyclin D1	Nucleus	transcription regulator	0.00490661	0.00320573	down	1.33037	-1.33037	-0.411832
Role of NANOG in Mammalian Embryonic Stem Cell Pluripotency	0.875	0.045	NaN	SOX2	SRY-box 2	Nucleus	transcription regulator	0.00355308	0.00195607	down	2.00103	-2.00103	-1.00075
Role of NANOG in Mammalian Embryonic Stem Cell Pluripotency	0.875	0.045	NaN	IL6ST	interleukin 6 signal transducer	Plasma Membrane	transmembrane receptor	0.00157505	0.000279474	up	1.71139	1.71139	0.775172
Role of NANOG in Mammalian Embryonic Stem Cell Pluripotency	0.875	0.045	NaN	LIFR	leukemia inhibitory factor receptor alpha	Plasma Membrane	transmembrane receptor	0.00243972	0.000993017	up	1.51397	1.51397	0.598333
Role of NANOG in Mammalian Embryonic Stem Cell Pluripotency	0.875	0.045	NaN	BMPR2	bone morphogenetic protein receptor type II	Plasma Membrane	kinase	0.00151471	0.000260839	up	1.37984	1.37984	0.464505
Role of NANOG in Mammalian Embryonic Stem Cell Pluripotency	0.875	0.045	NaN	FZD7	frizzled class receptor 7	Plasma Membrane	G-protein coupled receptor	0.00241202	0.000966785	down	1.38245	-1.38245	-0.467227
Proline Biosynthesis II (from Arginine)	0.863	0.167	NaN	PYCR1	pyrroline-5-carboxylate reductase 1	Cytoplasm	enzyme	0.0032069	0.00164298	down	1.4764	-1.4764	-0.562084
Chondroitin and Dermatan Biosynthesis	0.863	0.167	NaN	CHSY3	chondroitin sulfate synthase 3	Cytoplasm	enzyme	0.0169896	0.0149532	down	1.46625	-1.46625	-0.552134
Arginine Degradation VI (Arginase 2 Pathway)	0.863	0.167	NaN	PYCR1	pyrroline-5-carboxylate reductase 1	Cytoplasm	enzyme	0.0032069	0.00164298	down	1.4764	-1.4764	-0.562084
Glycerol Degradation I	0.863	0.167	NaN	GPD2	glycerol-3-phosphate dehydrogenase 2	Cytoplasm	enzyme	0.00200672	0.00062489	down	1.3481	-1.3481	-0.430926
Glycine Cleavage Complex	0.863	0.167	NaN	GCSH	glycine cleavage system protein H (aminomethyl carrier)	Cytoplasm	enzyme	0.00172435	0.00038259	down	1.35179	-1.35179	-0.434875
UDP-N-acetyl-D-glucosamine Biosynthesis II	0.863	0.167	NaN	GFPT1	glutamine--fructose-6-phosphate transaminase 1	Cytoplasm	enzyme	0.00162763	0.000313008	down	1.40177	-1.40177	-0.48725
Ceramide Degradation	0.863	0.167	NaN	ASAH1	N-acylsphingosine amidohydrolase (acid ceramidase) 1	Cytoplasm	enzyme	0.00288322	0.00134844	down	1.3861	-1.3861	-0.471034
Zymosterol Biosynthesis	0.863	0.167	NaN	MSMO1	methylsterol monooxygenase 1	Cytoplasm	enzyme	0.00381897	0.00223658	up	1.63178	1.63178	0.706446
Rapoport-Luebering Glycolytic Shunt	0.863	0.167	NaN	TIGAR	TP53 induced glycolysis regulatory phosphatase	Cytoplasm	enzyme	0.00947689	0.0074334	down	1.49877	-1.49877	-0.583783
NAD Biosynthesis III	0.863	0.167	NaN	NAMPT	nicotinamide phosphoribosyltransferase	Extracellular Space	cytokine	0.00319485	0.0016237	up	1.36081	1.36081	0.444468
GDP-mannose Biosynthesis	0.863	0.167	NaN	GPI	glucose-6-phosphate isomerase	Extracellular Space	enzyme	0.00114455	6.2706e-05	up	1.49481	1.49481	0.579959
Acetone Degradation I (to Methylglyoxal)	0.857	0.0741	NaN	CYP1A1	cytochrome P450 family 1 subfamily A member 1	Cytoplasm	enzyme	0.00138411	0.000177692	down	1.35121	-1.35121	-0.434255
Acetone Degradation I (to Methylglyoxal)	0.857	0.0741	NaN	CYP1B1	cytochrome P450 family 1 subfamily B member 1	Cytoplasm	enzyme	0.0111449	0.00902095	up	1.46042	1.46042	0.546386
PPARα/RXRα Activation	0.852	0.0395	1.342	IKBKB	inhibitor of kappa light polypeptide gene enhancer in B-cells, kinase beta	Cytoplasm	kinase	0.00136892	0.000152591	down	1.4808	-1.4808	-0.566376
PPARα/RXRα Activation	0.852	0.0395	1.342	HSP90B1	heat shock protein 90kDa beta family member 1	Cytoplasm	other	0.00625171	0.00445554	down	1.63216	-1.63216	-0.706786
PPARα/RXRα Activation	0.852	0.0395	1.342	GPD2	glycerol-3-phosphate dehydrogenase 2	Cytoplasm	enzyme	0.00200672	0.00062489	down	1.3481	-1.3481	-0.430926
PPARα/RXRα Activation	0.852	0.0395	1.342	PDIA3	protein disulfide isomerase family A member 3	Cytoplasm	peptidase	0.00131498	0.000133661	down	1.50277	-1.50277	-0.587621
PPARα/RXRα Activation	0.852	0.0395	1.342	PRKAR1B	protein kinase, cAMP-dependent, regulatory subunit type I beta	Cytoplasm	kinase	0.00466241	0.00300235	up	1.55937	1.55937	0.640964
PPARα/RXRα Activation	0.852	0.0395	1.342	ADCY6	adenylate cyclase 6	Plasma Membrane	enzyme	0.00225883	0.00084587	down	1.34294	-1.34294	-0.425398
PPARα/RXRα Activation	0.852	0.0395	1.342	BMPR2	bone morphogenetic protein receptor type II	Plasma Membrane	kinase	0.00151471	0.000260839	up	1.37984	1.37984	0.464505
Glioblastoma Multiforme Signaling	0.838	0.0411	-1.342	RND3	Rho family GTPase 3	Cytoplasm	enzyme	0.000886925	3.28298e-05	down	1.51765	-1.51765	-0.601836
Glioblastoma Multiforme Signaling	0.838	0.0411	-1.342	PDIA3	protein disulfide isomerase family A member 3	Cytoplasm	peptidase	0.00131498	0.000133661	down	1.50277	-1.50277	-0.587621
Glioblastoma Multiforme Signaling	0.838	0.0411	-1.342	CCND1	cyclin D1	Nucleus	transcription regulator	0.00490661	0.00320573	down	1.33037	-1.33037	-0.411832
Glioblastoma Multiforme Signaling	0.838	0.0411	-1.342	PTEN	phosphatase and tensin homolog	Cytoplasm	phosphatase	0.00241202	0.00097408	down	1.30887	-1.30887	-0.388326
Glioblastoma Multiforme Signaling	0.838	0.0411	-1.342	FZD7	frizzled class receptor 7	Plasma Membrane	G-protein coupled receptor	0.00241202	0.000966785	down	1.38245	-1.38245	-0.467227
Glioblastoma Multiforme Signaling	0.838	0.0411	-1.342	EGFR	epidermal growth factor receptor	Plasma Membrane	kinase	0.0111021	0.00896913	up	1.32036	1.32036	0.400935
Pyrimidine Ribonucleotides Interconversion	0.832	0.0714	NaN	CTPS1	CTP synthase 1	Nucleus	enzyme	0.00154258	0.000269181	down	1.35016	-1.35016	-0.433126
Pyrimidine Ribonucleotides Interconversion	0.832	0.0714	NaN	DDX3X	DEAD-box helicase 3, X-linked	Cytoplasm	enzyme	0.00644189	0.00462136	down	1.42757	-1.42757	-0.513559
Superpathway of Cholesterol Biosynthesis	0.832	0.0714	NaN	FDFT1	farnesyl-diphosphate farnesyltransferase 1	Cytoplasm	enzyme	0.00118285	9.27435e-05	up	1.3937	1.3937	0.478922
Superpathway of Cholesterol Biosynthesis	0.832	0.0714	NaN	MSMO1	methylsterol monooxygenase 1	Cytoplasm	enzyme	0.00381897	0.00223658	up	1.63178	1.63178	0.706446
GPCR-Mediated Nutrient Sensing in Enteroendocrine Cells	0.831	0.0476	NaN	GNAI2	guanine nucleotide binding protein (G protein), alpha inhibiting activity polypeptide 2	Plasma Membrane	other	0.00605823	0.00427493	up	1.3196	1.3196	0.400103
GPCR-Mediated Nutrient Sensing in Enteroendocrine Cells	0.831	0.0476	NaN	PDIA3	protein disulfide isomerase family A member 3	Cytoplasm	peptidase	0.00131498	0.000133661	down	1.50277	-1.50277	-0.587621
GPCR-Mediated Nutrient Sensing in Enteroendocrine Cells	0.831	0.0476	NaN	PRKAR1B	protein kinase, cAMP-dependent, regulatory subunit type I beta	Cytoplasm	kinase	0.00466241	0.00300235	up	1.55937	1.55937	0.640964
GPCR-Mediated Nutrient Sensing in Enteroendocrine Cells	0.831	0.0476	NaN	ADCY6	adenylate cyclase 6	Plasma Membrane	enzyme	0.00225883	0.00084587	down	1.34294	-1.34294	-0.425398
Role of CHK Proteins in Cell Cycle Checkpoint Control	0.827	0.0545	NaN	RFC2	replication factor C subunit 2	Nucleus	other	0.00200044	0.000618391	up	1.31179	1.31179	0.391532
Role of CHK Proteins in Cell Cycle Checkpoint Control	0.827	0.0545	NaN	PPP2R2C	protein phosphatase 2 regulatory subunit B, gamma	Other	phosphatase	0.00187225	0.000486295	up	1.36389	1.36389	0.447727
Role of CHK Proteins in Cell Cycle Checkpoint Control	0.827	0.0545	NaN	PPP2R5E	protein phosphatase 2 regulatory subunit B', epsilon	Cytoplasm	phosphatase	0.00201364	0.000637965	up	1.35205	1.35205	0.435146
NRF2-mediated Oxidative Stress Response	0.826	0.0389	-1	DNAJC21	DnaJ heat shock protein family (Hsp40) member C21	Other	other	0.00406259	0.0024681	down	1.5748	-1.5748	-0.655167
NRF2-mediated Oxidative Stress Response	0.826	0.0389	-1	HMOX1	heme oxygenase 1	Cytoplasm	enzyme	0.00118285	9.56603e-05	down	1.84891	-1.84891	-0.886677
NRF2-mediated Oxidative Stress Response	0.826	0.0389	-1	FOS	FBJ murine osteosarcoma viral oncogene homolog	Nucleus	transcription regulator	0.00140226	0.000189193	down	1.55023	-1.55023	-0.632485
NRF2-mediated Oxidative Stress Response	0.826	0.0389	-1	HERPUD1	homocysteine-inducible, endoplasmic reticulum stress-inducible, ubiquitin-like domain member 1	Cytoplasm	other	0.000858893	2.94461e-05	down	1.52161	-1.52161	-0.6056
NRF2-mediated Oxidative Stress Response	0.826	0.0389	-1	FOSL1	FOS like antigen 1	Nucleus	transcription regulator	0.0007476	5.18184e-06	up	1.92706	1.92706	0.946405
NRF2-mediated Oxidative Stress Response	0.826	0.0389	-1	FKBP5	FK506 binding protein 5	Nucleus	enzyme	0.00121801	0.000105767	up	1.41382	1.41382	0.499597
NRF2-mediated Oxidative Stress Response	0.826	0.0389	-1	DNAJC16	DnaJ heat shock protein family (Hsp40) member C16	Other	other	0.00166284	0.000342639	down	1.38045	-1.38045	-0.465134
Chondroitin Sulfate Biosynthesis	0.81	0.0536	NaN	CHST2	carbohydrate (N-acetylglucosamine-6-O) sulfotransferase 2	Cytoplasm	enzyme	0.00270362	0.00122473	down	1.42789	-1.42789	-0.51388
Chondroitin Sulfate Biosynthesis	0.81	0.0536	NaN	B3GALT6	Beta-1,3-galactosyltransferase 6	Cytoplasm	enzyme	0.00206566	0.000703928	down	1.60788	-1.60788	-0.685158
Chondroitin Sulfate Biosynthesis	0.81	0.0536	NaN	CHSY3	chondroitin sulfate synthase 3	Cytoplasm	enzyme	0.0169896	0.0149532	down	1.46625	-1.46625	-0.552134
TNFR2 Signaling	0.807	0.069	NaN	IKBKB	inhibitor of kappa light polypeptide gene enhancer in B-cells, kinase beta	Cytoplasm	kinase	0.00136892	0.000152591	down	1.4808	-1.4808	-0.566376
TNFR2 Signaling	0.807	0.069	NaN	FOS	FBJ murine osteosarcoma viral oncogene homolog	Nucleus	transcription regulator	0.00140226	0.000189193	down	1.55023	-1.55023	-0.632485
Glycoaminoglycan-protein Linkage Region Biosynthesis	0.801	0.143	NaN	B3GALT6	Beta-1,3-galactosyltransferase 6	Cytoplasm	enzyme	0.00206566	0.000703928	down	1.60788	-1.60788	-0.685158
Pregnenolone Biosynthesis	0.801	0.143	NaN	MICAL2	microtubule associated monooxygenase, calponin and LIM domain containing 2	Cytoplasm	enzyme	0.00596572	0.0041711	down	1.36107	-1.36107	-0.444738
GDP-glucose Biosynthesis	0.801	0.143	NaN	HK1	hexokinase 1	Cytoplasm	kinase	0.00142075	0.000202844	up	1.40679	1.40679	0.492408
PTEN Signaling	0.796	0.0424	-0.447	IKBKB	inhibitor of kappa light polypeptide gene enhancer in B-cells, kinase beta	Cytoplasm	kinase	0.00136892	0.000152591	down	1.4808	-1.4808	-0.566376
PTEN Signaling	0.796	0.0424	-0.447	BMPR2	bone morphogenetic protein receptor type II	Plasma Membrane	kinase	0.00151471	0.000260839	up	1.37984	1.37984	0.464505
PTEN Signaling	0.796	0.0424	-0.447	CCND1	cyclin D1	Nucleus	transcription regulator	0.00490661	0.00320573	down	1.33037	-1.33037	-0.411832
PTEN Signaling	0.796	0.0424	-0.447	PTEN	phosphatase and tensin homolog	Cytoplasm	phosphatase	0.00241202	0.00097408	down	1.30887	-1.30887	-0.388326
PTEN Signaling	0.796	0.0424	-0.447	EGFR	epidermal growth factor receptor	Plasma Membrane	kinase	0.0111021	0.00896913	up	1.32036	1.32036	0.400935
Glutamate Receptor Signaling	0.794	0.0526	NaN	CALM1 (includes others)	calmodulin 1 (phosphorylase kinase, delta)	Cytoplasm	other	0.0364156	0.034597	up	1.38594	1.38594	0.470869
Glutamate Receptor Signaling	0.794	0.0526	NaN	SLC1A4	solute carrier family 1 (glutamate/neutral amino acid transporter), member 4	Plasma Membrane	transporter	0.00343414	0.00182805	down	1.44654	-1.44654	-0.532609
Glutamate Receptor Signaling	0.794	0.0526	NaN	SLC38A1	solute carrier family 38 member 1	Plasma Membrane	transporter	0.00205361	0.000697406	down	1.37359	-1.37359	-0.457956
P2Y Purigenic Receptor Signaling Pathway	0.786	0.042	-1.342	GNAI2	guanine nucleotide binding protein (G protein), alpha inhibiting activity polypeptide 2	Plasma Membrane	other	0.00605823	0.00427493	up	1.3196	1.3196	0.400103
P2Y Purigenic Receptor Signaling Pathway	0.786	0.042	-1.342	FOS	FBJ murine osteosarcoma viral oncogene homolog	Nucleus	transcription regulator	0.00140226	0.000189193	down	1.55023	-1.55023	-0.632485
P2Y Purigenic Receptor Signaling Pathway	0.786	0.042	-1.342	PDIA3	protein disulfide isomerase family A member 3	Cytoplasm	peptidase	0.00131498	0.000133661	down	1.50277	-1.50277	-0.587621
P2Y Purigenic Receptor Signaling Pathway	0.786	0.042	-1.342	PRKAR1B	protein kinase, cAMP-dependent, regulatory subunit type I beta	Cytoplasm	kinase	0.00466241	0.00300235	up	1.55937	1.55937	0.640964
P2Y Purigenic Receptor Signaling Pathway	0.786	0.042	-1.342	ADCY6	adenylate cyclase 6	Plasma Membrane	enzyme	0.00225883	0.00084587	down	1.34294	-1.34294	-0.425398
Pyrimidine Ribonucleotides De Novo Biosynthesis	0.784	0.0667	NaN	CTPS1	CTP synthase 1	Nucleus	enzyme	0.00154258	0.000269181	down	1.35016	-1.35016	-0.433126
Pyrimidine Ribonucleotides De Novo Biosynthesis	0.784	0.0667	NaN	DDX3X	DEAD-box helicase 3, X-linked	Cytoplasm	enzyme	0.00644189	0.00462136	down	1.42757	-1.42757	-0.513559
Clathrin-mediated Endocytosis Signaling	0.783	0.0378	NaN	VEGFA	vascular endothelial growth factor A	Extracellular Space	growth factor	0.00581873	0.0040273	up	1.36292	1.36292	0.446704
Clathrin-mediated Endocytosis Signaling	0.783	0.0378	NaN	FGF2	fibroblast growth factor 2 (basic)	Extracellular Space	growth factor	0.008125	0.00615486	down	1.38757	-1.38757	-0.472561
Clathrin-mediated Endocytosis Signaling	0.783	0.0378	NaN	AP2B1	adaptor related protein complex 2 beta 1 subunit	Plasma Membrane	transporter	0.0041452	0.0025545	up	1.36667	1.36667	0.45067
Clathrin-mediated Endocytosis Signaling	0.783	0.0378	NaN	USP9X	ubiquitin specific peptidase 9, X-linked	Plasma Membrane	peptidase	0.00555715	0.00376462	down	1.3631	-1.3631	-0.446896
Clathrin-mediated Endocytosis Signaling	0.783	0.0378	NaN	TFRC	transferrin receptor	Plasma Membrane	transporter	0.0007476	1.33226e-05	down	2.3553	-2.3553	-1.23591
Clathrin-mediated Endocytosis Signaling	0.783	0.0378	NaN	SERPINA1	serpin peptidase inhibitor, clade A (alpha-1 antiproteinase, antitrypsin), member 1	Extracellular Space	other	0.00394634	0.00236926	up	1.42125	1.42125	0.507155
Clathrin-mediated Endocytosis Signaling	0.783	0.0378	NaN	CLU	clusterin	Cytoplasm	other	0.00192278	0.000542073	up	1.31757	1.31757	0.397876
Role of Osteoblasts, Osteoclasts and Chondrocytes in Rheumatoid Arthritis	0.782	0.0365	NaN	IKBKB	inhibitor of kappa light polypeptide gene enhancer in B-cells, kinase beta	Cytoplasm	kinase	0.00136892	0.000152591	down	1.4808	-1.4808	-0.566376
Role of Osteoblasts, Osteoclasts and Chondrocytes in Rheumatoid Arthritis	0.782	0.0365	NaN	CALM1 (includes others)	calmodulin 1 (phosphorylase kinase, delta)	Cytoplasm	other	0.0364156	0.034597	up	1.38594	1.38594	0.470869
Role of Osteoblasts, Osteoclasts and Chondrocytes in Rheumatoid Arthritis	0.782	0.0365	NaN	FOS	FBJ murine osteosarcoma viral oncogene homolog	Nucleus	transcription regulator	0.00140226	0.000189193	down	1.55023	-1.55023	-0.632485
Role of Osteoblasts, Osteoclasts and Chondrocytes in Rheumatoid Arthritis	0.782	0.0365	NaN	MMP14	matrix metallopeptidase 14	Extracellular Space	peptidase	0.00203342	0.00066299	up	1.48789	1.48789	0.573266
Role of Osteoblasts, Osteoclasts and Chondrocytes in Rheumatoid Arthritis	0.782	0.0365	NaN	BMPR2	bone morphogenetic protein receptor type II	Plasma Membrane	kinase	0.00151471	0.000260839	up	1.37984	1.37984	0.464505
Role of Osteoblasts, Osteoclasts and Chondrocytes in Rheumatoid Arthritis	0.782	0.0365	NaN	DKK1	dickkopf WNT signaling pathway inhibitor 1	Extracellular Space	growth factor	0.001383	0.000162515	down	1.89952	-1.89952	-0.925636
Role of Osteoblasts, Osteoclasts and Chondrocytes in Rheumatoid Arthritis	0.782	0.0365	NaN	MMP1	matrix metallopeptidase 1	Extracellular Space	peptidase	0.00158605	0.000292558	down	1.3836	-1.3836	-0.468426
Role of Osteoblasts, Osteoclasts and Chondrocytes in Rheumatoid Arthritis	0.782	0.0365	NaN	FZD7	frizzled class receptor 7	Plasma Membrane	G-protein coupled receptor	0.00241202	0.000966785	down	1.38245	-1.38245	-0.467227
Aldosterone Signaling in Epithelial Cells	0.781	0.0395	NaN	DNAJC21	DnaJ heat shock protein family (Hsp40) member C21	Other	other	0.00406259	0.0024681	down	1.5748	-1.5748	-0.655167
Aldosterone Signaling in Epithelial Cells	0.781	0.0395	NaN	HSP90B1	heat shock protein 90kDa beta family member 1	Cytoplasm	other	0.00625171	0.00445554	down	1.63216	-1.63216	-0.706786
Aldosterone Signaling in Epithelial Cells	0.781	0.0395	NaN	PDIA3	protein disulfide isomerase family A member 3	Cytoplasm	peptidase	0.00131498	0.000133661	down	1.50277	-1.50277	-0.587621
Aldosterone Signaling in Epithelial Cells	0.781	0.0395	NaN	SGK1	serum/glucocorticoid regulated kinase 1	Cytoplasm	kinase	0.000858893	2.97736e-05	down	1.36856	-1.36856	-0.452657
Aldosterone Signaling in Epithelial Cells	0.781	0.0395	NaN	HSPA5	heat shock protein family A (Hsp70) member 5	Cytoplasm	enzyme	0.00142075	0.000198239	down	1.93436	-1.93436	-0.951855
Aldosterone Signaling in Epithelial Cells	0.781	0.0395	NaN	DNAJC16	DnaJ heat shock protein family (Hsp40) member C16	Other	other	0.00166284	0.000342639	down	1.38045	-1.38045	-0.465134
CTLA4 Signaling in Cytotoxic T Lymphocytes	0.78	0.0455	NaN	HLA-A	major histocompatibility complex, class I, A	Plasma Membrane	other	0.00172435	0.000379509	up	1.35838	1.35838	0.441891
CTLA4 Signaling in Cytotoxic T Lymphocytes	0.78	0.0455	NaN	AP2B1	adaptor related protein complex 2 beta 1 subunit	Plasma Membrane	transporter	0.0041452	0.0025545	up	1.36667	1.36667	0.45067
CTLA4 Signaling in Cytotoxic T Lymphocytes	0.78	0.0455	NaN	PPP2R2C	protein phosphatase 2 regulatory subunit B, gamma	Other	phosphatase	0.00187225	0.000486295	up	1.36389	1.36389	0.447727
CTLA4 Signaling in Cytotoxic T Lymphocytes	0.78	0.0455	NaN	PPP2R5E	protein phosphatase 2 regulatory subunit B', epsilon	Cytoplasm	phosphatase	0.00201364	0.000637965	up	1.35205	1.35205	0.435146
UVA-Induced MAPK Signaling	0.78	0.0455	NaN	FOS	FBJ murine osteosarcoma viral oncogene homolog	Nucleus	transcription regulator	0.00140226	0.000189193	down	1.55023	-1.55023	-0.632485
UVA-Induced MAPK Signaling	0.78	0.0455	NaN	PDIA3	protein disulfide isomerase family A member 3	Cytoplasm	peptidase	0.00131498	0.000133661	down	1.50277	-1.50277	-0.587621
UVA-Induced MAPK Signaling	0.78	0.0455	NaN	ZC3HAV1	zinc finger CCCH-type, antiviral 1	Plasma Membrane	other	0.00421391	0.00260708	down	1.31343	-1.31343	-0.393341
UVA-Induced MAPK Signaling	0.78	0.0455	NaN	EGFR	epidermal growth factor receptor	Plasma Membrane	kinase	0.0111021	0.00896913	up	1.32036	1.32036	0.400935
Phospholipases	0.779	0.0517	NaN	HMOX1	heme oxygenase 1	Cytoplasm	enzyme	0.00118285	9.56603e-05	down	1.84891	-1.84891	-0.886677
Phospholipases	0.779	0.0517	NaN	NAPEPLD	N-acyl phosphatidylethanolamine phospholipase D	Cytoplasm	enzyme	0.00452112	0.00287684	down	1.47461	-1.47461	-0.560329
Phospholipases	0.779	0.0517	NaN	PDIA3	protein disulfide isomerase family A member 3	Cytoplasm	peptidase	0.00131498	0.000133661	down	1.50277	-1.50277	-0.587621
Protein Ubiquitination Pathway	0.771	0.0353	NaN	DNAJC21	DnaJ heat shock protein family (Hsp40) member C21	Other	other	0.00406259	0.0024681	down	1.5748	-1.5748	-0.655167
Protein Ubiquitination Pathway	0.771	0.0353	NaN	PSMB9	proteasome subunit beta 9	Cytoplasm	peptidase	0.00192278	0.000538348	up	1.45905	1.45905	0.545031
Protein Ubiquitination Pathway	0.771	0.0353	NaN	PAN2	PAN2 poly(A) specific ribonuclease subunit	Cytoplasm	peptidase	0.00510421	0.00335883	down	1.38954	-1.38954	-0.474608
Protein Ubiquitination Pathway	0.771	0.0353	NaN	HSP90B1	heat shock protein 90kDa beta family member 1	Cytoplasm	other	0.00625171	0.00445554	down	1.63216	-1.63216	-0.706786
Protein Ubiquitination Pathway	0.771	0.0353	NaN	HLA-A	major histocompatibility complex, class I, A	Plasma Membrane	other	0.00172435	0.000379509	up	1.35838	1.35838	0.441891
Protein Ubiquitination Pathway	0.771	0.0353	NaN	USP9X	ubiquitin specific peptidase 9, X-linked	Plasma Membrane	peptidase	0.00555715	0.00376462	down	1.3631	-1.3631	-0.446896
Protein Ubiquitination Pathway	0.771	0.0353	NaN	HSPA5	heat shock protein family A (Hsp70) member 5	Cytoplasm	enzyme	0.00142075	0.000198239	down	1.93436	-1.93436	-0.951855
Protein Ubiquitination Pathway	0.771	0.0353	NaN	NEDD4L	neural precursor cell expressed, developmentally down-regulated 4-like, E3 ubiquitin protein ligase	Cytoplasm	enzyme	0.00102886	4.39375e-05	down	1.53381	-1.53381	-0.617117
Protein Ubiquitination Pathway	0.771	0.0353	NaN	DNAJC16	DnaJ heat shock protein family (Hsp40) member C16	Other	other	0.00166284	0.000342639	down	1.38045	-1.38045	-0.465134
Heparan Sulfate Biosynthesis	0.763	0.0508	NaN	CHST2	carbohydrate (N-acetylglucosamine-6-O) sulfotransferase 2	Cytoplasm	enzyme	0.00270362	0.00122473	down	1.42789	-1.42789	-0.51388
Heparan Sulfate Biosynthesis	0.763	0.0508	NaN	B3GALT6	Beta-1,3-galactosyltransferase 6	Cytoplasm	enzyme	0.00206566	0.000703928	down	1.60788	-1.60788	-0.685158
Heparan Sulfate Biosynthesis	0.763	0.0508	NaN	EXTL2	exostosin-like glycosyltransferase 2	Cytoplasm	enzyme	0.00302327	0.00147702	down	1.3533	-1.3533	-0.436482
Dermatan Sulfate Biosynthesis	0.763	0.0508	NaN	CHST2	carbohydrate (N-acetylglucosamine-6-O) sulfotransferase 2	Cytoplasm	enzyme	0.00270362	0.00122473	down	1.42789	-1.42789	-0.51388
Dermatan Sulfate Biosynthesis	0.763	0.0508	NaN	B3GALT6	Beta-1,3-galactosyltransferase 6	Cytoplasm	enzyme	0.00206566	0.000703928	down	1.60788	-1.60788	-0.685158
Dermatan Sulfate Biosynthesis	0.763	0.0508	NaN	CHSY3	chondroitin sulfate synthase 3	Cytoplasm	enzyme	0.0169896	0.0149532	down	1.46625	-1.46625	-0.552134
RhoA Signaling	0.755	0.041	2	SEPT8	septin 8	Extracellular Space	other	0.00236232	0.000910833	up	1.54081	1.54081	0.623691
RhoA Signaling	0.755	0.041	2	PLXNA1	plexin A1	Plasma Membrane	transmembrane receptor	0.00136892	0.000155284	down	1.56302	-1.56302	-0.644338
RhoA Signaling	0.755	0.041	2	NGEF	neuronal guanine nucleotide exchange factor	Cytoplasm	other	0.0037228	0.00215477	up	1.3446	1.3446	0.427179
RhoA Signaling	0.755	0.041	2	RND3	Rho family GTPase 3	Cytoplasm	enzyme	0.000886925	3.28298e-05	down	1.51765	-1.51765	-0.601836
RhoA Signaling	0.755	0.041	2	MYL5	myosin light chain 5	Cytoplasm	other	0.00116484	7.55486e-05	up	1.50248	1.50248	0.587343
Airway Pathology in Chronic Obstructive Pulmonary Disease	0.748	0.125	NaN	MMP1	matrix metallopeptidase 1	Extracellular Space	peptidase	0.00158605	0.000292558	down	1.3836	-1.3836	-0.468426
Sphingosine and Sphingosine-1-phosphate Metabolism	0.748	0.125	NaN	ASAH1	N-acylsphingosine amidohydrolase (acid ceramidase) 1	Cytoplasm	enzyme	0.00288322	0.00134844	down	1.3861	-1.3861	-0.471034
Glucose and Glucose-1-phosphate Degradation	0.748	0.125	NaN	HK1	hexokinase 1	Cytoplasm	kinase	0.00142075	0.000202844	up	1.40679	1.40679	0.492408
Superpathway of Methionine Degradation	0.74	0.0625	NaN	CBS/CBSL	cystathionine-beta-synthase	Cytoplasm	enzyme	0.00201364	0.000649525	down	1.56168	-1.56168	-0.643095
Superpathway of Methionine Degradation	0.74	0.0625	NaN	MAT2A	methionine adenosyltransferase II, alpha	Cytoplasm	enzyme	0.000819796	2.10246e-05	down	1.56645	-1.56645	-0.647503
Atherosclerosis Signaling	0.735	0.0403	NaN	CXCR4	chemokine (C-X-C motif) receptor 4	Plasma Membrane	G-protein coupled receptor	0.00394634	0.00236034	up	1.95993	1.95993	0.970804
Atherosclerosis Signaling	0.735	0.0403	NaN	SERPINA1	serpin peptidase inhibitor, clade A (alpha-1 antiproteinase, antitrypsin), member 1	Extracellular Space	other	0.00394634	0.00236926	up	1.42125	1.42125	0.507155
Atherosclerosis Signaling	0.735	0.0403	NaN	CLU	clusterin	Cytoplasm	other	0.00192278	0.000542073	up	1.31757	1.31757	0.397876
Atherosclerosis Signaling	0.735	0.0403	NaN	MMP1	matrix metallopeptidase 1	Extracellular Space	peptidase	0.00158605	0.000292558	down	1.3836	-1.3836	-0.468426
Atherosclerosis Signaling	0.735	0.0403	NaN	GLG1	golgi glycoprotein 1	Cytoplasm	other	0.00203642	0.000672781	down	1.34233	-1.34233	-0.42474
Salvage Pathways of Pyrimidine Ribonucleotides	0.733	0.0435	NaN	PRKX	protein kinase, X-linked	Cytoplasm	kinase	0.00791271	0.00596475	down	1.30084	-1.30084	-0.37944
Salvage Pathways of Pyrimidine Ribonucleotides	0.733	0.0435	NaN	SGK1	serum/glucocorticoid regulated kinase 1	Cytoplasm	kinase	0.000858893	2.97736e-05	down	1.36856	-1.36856	-0.452657
Salvage Pathways of Pyrimidine Ribonucleotides	0.733	0.0435	NaN	PRPF4B	pre-mRNA processing factor 4B	Nucleus	kinase	0.00305675	0.00151285	down	1.46379	-1.46379	-0.549706
Salvage Pathways of Pyrimidine Ribonucleotides	0.733	0.0435	NaN	CSNK1D	casein kinase 1, delta	Cytoplasm	kinase	0.00138488	0.000179609	up	1.36398	1.36398	0.447821
PPAR Signaling	0.721	0.043	1	IKBKB	inhibitor of kappa light polypeptide gene enhancer in B-cells, kinase beta	Cytoplasm	kinase	0.00136892	0.000152591	down	1.4808	-1.4808	-0.566376
PPAR Signaling	0.721	0.043	1	FOS	FBJ murine osteosarcoma viral oncogene homolog	Nucleus	transcription regulator	0.00140226	0.000189193	down	1.55023	-1.55023	-0.632485
PPAR Signaling	0.721	0.043	1	HSP90B1	heat shock protein 90kDa beta family member 1	Cytoplasm	other	0.00625171	0.00445554	down	1.63216	-1.63216	-0.706786
PPAR Signaling	0.721	0.043	1	CITED2	Cbp/p300-interacting transactivator, with Glu/Asp rich carboxy-terminal domain, 2	Nucleus	transcription regulator	0.00138338	0.000167568	down	1.40045	-1.40045	-0.485895
PI3K Signaling in B Lymphocytes	0.707	0.0394	0.447	IKBKB	inhibitor of kappa light polypeptide gene enhancer in B-cells, kinase beta	Cytoplasm	kinase	0.00136892	0.000152591	down	1.4808	-1.4808	-0.566376
PI3K Signaling in B Lymphocytes	0.707	0.0394	0.447	CALM1 (includes others)	calmodulin 1 (phosphorylase kinase, delta)	Cytoplasm	other	0.0364156	0.034597	up	1.38594	1.38594	0.470869
PI3K Signaling in B Lymphocytes	0.707	0.0394	0.447	FOS	FBJ murine osteosarcoma viral oncogene homolog	Nucleus	transcription regulator	0.00140226	0.000189193	down	1.55023	-1.55023	-0.632485
PI3K Signaling in B Lymphocytes	0.707	0.0394	0.447	PDIA3	protein disulfide isomerase family A member 3	Cytoplasm	peptidase	0.00131498	0.000133661	down	1.50277	-1.50277	-0.587621
PI3K Signaling in B Lymphocytes	0.707	0.0394	0.447	PTEN	phosphatase and tensin homolog	Cytoplasm	phosphatase	0.00241202	0.00097408	down	1.30887	-1.30887	-0.388326
Estrogen-Dependent Breast Cancer Signaling	0.706	0.0476	NaN	FOS	FBJ murine osteosarcoma viral oncogene homolog	Nucleus	transcription regulator	0.00140226	0.000189193	down	1.55023	-1.55023	-0.632485
Estrogen-Dependent Breast Cancer Signaling	0.706	0.0476	NaN	CCND1	cyclin D1	Nucleus	transcription regulator	0.00490661	0.00320573	down	1.33037	-1.33037	-0.411832
Estrogen-Dependent Breast Cancer Signaling	0.706	0.0476	NaN	EGFR	epidermal growth factor receptor	Plasma Membrane	kinase	0.0111021	0.00896913	up	1.32036	1.32036	0.400935
Folate Transformations I	0.702	0.111	NaN	SHMT2	serine hydroxymethyltransferase 2 (mitochondrial)	Cytoplasm	enzyme	0.00379312	0.00221302	down	1.31295	-1.31295	-0.392814
Inhibition of Angiogenesis by TSP1	0.7	0.0588	NaN	VEGFA	vascular endothelial growth factor A	Extracellular Space	growth factor	0.00581873	0.0040273	up	1.36292	1.36292	0.446704
Inhibition of Angiogenesis by TSP1	0.7	0.0588	NaN	THBS1	thrombospondin 1	Extracellular Space	other	0.00100385	3.93029e-05	down	2.12413	-2.12413	-1.08687
Cell Cycle: G1/S Checkpoint Regulation	0.692	0.0469	NaN	CDKN2C	cyclin-dependent kinase inhibitor 2C (p18, inhibits CDK4)	Nucleus	transcription regulator	0.0038644	0.00227349	up	1.35298	1.35298	0.436137
Cell Cycle: G1/S Checkpoint Regulation	0.692	0.0469	NaN	CCND1	cyclin D1	Nucleus	transcription regulator	0.00490661	0.00320573	down	1.33037	-1.33037	-0.411832
Cell Cycle: G1/S Checkpoint Regulation	0.692	0.0469	NaN	CDKN2B	cyclin-dependent kinase inhibitor 2B (p15, inhibits CDK4)	Nucleus	transcription regulator	0.00161465	0.000304222	down	1.73153	-1.73153	-0.79205
Cellular Effects of Sildenafil (Viagra)	0.688	0.0388	NaN	CALM1 (includes others)	calmodulin 1 (phosphorylase kinase, delta)	Cytoplasm	other	0.0364156	0.034597	up	1.38594	1.38594	0.470869
Cellular Effects of Sildenafil (Viagra)	0.688	0.0388	NaN	PDIA3	protein disulfide isomerase family A member 3	Cytoplasm	peptidase	0.00131498	0.000133661	down	1.50277	-1.50277	-0.587621
Cellular Effects of Sildenafil (Viagra)	0.688	0.0388	NaN	MYL5	myosin light chain 5	Cytoplasm	other	0.00116484	7.55486e-05	up	1.50248	1.50248	0.587343
Cellular Effects of Sildenafil (Viagra)	0.688	0.0388	NaN	PRKAR1B	protein kinase, cAMP-dependent, regulatory subunit type I beta	Cytoplasm	kinase	0.00466241	0.00300235	up	1.55937	1.55937	0.640964
Cellular Effects of Sildenafil (Viagra)	0.688	0.0388	NaN	ADCY6	adenylate cyclase 6	Plasma Membrane	enzyme	0.00225883	0.00084587	down	1.34294	-1.34294	-0.425398
Hereditary Breast Cancer Signaling	0.688	0.0388	NaN	NPM1	nucleophosmin (nucleolar phosphoprotein B23, numatrin)	Nucleus	transcription regulator	0.00136892	0.000151479	down	1.38242	-1.38242	-0.467194
Hereditary Breast Cancer Signaling	0.688	0.0388	NaN	SMARCE1	SWI/SNF related, matrix associated, actin dependent regulator of chromatin, subfamily e, member 1	Nucleus	transcription regulator	0.00110459	5.76738e-05	up	1.50344	1.50344	0.588272
Hereditary Breast Cancer Signaling	0.688	0.0388	NaN	RFC2	replication factor C subunit 2	Nucleus	other	0.00200044	0.000618391	up	1.31179	1.31179	0.391532
Hereditary Breast Cancer Signaling	0.688	0.0388	NaN	CCND1	cyclin D1	Nucleus	transcription regulator	0.00490661	0.00320573	down	1.33037	-1.33037	-0.411832
Hereditary Breast Cancer Signaling	0.688	0.0388	NaN	PTEN	phosphatase and tensin homolog	Cytoplasm	phosphatase	0.00241202	0.00097408	down	1.30887	-1.30887	-0.388326
D-myo-inositol (1,4,5,6)-Tetrakisphosphate Biosynthesis	0.688	0.0388	NaN	PPP1R14A	protein phosphatase 1 regulatory inhibitor subunit 14A	Cytoplasm	phosphatase	0.00152713	0.000265587	up	1.41769	1.41769	0.50354
D-myo-inositol (1,4,5,6)-Tetrakisphosphate Biosynthesis	0.688	0.0388	NaN	NT5C	5', 3'-nucleotidase, cytosolic	Cytoplasm	phosphatase	0.00646247	0.00463992	up	1.30759	1.30759	0.38691
D-myo-inositol (1,4,5,6)-Tetrakisphosphate Biosynthesis	0.688	0.0388	NaN	STYXL1	serine/threonine/tyrosine interacting-like 1	Cytoplasm	phosphatase	0.00116484	8.34376e-05	up	1.36504	1.36504	0.448948
D-myo-inositol (1,4,5,6)-Tetrakisphosphate Biosynthesis	0.688	0.0388	NaN	PPP2R5E	protein phosphatase 2 regulatory subunit B', epsilon	Cytoplasm	phosphatase	0.00201364	0.000637965	up	1.35205	1.35205	0.435146
D-myo-inositol (1,4,5,6)-Tetrakisphosphate Biosynthesis	0.688	0.0388	NaN	PTEN	phosphatase and tensin homolog	Cytoplasm	phosphatase	0.00241202	0.00097408	down	1.30887	-1.30887	-0.388326
D-myo-inositol (3,4,5,6)-tetrakisphosphate Biosynthesis	0.688	0.0388	NaN	PPP1R14A	protein phosphatase 1 regulatory inhibitor subunit 14A	Cytoplasm	phosphatase	0.00152713	0.000265587	up	1.41769	1.41769	0.50354
D-myo-inositol (3,4,5,6)-tetrakisphosphate Biosynthesis	0.688	0.0388	NaN	NT5C	5', 3'-nucleotidase, cytosolic	Cytoplasm	phosphatase	0.00646247	0.00463992	up	1.30759	1.30759	0.38691
D-myo-inositol (3,4,5,6)-tetrakisphosphate Biosynthesis	0.688	0.0388	NaN	STYXL1	serine/threonine/tyrosine interacting-like 1	Cytoplasm	phosphatase	0.00116484	8.34376e-05	up	1.36504	1.36504	0.448948
D-myo-inositol (3,4,5,6)-tetrakisphosphate Biosynthesis	0.688	0.0388	NaN	PPP2R5E	protein phosphatase 2 regulatory subunit B', epsilon	Cytoplasm	phosphatase	0.00201364	0.000637965	up	1.35205	1.35205	0.435146
D-myo-inositol (3,4,5,6)-tetrakisphosphate Biosynthesis	0.688	0.0388	NaN	PTEN	phosphatase and tensin homolog	Cytoplasm	phosphatase	0.00241202	0.00097408	down	1.30887	-1.30887	-0.388326
Leukocyte Extravasation Signaling	0.683	0.0354	0.816	GNAI2	guanine nucleotide binding protein (G protein), alpha inhibiting activity polypeptide 2	Plasma Membrane	other	0.00605823	0.00427493	up	1.3196	1.3196	0.400103
Leukocyte Extravasation Signaling	0.683	0.0354	0.816	CXCR4	chemokine (C-X-C motif) receptor 4	Plasma Membrane	G-protein coupled receptor	0.00394634	0.00236034	up	1.95993	1.95993	0.970804
Leukocyte Extravasation Signaling	0.683	0.0354	0.816	MMP14	matrix metallopeptidase 14	Extracellular Space	peptidase	0.00203342	0.00066299	up	1.48789	1.48789	0.573266
Leukocyte Extravasation Signaling	0.683	0.0354	0.816	MMP10	matrix metallopeptidase 10	Extracellular Space	peptidase	0.00116484	7.77953e-05	down	2.42836	-2.42836	-1.27998
Leukocyte Extravasation Signaling	0.683	0.0354	0.816	CLDN22	claudin 22	Plasma Membrane	other	0.00201364	0.000637444	down	1.3506	-1.3506	-0.433596
Leukocyte Extravasation Signaling	0.683	0.0354	0.816	MMP1	matrix metallopeptidase 1	Extracellular Space	peptidase	0.00158605	0.000292558	down	1.3836	-1.3836	-0.468426
Leukocyte Extravasation Signaling	0.683	0.0354	0.816	TIMP2	TIMP metallopeptidase inhibitor 2	Extracellular Space	other	0.00151471	0.000262098	down	1.37613	-1.37613	-0.460618
Triacylglycerol Biosynthesis	0.681	0.0571	NaN	PLPP5	phospholipid phosphatase 5	Other	phosphatase	0.00350269	0.00189952	down	1.41961	-1.41961	-0.505496
Triacylglycerol Biosynthesis	0.681	0.0571	NaN	PPP2R2D	protein phosphatase 2 regulatory subunit B, delta	Nucleus	phosphatase	0.00304949	0.00150581	up	1.37417	1.37417	0.45856
Interferon Signaling	0.663	0.0556	NaN	IFITM2	interferon induced transmembrane protein 2	Other	other	0.00181552	0.000456546	up	1.51037	1.51037	0.5949
Interferon Signaling	0.663	0.0556	NaN	IFITM1	interferon induced transmembrane protein 1	Plasma Membrane	transmembrane receptor	0.00186551	0.000478333	up	1.5341	1.5341	0.617391
Embryonic Stem Cell Differentiation into Cardiac Lineages	0.662	0.1	NaN	SOX2	SRY-box 2	Nucleus	transcription regulator	0.00355308	0.00195607	down	2.00103	-2.00103	-1.00075
Calcium Transport I	0.662	0.1	NaN	ATP2A2	ATPase, Ca++ transporting, cardiac muscle, slow twitch 2	Cytoplasm	transporter	0.00262152	0.0011662	down	1.46118	-1.46118	-0.54713
Histidine Degradation VI	0.662	0.1	NaN	MICAL2	microtubule associated monooxygenase, calponin and LIM domain containing 2	Cytoplasm	enzyme	0.00596572	0.0041711	down	1.36107	-1.36107	-0.444738
Glycine Betaine Degradation	0.662	0.1	NaN	SHMT2	serine hydroxymethyltransferase 2 (mitochondrial)	Cytoplasm	enzyme	0.00379312	0.00221302	down	1.31295	-1.31295	-0.392814
Telomerase Signaling	0.657	0.0404	-1	HSP90B1	heat shock protein 90kDa beta family member 1	Cytoplasm	other	0.00625171	0.00445554	down	1.63216	-1.63216	-0.706786
Telomerase Signaling	0.657	0.0404	-1	PPP2R2C	protein phosphatase 2 regulatory subunit B, gamma	Other	phosphatase	0.00187225	0.000486295	up	1.36389	1.36389	0.447727
Telomerase Signaling	0.657	0.0404	-1	PPP2R5E	protein phosphatase 2 regulatory subunit B', epsilon	Cytoplasm	phosphatase	0.00201364	0.000637965	up	1.35205	1.35205	0.435146
Telomerase Signaling	0.657	0.0404	-1	EGFR	epidermal growth factor receptor	Plasma Membrane	kinase	0.0111021	0.00896913	up	1.32036	1.32036	0.400935
Xenobiotic Metabolism Signaling	0.656	0.033	NaN	CHST2	carbohydrate (N-acetylglucosamine-6-O) sulfotransferase 2	Cytoplasm	enzyme	0.00270362	0.00122473	down	1.42789	-1.42789	-0.51388
Xenobiotic Metabolism Signaling	0.656	0.033	NaN	HMOX1	heme oxygenase 1	Cytoplasm	enzyme	0.00118285	9.56603e-05	down	1.84891	-1.84891	-0.886677
Xenobiotic Metabolism Signaling	0.656	0.033	NaN	HSP90B1	heat shock protein 90kDa beta family member 1	Cytoplasm	other	0.00625171	0.00445554	down	1.63216	-1.63216	-0.706786
Xenobiotic Metabolism Signaling	0.656	0.033	NaN	CYP1A1	cytochrome P450 family 1 subfamily A member 1	Cytoplasm	enzyme	0.00138411	0.000177692	down	1.35121	-1.35121	-0.434255
Xenobiotic Metabolism Signaling	0.656	0.033	NaN	PPP2R2C	protein phosphatase 2 regulatory subunit B, gamma	Other	phosphatase	0.00187225	0.000486295	up	1.36389	1.36389	0.447727
Xenobiotic Metabolism Signaling	0.656	0.033	NaN	PPP2R5E	protein phosphatase 2 regulatory subunit B', epsilon	Cytoplasm	phosphatase	0.00201364	0.000637965	up	1.35205	1.35205	0.435146
Xenobiotic Metabolism Signaling	0.656	0.033	NaN	ABCC3	ATP binding cassette subfamily C member 3	Plasma Membrane	transporter	0.00355073	0.00195061	up	1.41655	1.41655	0.502386
Xenobiotic Metabolism Signaling	0.656	0.033	NaN	CYP1B1	cytochrome P450 family 1 subfamily B member 1	Cytoplasm	enzyme	0.0111449	0.00902095	up	1.46042	1.46042	0.546386
Xenobiotic Metabolism Signaling	0.656	0.033	NaN	CITED2	Cbp/p300-interacting transactivator, with Glu/Asp rich carboxy-terminal domain, 2	Nucleus	transcription regulator	0.00138338	0.000167568	down	1.40045	-1.40045	-0.485895
GABA Receptor Signaling	0.653	0.0448	NaN	GAD1	glutamate decarboxylase 1	Cytoplasm	enzyme	0.0113939	0.0092718	up	1.32554	1.32554	0.406578
GABA Receptor Signaling	0.653	0.0448	NaN	AP2B1	adaptor related protein complex 2 beta 1 subunit	Plasma Membrane	transporter	0.0041452	0.0025545	up	1.36667	1.36667	0.45067
GABA Receptor Signaling	0.653	0.0448	NaN	ADCY6	adenylate cyclase 6	Plasma Membrane	enzyme	0.00225883	0.00084587	down	1.34294	-1.34294	-0.425398
IL-10 Signaling	0.641	0.0441	NaN	HMOX1	heme oxygenase 1	Cytoplasm	enzyme	0.00118285	9.56603e-05	down	1.84891	-1.84891	-0.886677
IL-10 Signaling	0.641	0.0441	NaN	IKBKB	inhibitor of kappa light polypeptide gene enhancer in B-cells, kinase beta	Cytoplasm	kinase	0.00136892	0.000152591	down	1.4808	-1.4808	-0.566376
IL-10 Signaling	0.641	0.0441	NaN	FOS	FBJ murine osteosarcoma viral oncogene homolog	Nucleus	transcription regulator	0.00140226	0.000189193	down	1.55023	-1.55023	-0.632485
CCR5 Signaling in Macrophages	0.629	0.0435	NaN	GNAI2	guanine nucleotide binding protein (G protein), alpha inhibiting activity polypeptide 2	Plasma Membrane	other	0.00605823	0.00427493	up	1.3196	1.3196	0.400103
CCR5 Signaling in Macrophages	0.629	0.0435	NaN	CALM1 (includes others)	calmodulin 1 (phosphorylase kinase, delta)	Cytoplasm	other	0.0364156	0.034597	up	1.38594	1.38594	0.470869
CCR5 Signaling in Macrophages	0.629	0.0435	NaN	FOS	FBJ murine osteosarcoma viral oncogene homolog	Nucleus	transcription regulator	0.00140226	0.000189193	down	1.55023	-1.55023	-0.632485
April Mediated Signaling	0.628	0.0526	NaN	IKBKB	inhibitor of kappa light polypeptide gene enhancer in B-cells, kinase beta	Cytoplasm	kinase	0.00136892	0.000152591	down	1.4808	-1.4808	-0.566376
April Mediated Signaling	0.628	0.0526	NaN	FOS	FBJ murine osteosarcoma viral oncogene homolog	Nucleus	transcription regulator	0.00140226	0.000189193	down	1.55023	-1.55023	-0.632485
Estrogen Biosynthesis	0.628	0.0526	NaN	CYP1A1	cytochrome P450 family 1 subfamily A member 1	Cytoplasm	enzyme	0.00138411	0.000177692	down	1.35121	-1.35121	-0.434255
Estrogen Biosynthesis	0.628	0.0526	NaN	CYP1B1	cytochrome P450 family 1 subfamily B member 1	Cytoplasm	enzyme	0.0111449	0.00902095	up	1.46042	1.46042	0.546386
Glycogen Degradation II	0.625	0.0909	NaN	PYGB	phosphorylase, glycogen; brain	Cytoplasm	enzyme	0.00172435	0.000374037	down	1.3647	-1.3647	-0.448583
Caveolar-mediated Endocytosis Signaling	0.605	0.0423	NaN	HLA-A	major histocompatibility complex, class I, A	Plasma Membrane	other	0.00172435	0.000379509	up	1.35838	1.35838	0.441891
Caveolar-mediated Endocytosis Signaling	0.605	0.0423	NaN	COPB1	coatomer protein complex subunit beta 1	Cytoplasm	transporter	0.00305675	0.00151538	down	1.38585	-1.38585	-0.470775
Caveolar-mediated Endocytosis Signaling	0.605	0.0423	NaN	EGFR	epidermal growth factor receptor	Plasma Membrane	kinase	0.0111021	0.00896913	up	1.32036	1.32036	0.400935
B Cell Activating Factor Signaling	0.596	0.05	NaN	IKBKB	inhibitor of kappa light polypeptide gene enhancer in B-cells, kinase beta	Cytoplasm	kinase	0.00136892	0.000152591	down	1.4808	-1.4808	-0.566376
B Cell Activating Factor Signaling	0.596	0.05	NaN	FOS	FBJ murine osteosarcoma viral oncogene homolog	Nucleus	transcription regulator	0.00140226	0.000189193	down	1.55023	-1.55023	-0.632485
Transcriptional Regulatory Network in Embryonic Stem Cells	0.596	0.05	NaN	SOX2	SRY-box 2	Nucleus	transcription regulator	0.00355308	0.00195607	down	2.00103	-2.00103	-1.00075
Transcriptional Regulatory Network in Embryonic Stem Cells	0.596	0.05	NaN	FOXC1	forkhead box C1	Nucleus	transcription regulator	0.00293602	0.00138962	down	1.46082	-1.46082	-0.546776
Cleavage and Polyadenylation of Pre-mRNA	0.593	0.0833	NaN	WDR33	WD repeat domain 33	Nucleus	other	0.00200718	0.000630534	up	1.34408	1.34408	0.426621
Hematopoiesis from Multipotent Stem Cells	0.593	0.0833	NaN	KITLG	KIT ligand	Extracellular Space	growth factor	0.00370495	0.00209982	down	1.38895	-1.38895	-0.473991
Leptin Signaling in Obesity	0.572	0.0405	NaN	PDIA3	protein disulfide isomerase family A member 3	Cytoplasm	peptidase	0.00131498	0.000133661	down	1.50277	-1.50277	-0.587621
Leptin Signaling in Obesity	0.572	0.0405	NaN	PRKAR1B	protein kinase, cAMP-dependent, regulatory subunit type I beta	Cytoplasm	kinase	0.00466241	0.00300235	up	1.55937	1.55937	0.640964
Leptin Signaling in Obesity	0.572	0.0405	NaN	ADCY6	adenylate cyclase 6	Plasma Membrane	enzyme	0.00225883	0.00084587	down	1.34294	-1.34294	-0.425398
Role of NFAT in Cardiac Hypertrophy	0.57	0.0335	0	GNAI2	guanine nucleotide binding protein (G protein), alpha inhibiting activity polypeptide 2	Plasma Membrane	other	0.00605823	0.00427493	up	1.3196	1.3196	0.400103
Role of NFAT in Cardiac Hypertrophy	0.57	0.0335	0	IL6ST	interleukin 6 signal transducer	Plasma Membrane	transmembrane receptor	0.00157505	0.000279474	up	1.71139	1.71139	0.775172
Role of NFAT in Cardiac Hypertrophy	0.57	0.0335	0	CALM1 (includes others)	calmodulin 1 (phosphorylase kinase, delta)	Cytoplasm	other	0.0364156	0.034597	up	1.38594	1.38594	0.470869
Role of NFAT in Cardiac Hypertrophy	0.57	0.0335	0	PDIA3	protein disulfide isomerase family A member 3	Cytoplasm	peptidase	0.00131498	0.000133661	down	1.50277	-1.50277	-0.587621
Role of NFAT in Cardiac Hypertrophy	0.57	0.0335	0	PRKAR1B	protein kinase, cAMP-dependent, regulatory subunit type I beta	Cytoplasm	kinase	0.00466241	0.00300235	up	1.55937	1.55937	0.640964
Role of NFAT in Cardiac Hypertrophy	0.57	0.0335	0	ADCY6	adenylate cyclase 6	Plasma Membrane	enzyme	0.00225883	0.00084587	down	1.34294	-1.34294	-0.425398
Melanoma Signaling	0.566	0.0476	NaN	CCND1	cyclin D1	Nucleus	transcription regulator	0.00490661	0.00320573	down	1.33037	-1.33037	-0.411832
Melanoma Signaling	0.566	0.0476	NaN	PTEN	phosphatase and tensin homolog	Cytoplasm	phosphatase	0.00241202	0.00097408	down	1.30887	-1.30887	-0.388326
UVC-Induced MAPK Signaling	0.566	0.0476	NaN	FOS	FBJ murine osteosarcoma viral oncogene homolog	Nucleus	transcription regulator	0.00140226	0.000189193	down	1.55023	-1.55023	-0.632485
UVC-Induced MAPK Signaling	0.566	0.0476	NaN	EGFR	epidermal growth factor receptor	Plasma Membrane	kinase	0.0111021	0.00896913	up	1.32036	1.32036	0.400935
Glycogen Degradation III	0.563	0.0769	NaN	PYGB	phosphorylase, glycogen; brain	Cytoplasm	enzyme	0.00172435	0.000374037	down	1.3647	-1.3647	-0.448583
Guanosine Nucleotides Degradation III	0.563	0.0769	NaN	NT5C	5', 3'-nucleotidase, cytosolic	Cytoplasm	phosphatase	0.00646247	0.00463992	up	1.30759	1.30759	0.38691
D-myo-inositol-5-phosphate Metabolism	0.558	0.0345	NaN	PPP1R14A	protein phosphatase 1 regulatory inhibitor subunit 14A	Cytoplasm	phosphatase	0.00152713	0.000265587	up	1.41769	1.41769	0.50354
D-myo-inositol-5-phosphate Metabolism	0.558	0.0345	NaN	NT5C	5', 3'-nucleotidase, cytosolic	Cytoplasm	phosphatase	0.00646247	0.00463992	up	1.30759	1.30759	0.38691
D-myo-inositol-5-phosphate Metabolism	0.558	0.0345	NaN	STYXL1	serine/threonine/tyrosine interacting-like 1	Cytoplasm	phosphatase	0.00116484	8.34376e-05	up	1.36504	1.36504	0.448948
D-myo-inositol-5-phosphate Metabolism	0.558	0.0345	NaN	PPP2R5E	protein phosphatase 2 regulatory subunit B', epsilon	Cytoplasm	phosphatase	0.00201364	0.000637965	up	1.35205	1.35205	0.435146
D-myo-inositol-5-phosphate Metabolism	0.558	0.0345	NaN	PTEN	phosphatase and tensin homolog	Cytoplasm	phosphatase	0.00241202	0.00097408	down	1.30887	-1.30887	-0.388326
3-phosphoinositide Degradation	0.55	0.0342	NaN	PPP1R14A	protein phosphatase 1 regulatory inhibitor subunit 14A	Cytoplasm	phosphatase	0.00152713	0.000265587	up	1.41769	1.41769	0.50354
3-phosphoinositide Degradation	0.55	0.0342	NaN	NT5C	5', 3'-nucleotidase, cytosolic	Cytoplasm	phosphatase	0.00646247	0.00463992	up	1.30759	1.30759	0.38691
3-phosphoinositide Degradation	0.55	0.0342	NaN	STYXL1	serine/threonine/tyrosine interacting-like 1	Cytoplasm	phosphatase	0.00116484	8.34376e-05	up	1.36504	1.36504	0.448948
3-phosphoinositide Degradation	0.55	0.0342	NaN	PPP2R5E	protein phosphatase 2 regulatory subunit B', epsilon	Cytoplasm	phosphatase	0.00201364	0.000637965	up	1.35205	1.35205	0.435146
3-phosphoinositide Degradation	0.55	0.0342	NaN	PTEN	phosphatase and tensin homolog	Cytoplasm	phosphatase	0.00241202	0.00097408	down	1.30887	-1.30887	-0.388326
Epithelial Adherens Junction Signaling	0.55	0.0342	NaN	TUBB3	tubulin beta 3 class III	Cytoplasm	other	0.00131498	0.000133327	up	1.35194	1.35194	0.435028
Epithelial Adherens Junction Signaling	0.55	0.0342	NaN	MYL5	myosin light chain 5	Cytoplasm	other	0.00116484	7.55486e-05	up	1.50248	1.50248	0.587343
Epithelial Adherens Junction Signaling	0.55	0.0342	NaN	BMPR2	bone morphogenetic protein receptor type II	Plasma Membrane	kinase	0.00151471	0.000260839	up	1.37984	1.37984	0.464505
Epithelial Adherens Junction Signaling	0.55	0.0342	NaN	PTEN	phosphatase and tensin homolog	Cytoplasm	phosphatase	0.00241202	0.00097408	down	1.30887	-1.30887	-0.388326
Epithelial Adherens Junction Signaling	0.55	0.0342	NaN	EGFR	epidermal growth factor receptor	Plasma Membrane	kinase	0.0111021	0.00896913	up	1.32036	1.32036	0.400935
Regulation of the Epithelial-Mesenchymal Transition Pathway	0.538	0.0326	NaN	FGF2	fibroblast growth factor 2 (basic)	Extracellular Space	growth factor	0.008125	0.00615486	down	1.38757	-1.38757	-0.472561
Regulation of the Epithelial-Mesenchymal Transition Pathway	0.538	0.0326	NaN	EGR1	early growth response 1	Nucleus	transcription regulator	0.001165	8.5561e-05	up	1.78195	1.78195	0.833456
Regulation of the Epithelial-Mesenchymal Transition Pathway	0.538	0.0326	NaN	APH1B	aph-1 homolog B, gamma secretase subunit	Other	peptidase	0.00220746	0.000800237	up	1.52045	1.52045	0.604499
Regulation of the Epithelial-Mesenchymal Transition Pathway	0.538	0.0326	NaN	JAG1	jagged 1	Extracellular Space	growth factor	0.0114044	0.00930038	down	1.31099	-1.31099	-0.390657
Regulation of the Epithelial-Mesenchymal Transition Pathway	0.538	0.0326	NaN	FZD7	frizzled class receptor 7	Plasma Membrane	G-protein coupled receptor	0.00241202	0.000966785	down	1.38245	-1.38245	-0.467227
Regulation of the Epithelial-Mesenchymal Transition Pathway	0.538	0.0326	NaN	EGFR	epidermal growth factor receptor	Plasma Membrane	kinase	0.0111021	0.00896913	up	1.32036	1.32036	0.400935
Ubiquinol-10 Biosynthesis (Eukaryotic)	0.536	0.0714	NaN	MICAL2	microtubule associated monooxygenase, calponin and LIM domain containing 2	Cytoplasm	enzyme	0.00596572	0.0041711	down	1.36107	-1.36107	-0.444738
Urate Biosynthesis/Inosine 5'-phosphate Degradation	0.536	0.0714	NaN	NT5C	5', 3'-nucleotidase, cytosolic	Cytoplasm	phosphatase	0.00646247	0.00463992	up	1.30759	1.30759	0.38691
Colanic Acid Building Blocks Biosynthesis	0.536	0.0714	NaN	GPI	glucose-6-phosphate isomerase	Extracellular Space	enzyme	0.00114455	6.2706e-05	up	1.49481	1.49481	0.579959
Cardiac Hypertrophy Signaling	0.524	0.0314	-0.378	GNAI2	guanine nucleotide binding protein (G protein), alpha inhibiting activity polypeptide 2	Plasma Membrane	other	0.00605823	0.00427493	up	1.3196	1.3196	0.400103
Cardiac Hypertrophy Signaling	0.524	0.0314	-0.378	CALM1 (includes others)	calmodulin 1 (phosphorylase kinase, delta)	Cytoplasm	other	0.0364156	0.034597	up	1.38594	1.38594	0.470869
Cardiac Hypertrophy Signaling	0.524	0.0314	-0.378	RND3	Rho family GTPase 3	Cytoplasm	enzyme	0.000886925	3.28298e-05	down	1.51765	-1.51765	-0.601836
Cardiac Hypertrophy Signaling	0.524	0.0314	-0.378	PDIA3	protein disulfide isomerase family A member 3	Cytoplasm	peptidase	0.00131498	0.000133661	down	1.50277	-1.50277	-0.587621
Cardiac Hypertrophy Signaling	0.524	0.0314	-0.378	MYL5	myosin light chain 5	Cytoplasm	other	0.00116484	7.55486e-05	up	1.50248	1.50248	0.587343
Cardiac Hypertrophy Signaling	0.524	0.0314	-0.378	PRKAR1B	protein kinase, cAMP-dependent, regulatory subunit type I beta	Cytoplasm	kinase	0.00466241	0.00300235	up	1.55937	1.55937	0.640964
Cardiac Hypertrophy Signaling	0.524	0.0314	-0.378	ADCY6	adenylate cyclase 6	Plasma Membrane	enzyme	0.00225883	0.00084587	down	1.34294	-1.34294	-0.425398
Regulation of IL-2 Expression in Activated and Anergic T Lymphocytes	0.522	0.038	NaN	IKBKB	inhibitor of kappa light polypeptide gene enhancer in B-cells, kinase beta	Cytoplasm	kinase	0.00136892	0.000152591	down	1.4808	-1.4808	-0.566376
Regulation of IL-2 Expression in Activated and Anergic T Lymphocytes	0.522	0.038	NaN	CALM1 (includes others)	calmodulin 1 (phosphorylase kinase, delta)	Cytoplasm	other	0.0364156	0.034597	up	1.38594	1.38594	0.470869
Regulation of IL-2 Expression in Activated and Anergic T Lymphocytes	0.522	0.038	NaN	FOS	FBJ murine osteosarcoma viral oncogene homolog	Nucleus	transcription regulator	0.00140226	0.000189193	down	1.55023	-1.55023	-0.632485
Ceramide Signaling	0.512	0.0375	NaN	FOS	FBJ murine osteosarcoma viral oncogene homolog	Nucleus	transcription regulator	0.00140226	0.000189193	down	1.55023	-1.55023	-0.632485
Ceramide Signaling	0.512	0.0375	NaN	PPP2R2C	protein phosphatase 2 regulatory subunit B, gamma	Other	phosphatase	0.00187225	0.000486295	up	1.36389	1.36389	0.447727
Ceramide Signaling	0.512	0.0375	NaN	PPP2R5E	protein phosphatase 2 regulatory subunit B', epsilon	Cytoplasm	phosphatase	0.00201364	0.000637965	up	1.35205	1.35205	0.435146
Telomere Extension by Telomerase	0.511	0.0667	NaN	HNRNPA1	heterogeneous nuclear ribonucleoprotein A1	Nucleus	other	0.00198062	0.000588564	down	1.36082	-1.36082	-0.444472
nNOS Signaling in Skeletal Muscle Cells	0.511	0.0667	NaN	CALM1 (includes others)	calmodulin 1 (phosphorylase kinase, delta)	Cytoplasm	other	0.0364156	0.034597	up	1.38594	1.38594	0.470869
IL-6 Signaling	0.507	0.0345	0	VEGFA	vascular endothelial growth factor A	Extracellular Space	growth factor	0.00581873	0.0040273	up	1.36292	1.36292	0.446704
IL-6 Signaling	0.507	0.0345	0	IL6ST	interleukin 6 signal transducer	Plasma Membrane	transmembrane receptor	0.00157505	0.000279474	up	1.71139	1.71139	0.775172
IL-6 Signaling	0.507	0.0345	0	IKBKB	inhibitor of kappa light polypeptide gene enhancer in B-cells, kinase beta	Cytoplasm	kinase	0.00136892	0.000152591	down	1.4808	-1.4808	-0.566376
IL-6 Signaling	0.507	0.0345	0	FOS	FBJ murine osteosarcoma viral oncogene homolog	Nucleus	transcription regulator	0.00140226	0.000189193	down	1.55023	-1.55023	-0.632485
Prostate Cancer Signaling	0.494	0.0366	NaN	HSP90B1	heat shock protein 90kDa beta family member 1	Cytoplasm	other	0.00625171	0.00445554	down	1.63216	-1.63216	-0.706786
Prostate Cancer Signaling	0.494	0.0366	NaN	CCND1	cyclin D1	Nucleus	transcription regulator	0.00490661	0.00320573	down	1.33037	-1.33037	-0.411832
Prostate Cancer Signaling	0.494	0.0366	NaN	PTEN	phosphatase and tensin homolog	Cytoplasm	phosphatase	0.00241202	0.00097408	down	1.30887	-1.30887	-0.388326
Granzyme B Signaling	0.488	0.0625	NaN	LMNB1	lamin B1	Nucleus	other	0.00827921	0.00629453	up	2.57634	2.57634	1.36532
Extrinsic Prothrombin Activation Pathway	0.488	0.0625	NaN	PROS1	protein S (alpha)	Extracellular Space	other	0.00843115	0.00643977	up	1.30941	1.30941	0.388917
Mismatch Repair in Eukaryotes	0.488	0.0625	NaN	RFC2	replication factor C subunit 2	Nucleus	other	0.00200044	0.000618391	up	1.31179	1.31179	0.391532
Chondroitin Sulfate Biosynthesis (Late Stages)	0.487	0.0417	NaN	CHST2	carbohydrate (N-acetylglucosamine-6-O) sulfotransferase 2	Cytoplasm	enzyme	0.00270362	0.00122473	down	1.42789	-1.42789	-0.51388
Chondroitin Sulfate Biosynthesis (Late Stages)	0.487	0.0417	NaN	CHSY3	chondroitin sulfate synthase 3	Cytoplasm	enzyme	0.0169896	0.0149532	down	1.46625	-1.46625	-0.552134
3-phosphoinositide Biosynthesis	0.483	0.0321	NaN	PPP1R14A	protein phosphatase 1 regulatory inhibitor subunit 14A	Cytoplasm	phosphatase	0.00152713	0.000265587	up	1.41769	1.41769	0.50354
3-phosphoinositide Biosynthesis	0.483	0.0321	NaN	NT5C	5', 3'-nucleotidase, cytosolic	Cytoplasm	phosphatase	0.00646247	0.00463992	up	1.30759	1.30759	0.38691
3-phosphoinositide Biosynthesis	0.483	0.0321	NaN	STYXL1	serine/threonine/tyrosine interacting-like 1	Cytoplasm	phosphatase	0.00116484	8.34376e-05	up	1.36504	1.36504	0.448948
3-phosphoinositide Biosynthesis	0.483	0.0321	NaN	PPP2R5E	protein phosphatase 2 regulatory subunit B', epsilon	Cytoplasm	phosphatase	0.00201364	0.000637965	up	1.35205	1.35205	0.435146
3-phosphoinositide Biosynthesis	0.483	0.0321	NaN	PTEN	phosphatase and tensin homolog	Cytoplasm	phosphatase	0.00241202	0.00097408	down	1.30887	-1.30887	-0.388326
Gαi Signaling	0.477	0.0333	0	GNAI2	guanine nucleotide binding protein (G protein), alpha inhibiting activity polypeptide 2	Plasma Membrane	other	0.00605823	0.00427493	up	1.3196	1.3196	0.400103
Gαi Signaling	0.477	0.0333	0	RALB	v-ral simian leukemia viral oncogene homolog B	Cytoplasm	enzyme	0.00303328	0.00149163	up	1.46799	1.46799	0.553843
Gαi Signaling	0.477	0.0333	0	PRKAR1B	protein kinase, cAMP-dependent, regulatory subunit type I beta	Cytoplasm	kinase	0.00466241	0.00300235	up	1.55937	1.55937	0.640964
Gαi Signaling	0.477	0.0333	0	ADCY6	adenylate cyclase 6	Plasma Membrane	enzyme	0.00225883	0.00084587	down	1.34294	-1.34294	-0.425398
phagosome maturation	0.477	0.0333	NaN	CALR	calreticulin	Cytoplasm	transcription regulator	0.00151471	0.000262537	down	1.65213	-1.65213	-0.724328
phagosome maturation	0.477	0.0333	NaN	TUBB3	tubulin beta 3 class III	Cytoplasm	other	0.00131498	0.000133327	up	1.35194	1.35194	0.435028
phagosome maturation	0.477	0.0333	NaN	HLA-A	major histocompatibility complex, class I, A	Plasma Membrane	other	0.00172435	0.000379509	up	1.35838	1.35838	0.441891
phagosome maturation	0.477	0.0333	NaN	VPS37A	vacuolar protein sorting 37 homolog A (S. cerevisiae)	Cytoplasm	other	0.0160285	0.0140006	up	1.33082	1.33082	0.41232
Melanocyte Development and Pigmentation Signaling	0.476	0.0357	NaN	KITLG	KIT ligand	Extracellular Space	growth factor	0.00370495	0.00209982	down	1.38895	-1.38895	-0.473991
Melanocyte Development and Pigmentation Signaling	0.476	0.0357	NaN	PRKAR1B	protein kinase, cAMP-dependent, regulatory subunit type I beta	Cytoplasm	kinase	0.00466241	0.00300235	up	1.55937	1.55937	0.640964
Melanocyte Development and Pigmentation Signaling	0.476	0.0357	NaN	ADCY6	adenylate cyclase 6	Plasma Membrane	enzyme	0.00225883	0.00084587	down	1.34294	-1.34294	-0.425398
TNFR1 Signaling	0.476	0.0408	NaN	IKBKB	inhibitor of kappa light polypeptide gene enhancer in B-cells, kinase beta	Cytoplasm	kinase	0.00136892	0.000152591	down	1.4808	-1.4808	-0.566376
TNFR1 Signaling	0.476	0.0408	NaN	FOS	FBJ murine osteosarcoma viral oncogene homolog	Nucleus	transcription regulator	0.00140226	0.000189193	down	1.55023	-1.55023	-0.632485
Adenosine Nucleotides Degradation II	0.466	0.0588	NaN	NT5C	5', 3'-nucleotidase, cytosolic	Cytoplasm	phosphatase	0.00646247	0.00463992	up	1.30759	1.30759	0.38691
Methionine Degradation I (to Homocysteine)	0.466	0.0588	NaN	MAT2A	methionine adenosyltransferase II, alpha	Cytoplasm	enzyme	0.000819796	2.10246e-05	down	1.56645	-1.56645	-0.647503
Assembly of RNA Polymerase II Complex	0.464	0.04	NaN	TAF9B	TATA-box binding protein associated factor 9b	Nucleus	transcription regulator	0.00116484	8.38971e-05	down	1.50881	-1.50881	-0.593412
Assembly of RNA Polymerase II Complex	0.464	0.04	NaN	TAF15	TATA-box binding protein associated factor 15	Nucleus	other	0.00252181	0.00106615	up	1.35708	1.35708	0.440506
ErbB Signaling	0.459	0.0349	NaN	FOS	FBJ murine osteosarcoma viral oncogene homolog	Nucleus	transcription regulator	0.00140226	0.000189193	down	1.55023	-1.55023	-0.632485
ErbB Signaling	0.459	0.0349	NaN	TGFA	transforming growth factor alpha	Extracellular Space	growth factor	0.000860926	3.04705e-05	down	1.33349	-1.33349	-0.415205
ErbB Signaling	0.459	0.0349	NaN	EGFR	epidermal growth factor receptor	Plasma Membrane	kinase	0.0111021	0.00896913	up	1.32036	1.32036	0.400935
FAK Signaling	0.451	0.0345	NaN	PTEN	phosphatase and tensin homolog	Cytoplasm	phosphatase	0.00241202	0.00097408	down	1.30887	-1.30887	-0.388326
FAK Signaling	0.451	0.0345	NaN	EGFR	epidermal growth factor receptor	Plasma Membrane	kinase	0.0111021	0.00896913	up	1.32036	1.32036	0.400935
FAK Signaling	0.451	0.0345	NaN	GIT2	G protein-coupled receptor kinase interacting ArfGAP 2	Nucleus	other	0.00105942	4.66841e-05	up	1.48822	1.48822	0.573585
G Beta Gamma Signaling	0.443	0.0341	NaN	GNAI2	guanine nucleotide binding protein (G protein), alpha inhibiting activity polypeptide 2	Plasma Membrane	other	0.00605823	0.00427493	up	1.3196	1.3196	0.400103
G Beta Gamma Signaling	0.443	0.0341	NaN	PRKAR1B	protein kinase, cAMP-dependent, regulatory subunit type I beta	Cytoplasm	kinase	0.00466241	0.00300235	up	1.55937	1.55937	0.640964
G Beta Gamma Signaling	0.443	0.0341	NaN	EGFR	epidermal growth factor receptor	Plasma Membrane	kinase	0.0111021	0.00896913	up	1.32036	1.32036	0.400935
RANK Signaling in Osteoclasts	0.443	0.0341	NaN	IKBKB	inhibitor of kappa light polypeptide gene enhancer in B-cells, kinase beta	Cytoplasm	kinase	0.00136892	0.000152591	down	1.4808	-1.4808	-0.566376
RANK Signaling in Osteoclasts	0.443	0.0341	NaN	CALM1 (includes others)	calmodulin 1 (phosphorylase kinase, delta)	Cytoplasm	other	0.0364156	0.034597	up	1.38594	1.38594	0.470869
RANK Signaling in Osteoclasts	0.443	0.0341	NaN	FOS	FBJ murine osteosarcoma viral oncogene homolog	Nucleus	transcription regulator	0.00140226	0.000189193	down	1.55023	-1.55023	-0.632485
CD27 Signaling in Lymphocytes	0.442	0.0385	NaN	IKBKB	inhibitor of kappa light polypeptide gene enhancer in B-cells, kinase beta	Cytoplasm	kinase	0.00136892	0.000152591	down	1.4808	-1.4808	-0.566376
CD27 Signaling in Lymphocytes	0.442	0.0385	NaN	FOS	FBJ murine osteosarcoma viral oncogene homolog	Nucleus	transcription regulator	0.00140226	0.000189193	down	1.55023	-1.55023	-0.632485
CNTF Signaling	0.442	0.0385	NaN	IL6ST	interleukin 6 signal transducer	Plasma Membrane	transmembrane receptor	0.00157505	0.000279474	up	1.71139	1.71139	0.775172
CNTF Signaling	0.442	0.0385	NaN	LIFR	leukemia inhibitory factor receptor alpha	Plasma Membrane	transmembrane receptor	0.00243972	0.000993017	up	1.51397	1.51397	0.598333
Endometrial Cancer Signaling	0.442	0.0385	NaN	CCND1	cyclin D1	Nucleus	transcription regulator	0.00490661	0.00320573	down	1.33037	-1.33037	-0.411832
Endometrial Cancer Signaling	0.442	0.0385	NaN	PTEN	phosphatase and tensin homolog	Cytoplasm	phosphatase	0.00241202	0.00097408	down	1.30887	-1.30887	-0.388326
Heparan Sulfate Biosynthesis (Late Stages)	0.442	0.0385	NaN	CHST2	carbohydrate (N-acetylglucosamine-6-O) sulfotransferase 2	Cytoplasm	enzyme	0.00270362	0.00122473	down	1.42789	-1.42789	-0.51388
Heparan Sulfate Biosynthesis (Late Stages)	0.442	0.0385	NaN	EXTL2	exostosin-like glycosyltransferase 2	Cytoplasm	enzyme	0.00302327	0.00147702	down	1.3533	-1.3533	-0.436482
Axonal Guidance Signaling	0.438	0.0276	NaN	VEGFA	vascular endothelial growth factor A	Extracellular Space	growth factor	0.00581873	0.0040273	up	1.36292	1.36292	0.446704
Axonal Guidance Signaling	0.438	0.0276	NaN	GNAI2	guanine nucleotide binding protein (G protein), alpha inhibiting activity polypeptide 2	Plasma Membrane	other	0.00605823	0.00427493	up	1.3196	1.3196	0.400103
Axonal Guidance Signaling	0.438	0.0276	NaN	PLXNA1	plexin A1	Plasma Membrane	transmembrane receptor	0.00136892	0.000155284	down	1.56302	-1.56302	-0.644338
Axonal Guidance Signaling	0.438	0.0276	NaN	NGEF	neuronal guanine nucleotide exchange factor	Cytoplasm	other	0.0037228	0.00215477	up	1.3446	1.3446	0.427179
Axonal Guidance Signaling	0.438	0.0276	NaN	TUBB3	tubulin beta 3 class III	Cytoplasm	other	0.00131498	0.000133327	up	1.35194	1.35194	0.435028
Axonal Guidance Signaling	0.438	0.0276	NaN	CXCR4	chemokine (C-X-C motif) receptor 4	Plasma Membrane	G-protein coupled receptor	0.00394634	0.00236034	up	1.95993	1.95993	0.970804
Axonal Guidance Signaling	0.438	0.0276	NaN	PDIA3	protein disulfide isomerase family A member 3	Cytoplasm	peptidase	0.00131498	0.000133661	down	1.50277	-1.50277	-0.587621
Axonal Guidance Signaling	0.438	0.0276	NaN	MYL5	myosin light chain 5	Cytoplasm	other	0.00116484	7.55486e-05	up	1.50248	1.50248	0.587343
Axonal Guidance Signaling	0.438	0.0276	NaN	PRKAR1B	protein kinase, cAMP-dependent, regulatory subunit type I beta	Cytoplasm	kinase	0.00466241	0.00300235	up	1.55937	1.55937	0.640964
Axonal Guidance Signaling	0.438	0.0276	NaN	MMP10	matrix metallopeptidase 10	Extracellular Space	peptidase	0.00116484	7.77953e-05	down	2.42836	-2.42836	-1.27998
Axonal Guidance Signaling	0.438	0.0276	NaN	SEMA4B	semaphorin 4B	Plasma Membrane	other	0.00254021	0.00109847	up	1.52047	1.52047	0.604521
Axonal Guidance Signaling	0.438	0.0276	NaN	FZD7	frizzled class receptor 7	Plasma Membrane	G-protein coupled receptor	0.00241202	0.000966785	down	1.38245	-1.38245	-0.467227
Virus Entry via Endocytic Pathways	0.435	0.0337	NaN	HLA-A	major histocompatibility complex, class I, A	Plasma Membrane	other	0.00172435	0.000379509	up	1.35838	1.35838	0.441891
Virus Entry via Endocytic Pathways	0.435	0.0337	NaN	AP2B1	adaptor related protein complex 2 beta 1 subunit	Plasma Membrane	transporter	0.0041452	0.0025545	up	1.36667	1.36667	0.45067
Virus Entry via Endocytic Pathways	0.435	0.0337	NaN	TFRC	transferrin receptor	Plasma Membrane	transporter	0.0007476	1.33226e-05	down	2.3553	-2.3553	-1.23591
Semaphorin Signaling in Neurons	0.432	0.0377	NaN	PLXNA1	plexin A1	Plasma Membrane	transmembrane receptor	0.00136892	0.000155284	down	1.56302	-1.56302	-0.644338
Semaphorin Signaling in Neurons	0.432	0.0377	NaN	RND3	Rho family GTPase 3	Cytoplasm	enzyme	0.000886925	3.28298e-05	down	1.51765	-1.51765	-0.601836
UVB-Induced MAPK Signaling	0.432	0.0377	NaN	FOS	FBJ murine osteosarcoma viral oncogene homolog	Nucleus	transcription regulator	0.00140226	0.000189193	down	1.55023	-1.55023	-0.632485
UVB-Induced MAPK Signaling	0.432	0.0377	NaN	EGFR	epidermal growth factor receptor	Plasma Membrane	kinase	0.0111021	0.00896913	up	1.32036	1.32036	0.400935
GADD45 Signaling	0.428	0.0526	NaN	CCND1	cyclin D1	Nucleus	transcription regulator	0.00490661	0.00320573	down	1.33037	-1.33037	-0.411832
D-myo-inositol (1,3,4)-trisphosphate Biosynthesis	0.428	0.0526	NaN	PTEN	phosphatase and tensin homolog	Cytoplasm	phosphatase	0.00241202	0.00097408	down	1.30887	-1.30887	-0.388326
Estrogen Receptor Signaling	0.423	0.0312	NaN	MED15	mediator complex subunit 15	Nucleus	transcription regulator	0.00317847	0.00160774	up	1.38583	1.38583	0.470755
Estrogen Receptor Signaling	0.423	0.0312	NaN	RBFOX2	RNA binding protein, fox-1 homolog (C. elegans) 2	Nucleus	transcription regulator	0.00375078	0.0021813	down	1.33273	-1.33273	-0.414386
Estrogen Receptor Signaling	0.423	0.0312	NaN	TAF9B	TATA-box binding protein associated factor 9b	Nucleus	transcription regulator	0.00116484	8.38971e-05	down	1.50881	-1.50881	-0.593412
Estrogen Receptor Signaling	0.423	0.0312	NaN	TAF15	TATA-box binding protein associated factor 15	Nucleus	other	0.00252181	0.00106615	up	1.35708	1.35708	0.440506
Nicotine Degradation III	0.422	0.037	NaN	CYP1A1	cytochrome P450 family 1 subfamily A member 1	Cytoplasm	enzyme	0.00138411	0.000177692	down	1.35121	-1.35121	-0.434255
Nicotine Degradation III	0.422	0.037	NaN	CYP1B1	cytochrome P450 family 1 subfamily B member 1	Cytoplasm	enzyme	0.0111449	0.00902095	up	1.46042	1.46042	0.546386
Factors Promoting Cardiogenesis in Vertebrates	0.412	0.0326	NaN	BMPR2	bone morphogenetic protein receptor type II	Plasma Membrane	kinase	0.00151471	0.000260839	up	1.37984	1.37984	0.464505
Factors Promoting Cardiogenesis in Vertebrates	0.412	0.0326	NaN	DKK1	dickkopf WNT signaling pathway inhibitor 1	Extracellular Space	growth factor	0.001383	0.000162515	down	1.89952	-1.89952	-0.925636
Factors Promoting Cardiogenesis in Vertebrates	0.412	0.0326	NaN	FZD7	frizzled class receptor 7	Plasma Membrane	G-protein coupled receptor	0.00241202	0.000966785	down	1.38245	-1.38245	-0.467227
Cardiomyocyte Differentiation via BMP Receptors	0.411	0.05	NaN	BMPR2	bone morphogenetic protein receptor type II	Plasma Membrane	kinase	0.00151471	0.000260839	up	1.37984	1.37984	0.464505
DNA Methylation and Transcriptional Repression Signaling	0.411	0.05	NaN	CHD4	chromodomain helicase DNA binding protein 4	Nucleus	enzyme	0.00205361	0.000696847	down	1.44547	-1.44547	-0.531542
Purine Nucleotides Degradation II (Aerobic)	0.411	0.05	NaN	NT5C	5', 3'-nucleotidase, cytosolic	Cytoplasm	phosphatase	0.00646247	0.00463992	up	1.30759	1.30759	0.38691
Fcγ Receptor-mediated Phagocytosis in Macrophages and Monocytes	0.405	0.0323	NaN	HMOX1	heme oxygenase 1	Cytoplasm	enzyme	0.00118285	9.56603e-05	down	1.84891	-1.84891	-0.886677
Fcγ Receptor-mediated Phagocytosis in Macrophages and Monocytes	0.405	0.0323	NaN	NAPEPLD	N-acyl phosphatidylethanolamine phospholipase D	Cytoplasm	enzyme	0.00452112	0.00287684	down	1.47461	-1.47461	-0.560329
Fcγ Receptor-mediated Phagocytosis in Macrophages and Monocytes	0.405	0.0323	NaN	PTEN	phosphatase and tensin homolog	Cytoplasm	phosphatase	0.00241202	0.00097408	down	1.30887	-1.30887	-0.388326
Wnt/Ca+ pathway	0.402	0.0357	NaN	PDIA3	protein disulfide isomerase family A member 3	Cytoplasm	peptidase	0.00131498	0.000133661	down	1.50277	-1.50277	-0.587621
Wnt/Ca+ pathway	0.402	0.0357	NaN	FZD7	frizzled class receptor 7	Plasma Membrane	G-protein coupled receptor	0.00241202	0.000966785	down	1.38245	-1.38245	-0.467227
EGF Signaling	0.402	0.0357	NaN	FOS	FBJ murine osteosarcoma viral oncogene homolog	Nucleus	transcription regulator	0.00140226	0.000189193	down	1.55023	-1.55023	-0.632485
EGF Signaling	0.402	0.0357	NaN	EGFR	epidermal growth factor receptor	Plasma Membrane	kinase	0.0111021	0.00896913	up	1.32036	1.32036	0.400935
Role of NFAT in Regulation of the Immune Response	0.397	0.0292	0	GNAI2	guanine nucleotide binding protein (G protein), alpha inhibiting activity polypeptide 2	Plasma Membrane	other	0.00605823	0.00427493	up	1.3196	1.3196	0.400103
Role of NFAT in Regulation of the Immune Response	0.397	0.0292	0	IKBKB	inhibitor of kappa light polypeptide gene enhancer in B-cells, kinase beta	Cytoplasm	kinase	0.00136892	0.000152591	down	1.4808	-1.4808	-0.566376
Role of NFAT in Regulation of the Immune Response	0.397	0.0292	0	CALM1 (includes others)	calmodulin 1 (phosphorylase kinase, delta)	Cytoplasm	other	0.0364156	0.034597	up	1.38594	1.38594	0.470869
Role of NFAT in Regulation of the Immune Response	0.397	0.0292	0	FOS	FBJ murine osteosarcoma viral oncogene homolog	Nucleus	transcription regulator	0.00140226	0.000189193	down	1.55023	-1.55023	-0.632485
Role of NFAT in Regulation of the Immune Response	0.397	0.0292	0	CSNK1D	casein kinase 1, delta	Cytoplasm	kinase	0.00138488	0.000179609	up	1.36398	1.36398	0.447821
CREB Signaling in Neurons	0.397	0.0292	0.447	GNAI2	guanine nucleotide binding protein (G protein), alpha inhibiting activity polypeptide 2	Plasma Membrane	other	0.00605823	0.00427493	up	1.3196	1.3196	0.400103
CREB Signaling in Neurons	0.397	0.0292	0.447	CALM1 (includes others)	calmodulin 1 (phosphorylase kinase, delta)	Cytoplasm	other	0.0364156	0.034597	up	1.38594	1.38594	0.470869
CREB Signaling in Neurons	0.397	0.0292	0.447	PDIA3	protein disulfide isomerase family A member 3	Cytoplasm	peptidase	0.00131498	0.000133661	down	1.50277	-1.50277	-0.587621
CREB Signaling in Neurons	0.397	0.0292	0.447	PRKAR1B	protein kinase, cAMP-dependent, regulatory subunit type I beta	Cytoplasm	kinase	0.00466241	0.00300235	up	1.55937	1.55937	0.640964
CREB Signaling in Neurons	0.397	0.0292	0.447	ADCY6	adenylate cyclase 6	Plasma Membrane	enzyme	0.00225883	0.00084587	down	1.34294	-1.34294	-0.425398
Glioma Invasiveness Signaling	0.393	0.0351	NaN	RND3	Rho family GTPase 3	Cytoplasm	enzyme	0.000886925	3.28298e-05	down	1.51765	-1.51765	-0.601836
Glioma Invasiveness Signaling	0.393	0.0351	NaN	TIMP2	TIMP metallopeptidase inhibitor 2	Extracellular Space	other	0.00151471	0.000262098	down	1.37613	-1.37613	-0.460618
ErbB2-ErbB3 Signaling	0.393	0.0351	NaN	CCND1	cyclin D1	Nucleus	transcription regulator	0.00490661	0.00320573	down	1.33037	-1.33037	-0.411832
ErbB2-ErbB3 Signaling	0.393	0.0351	NaN	PTEN	phosphatase and tensin homolog	Cytoplasm	phosphatase	0.00241202	0.00097408	down	1.30887	-1.30887	-0.388326
Melatonin Degradation I	0.393	0.0351	NaN	CYP1A1	cytochrome P450 family 1 subfamily A member 1	Cytoplasm	enzyme	0.00138411	0.000177692	down	1.35121	-1.35121	-0.434255
Melatonin Degradation I	0.393	0.0351	NaN	CYP1B1	cytochrome P450 family 1 subfamily B member 1	Cytoplasm	enzyme	0.0111449	0.00902095	up	1.46042	1.46042	0.546386
Regulation of Cellular Mechanics by Calpain Protease	0.393	0.0351	NaN	CCND1	cyclin D1	Nucleus	transcription regulator	0.00490661	0.00320573	down	1.33037	-1.33037	-0.411832
Regulation of Cellular Mechanics by Calpain Protease	0.393	0.0351	NaN	EGFR	epidermal growth factor receptor	Plasma Membrane	kinase	0.0111021	0.00896913	up	1.32036	1.32036	0.400935
IL-12 Signaling and Production in Macrophages	0.393	0.0301	NaN	IKBKB	inhibitor of kappa light polypeptide gene enhancer in B-cells, kinase beta	Cytoplasm	kinase	0.00136892	0.000152591	down	1.4808	-1.4808	-0.566376
IL-12 Signaling and Production in Macrophages	0.393	0.0301	NaN	FOS	FBJ murine osteosarcoma viral oncogene homolog	Nucleus	transcription regulator	0.00140226	0.000189193	down	1.55023	-1.55023	-0.632485
IL-12 Signaling and Production in Macrophages	0.393	0.0301	NaN	SERPINA1	serpin peptidase inhibitor, clade A (alpha-1 antiproteinase, antitrypsin), member 1	Extracellular Space	other	0.00394634	0.00236926	up	1.42125	1.42125	0.507155
IL-12 Signaling and Production in Macrophages	0.393	0.0301	NaN	CLU	clusterin	Cytoplasm	other	0.00192278	0.000542073	up	1.31757	1.31757	0.397876
Human Embryonic Stem Cell Pluripotency	0.387	0.0299	NaN	SOX2	SRY-box 2	Nucleus	transcription regulator	0.00355308	0.00195607	down	2.00103	-2.00103	-1.00075
Human Embryonic Stem Cell Pluripotency	0.387	0.0299	NaN	FGF2	fibroblast growth factor 2 (basic)	Extracellular Space	growth factor	0.008125	0.00615486	down	1.38757	-1.38757	-0.472561
Human Embryonic Stem Cell Pluripotency	0.387	0.0299	NaN	BMPR2	bone morphogenetic protein receptor type II	Plasma Membrane	kinase	0.00151471	0.000260839	up	1.37984	1.37984	0.464505
Human Embryonic Stem Cell Pluripotency	0.387	0.0299	NaN	FZD7	frizzled class receptor 7	Plasma Membrane	G-protein coupled receptor	0.00241202	0.000966785	down	1.38245	-1.38245	-0.467227
Adipogenesis pathway	0.387	0.0299	NaN	FGF2	fibroblast growth factor 2 (basic)	Extracellular Space	growth factor	0.008125	0.00615486	down	1.38757	-1.38757	-0.472561
Adipogenesis pathway	0.387	0.0299	NaN	BMPR2	bone morphogenetic protein receptor type II	Plasma Membrane	kinase	0.00151471	0.000260839	up	1.37984	1.37984	0.464505
Adipogenesis pathway	0.387	0.0299	NaN	SOX9	SRY-box 9	Nucleus	transcription regulator	0.0007476	1.53737e-05	down	1.46539	-1.46539	-0.551285
Adipogenesis pathway	0.387	0.0299	NaN	FZD7	frizzled class receptor 7	Plasma Membrane	G-protein coupled receptor	0.00241202	0.000966785	down	1.38245	-1.38245	-0.467227
RhoGDI Signaling	0.386	0.0289	-1	GNAI2	guanine nucleotide binding protein (G protein), alpha inhibiting activity polypeptide 2	Plasma Membrane	other	0.00605823	0.00427493	up	1.3196	1.3196	0.400103
RhoGDI Signaling	0.386	0.0289	-1	RND3	Rho family GTPase 3	Cytoplasm	enzyme	0.000886925	3.28298e-05	down	1.51765	-1.51765	-0.601836
RhoGDI Signaling	0.386	0.0289	-1	WASF2	WAS protein family member 2	Plasma Membrane	other	0.0356641	0.0337991	up	1.33835	1.33835	0.42046
RhoGDI Signaling	0.386	0.0289	-1	MYL5	myosin light chain 5	Cytoplasm	other	0.00116484	7.55486e-05	up	1.50248	1.50248	0.587343
RhoGDI Signaling	0.386	0.0289	-1	ARHGEF3	Rho guanine nucleotide exchange factor 3	Cytoplasm	other	0.001948	0.000567189	up	1.30322	1.30322	0.382081
T Cell Receptor Signaling	0.377	0.0309	NaN	IKBKB	inhibitor of kappa light polypeptide gene enhancer in B-cells, kinase beta	Cytoplasm	kinase	0.00136892	0.000152591	down	1.4808	-1.4808	-0.566376
T Cell Receptor Signaling	0.377	0.0309	NaN	CALM1 (includes others)	calmodulin 1 (phosphorylase kinase, delta)	Cytoplasm	other	0.0364156	0.034597	up	1.38594	1.38594	0.470869
T Cell Receptor Signaling	0.377	0.0309	NaN	FOS	FBJ murine osteosarcoma viral oncogene homolog	Nucleus	transcription regulator	0.00140226	0.000189193	down	1.55023	-1.55023	-0.632485
G-Protein Coupled Receptor Signaling	0.368	0.0273	NaN	PDE8A	phosphodiesterase 8A	Cytoplasm	enzyme	0.00387444	0.00228324	down	1.41124	-1.41124	-0.496964
G-Protein Coupled Receptor Signaling	0.368	0.0273	NaN	GNAI2	guanine nucleotide binding protein (G protein), alpha inhibiting activity polypeptide 2	Plasma Membrane	other	0.00605823	0.00427493	up	1.3196	1.3196	0.400103
G-Protein Coupled Receptor Signaling	0.368	0.0273	NaN	HRH1	histamine receptor H1	Plasma Membrane	G-protein coupled receptor	0.0024792	0.00102548	up	1.46433	1.46433	0.550237
G-Protein Coupled Receptor Signaling	0.368	0.0273	NaN	IKBKB	inhibitor of kappa light polypeptide gene enhancer in B-cells, kinase beta	Cytoplasm	kinase	0.00136892	0.000152591	down	1.4808	-1.4808	-0.566376
G-Protein Coupled Receptor Signaling	0.368	0.0273	NaN	DUSP6	dual specificity phosphatase 6	Cytoplasm	phosphatase	0.00162763	0.000309302	down	1.50826	-1.50826	-0.592884
G-Protein Coupled Receptor Signaling	0.368	0.0273	NaN	PRKAR1B	protein kinase, cAMP-dependent, regulatory subunit type I beta	Cytoplasm	kinase	0.00466241	0.00300235	up	1.55937	1.55937	0.640964
G-Protein Coupled Receptor Signaling	0.368	0.0273	NaN	ADCY6	adenylate cyclase 6	Plasma Membrane	enzyme	0.00225883	0.00084587	down	1.34294	-1.34294	-0.425398
Induction of Apoptosis by HIV1	0.367	0.0333	NaN	IKBKB	inhibitor of kappa light polypeptide gene enhancer in B-cells, kinase beta	Cytoplasm	kinase	0.00136892	0.000152591	down	1.4808	-1.4808	-0.566376
Induction of Apoptosis by HIV1	0.367	0.0333	NaN	CXCR4	chemokine (C-X-C motif) receptor 4	Plasma Membrane	G-protein coupled receptor	0.00394634	0.00236034	up	1.95993	1.95993	0.970804
Calcium Signaling	0.362	0.0281	NaN	CALM1 (includes others)	calmodulin 1 (phosphorylase kinase, delta)	Cytoplasm	other	0.0364156	0.034597	up	1.38594	1.38594	0.470869
Calcium Signaling	0.362	0.0281	NaN	CALR	calreticulin	Cytoplasm	transcription regulator	0.00151471	0.000262537	down	1.65213	-1.65213	-0.724328
Calcium Signaling	0.362	0.0281	NaN	MYL5	myosin light chain 5	Cytoplasm	other	0.00116484	7.55486e-05	up	1.50248	1.50248	0.587343
Calcium Signaling	0.362	0.0281	NaN	PRKAR1B	protein kinase, cAMP-dependent, regulatory subunit type I beta	Cytoplasm	kinase	0.00466241	0.00300235	up	1.55937	1.55937	0.640964
Calcium Signaling	0.362	0.0281	NaN	ATP2A2	ATPase, Ca++ transporting, cardiac muscle, slow twitch 2	Cytoplasm	transporter	0.00262152	0.0011662	down	1.46118	-1.46118	-0.54713
Neuropathic Pain Signaling In Dorsal Horn Neurons	0.357	0.03	NaN	FOS	FBJ murine osteosarcoma viral oncogene homolog	Nucleus	transcription regulator	0.00140226	0.000189193	down	1.55023	-1.55023	-0.632485
Neuropathic Pain Signaling In Dorsal Horn Neurons	0.357	0.03	NaN	PDIA3	protein disulfide isomerase family A member 3	Cytoplasm	peptidase	0.00131498	0.000133661	down	1.50277	-1.50277	-0.587621
Neuropathic Pain Signaling In Dorsal Horn Neurons	0.357	0.03	NaN	PRKAR1B	protein kinase, cAMP-dependent, regulatory subunit type I beta	Cytoplasm	kinase	0.00466241	0.00300235	up	1.55937	1.55937	0.640964
cAMP-mediated signaling	0.356	0.0274	0	PDE8A	phosphodiesterase 8A	Cytoplasm	enzyme	0.00387444	0.00228324	down	1.41124	-1.41124	-0.496964
cAMP-mediated signaling	0.356	0.0274	0	GNAI2	guanine nucleotide binding protein (G protein), alpha inhibiting activity polypeptide 2	Plasma Membrane	other	0.00605823	0.00427493	up	1.3196	1.3196	0.400103
cAMP-mediated signaling	0.356	0.0274	0	CALM1 (includes others)	calmodulin 1 (phosphorylase kinase, delta)	Cytoplasm	other	0.0364156	0.034597	up	1.38594	1.38594	0.470869
cAMP-mediated signaling	0.356	0.0274	0	DUSP6	dual specificity phosphatase 6	Cytoplasm	phosphatase	0.00162763	0.000309302	down	1.50826	-1.50826	-0.592884
cAMP-mediated signaling	0.356	0.0274	0	PRKAR1B	protein kinase, cAMP-dependent, regulatory subunit type I beta	Cytoplasm	kinase	0.00466241	0.00300235	up	1.55937	1.55937	0.640964
cAMP-mediated signaling	0.356	0.0274	0	ADCY6	adenylate cyclase 6	Plasma Membrane	enzyme	0.00225883	0.00084587	down	1.34294	-1.34294	-0.425398
Cholecystokinin/Gastrin-mediated Signaling	0.351	0.0297	NaN	FOS	FBJ murine osteosarcoma viral oncogene homolog	Nucleus	transcription regulator	0.00140226	0.000189193	down	1.55023	-1.55023	-0.632485
Cholecystokinin/Gastrin-mediated Signaling	0.351	0.0297	NaN	RND3	Rho family GTPase 3	Cytoplasm	enzyme	0.000886925	3.28298e-05	down	1.51765	-1.51765	-0.601836
Cholecystokinin/Gastrin-mediated Signaling	0.351	0.0297	NaN	EGFR	epidermal growth factor receptor	Plasma Membrane	kinase	0.0111021	0.00896913	up	1.32036	1.32036	0.400935
Estrogen-mediated S-phase Entry	0.351	0.0417	NaN	CCND1	cyclin D1	Nucleus	transcription regulator	0.00490661	0.00320573	down	1.33037	-1.33037	-0.411832
Superpathway of D-myo-inositol (1,4,5)-trisphosphate Metabolism	0.351	0.0417	NaN	PTEN	phosphatase and tensin homolog	Cytoplasm	phosphatase	0.00241202	0.00097408	down	1.30887	-1.30887	-0.388326
Activation of IRF by Cytosolic Pattern Recognition Receptors	0.35	0.0323	NaN	IKBKB	inhibitor of kappa light polypeptide gene enhancer in B-cells, kinase beta	Cytoplasm	kinase	0.00136892	0.000152591	down	1.4808	-1.4808	-0.566376
Activation of IRF by Cytosolic Pattern Recognition Receptors	0.35	0.0323	NaN	IFIT2	interferon induced protein with tetratricopeptide repeats 2	Cytoplasm	other	0.00172435	0.000368344	up	1.50726	1.50726	0.591925
Superpathway of Melatonin Degradation	0.35	0.0323	NaN	CYP1A1	cytochrome P450 family 1 subfamily A member 1	Cytoplasm	enzyme	0.00138411	0.000177692	down	1.35121	-1.35121	-0.434255
Superpathway of Melatonin Degradation	0.35	0.0323	NaN	CYP1B1	cytochrome P450 family 1 subfamily B member 1	Cytoplasm	enzyme	0.0111449	0.00902095	up	1.46042	1.46042	0.546386
Synaptic Long Term Depression	0.343	0.0282	-1	GNAI2	guanine nucleotide binding protein (G protein), alpha inhibiting activity polypeptide 2	Plasma Membrane	other	0.00605823	0.00427493	up	1.3196	1.3196	0.400103
Synaptic Long Term Depression	0.343	0.0282	-1	PDIA3	protein disulfide isomerase family A member 3	Cytoplasm	peptidase	0.00131498	0.000133661	down	1.50277	-1.50277	-0.587621
Synaptic Long Term Depression	0.343	0.0282	-1	PPP2R2C	protein phosphatase 2 regulatory subunit B, gamma	Other	phosphatase	0.00187225	0.000486295	up	1.36389	1.36389	0.447727
Synaptic Long Term Depression	0.343	0.0282	-1	PPP2R5E	protein phosphatase 2 regulatory subunit B', epsilon	Cytoplasm	phosphatase	0.00201364	0.000637965	up	1.35205	1.35205	0.435146
Nicotine Degradation II	0.343	0.0317	NaN	CYP1A1	cytochrome P450 family 1 subfamily A member 1	Cytoplasm	enzyme	0.00138411	0.000177692	down	1.35121	-1.35121	-0.434255
Nicotine Degradation II	0.343	0.0317	NaN	CYP1B1	cytochrome P450 family 1 subfamily B member 1	Cytoplasm	enzyme	0.0111449	0.00902095	up	1.46042	1.46042	0.546386
Calcium-induced T Lymphocyte Apoptosis	0.335	0.0312	NaN	CALM1 (includes others)	calmodulin 1 (phosphorylase kinase, delta)	Cytoplasm	other	0.0364156	0.034597	up	1.38594	1.38594	0.470869
Calcium-induced T Lymphocyte Apoptosis	0.335	0.0312	NaN	ATP2A2	ATPase, Ca++ transporting, cardiac muscle, slow twitch 2	Cytoplasm	transporter	0.00262152	0.0011662	down	1.46118	-1.46118	-0.54713
IL-17A Signaling in Airway Cells	0.335	0.0312	NaN	IKBKB	inhibitor of kappa light polypeptide gene enhancer in B-cells, kinase beta	Cytoplasm	kinase	0.00136892	0.000152591	down	1.4808	-1.4808	-0.566376
IL-17A Signaling in Airway Cells	0.335	0.0312	NaN	PTEN	phosphatase and tensin homolog	Cytoplasm	phosphatase	0.00241202	0.00097408	down	1.30887	-1.30887	-0.388326
CD40 Signaling	0.327	0.0308	NaN	IKBKB	inhibitor of kappa light polypeptide gene enhancer in B-cells, kinase beta	Cytoplasm	kinase	0.00136892	0.000152591	down	1.4808	-1.4808	-0.566376
CD40 Signaling	0.327	0.0308	NaN	FOS	FBJ murine osteosarcoma viral oncogene homolog	Nucleus	transcription regulator	0.00140226	0.000189193	down	1.55023	-1.55023	-0.632485
NAD Salvage Pathway II	0.326	0.0385	NaN	NT5C	5', 3'-nucleotidase, cytosolic	Cytoplasm	phosphatase	0.00646247	0.00463992	up	1.30759	1.30759	0.38691
Regulation of eIF4 and p70S6K Signaling	0.323	0.0274	NaN	RPS6	ribosomal protein S6	Cytoplasm	other	0.00397613	0.00239923	up	1.41756	1.41756	0.503413
Regulation of eIF4 and p70S6K Signaling	0.323	0.0274	NaN	RPS27A	ribosomal protein S27a	Cytoplasm	other	0.00172435	0.000377349	up	1.41125	1.41125	0.496968
Regulation of eIF4 and p70S6K Signaling	0.323	0.0274	NaN	PPP2R2C	protein phosphatase 2 regulatory subunit B, gamma	Other	phosphatase	0.00187225	0.000486295	up	1.36389	1.36389	0.447727
Regulation of eIF4 and p70S6K Signaling	0.323	0.0274	NaN	PPP2R5E	protein phosphatase 2 regulatory subunit B', epsilon	Cytoplasm	phosphatase	0.00201364	0.000637965	up	1.35205	1.35205	0.435146
PXR/RXR Activation	0.32	0.0303	NaN	PRKAR1B	protein kinase, cAMP-dependent, regulatory subunit type I beta	Cytoplasm	kinase	0.00466241	0.00300235	up	1.55937	1.55937	0.640964
PXR/RXR Activation	0.32	0.0303	NaN	ABCC3	ATP binding cassette subfamily C member 3	Plasma Membrane	transporter	0.00355073	0.00195061	up	1.41655	1.41655	0.502386
Huntington's Disease Signaling	0.316	0.0262	NaN	TGM2	transglutaminase 2	Cytoplasm	enzyme	0.00138897	0.000183014	down	1.47091	-1.47091	-0.556707
Huntington's Disease Signaling	0.316	0.0262	NaN	SGK1	serum/glucocorticoid regulated kinase 1	Cytoplasm	kinase	0.000858893	2.97736e-05	down	1.36856	-1.36856	-0.452657
Huntington's Disease Signaling	0.316	0.0262	NaN	CASP4	caspase 4	Cytoplasm	peptidase	0.00332676	0.00173766	up	1.57226	1.57226	0.652844
Huntington's Disease Signaling	0.316	0.0262	NaN	HSPA5	heat shock protein family A (Hsp70) member 5	Cytoplasm	enzyme	0.00142075	0.000198239	down	1.93436	-1.93436	-0.951855
Huntington's Disease Signaling	0.316	0.0262	NaN	TAF9B	TATA-box binding protein associated factor 9b	Nucleus	transcription regulator	0.00116484	8.38971e-05	down	1.50881	-1.50881	-0.593412
Huntington's Disease Signaling	0.316	0.0262	NaN	EGFR	epidermal growth factor receptor	Plasma Membrane	kinase	0.0111021	0.00896913	up	1.32036	1.32036	0.400935
Cell Cycle Control of Chromosomal Replication	0.314	0.037	NaN	MCM6	minichromosome maintenance complex component 6	Nucleus	enzyme	0.00192278	0.00052738	up	1.91074	1.91074	0.934131
Neurotrophin/TRK Signaling	0.313	0.0299	NaN	FOS	FBJ murine osteosarcoma viral oncogene homolog	Nucleus	transcription regulator	0.00140226	0.000189193	down	1.55023	-1.55023	-0.632485
Neurotrophin/TRK Signaling	0.313	0.0299	NaN	SPRY1	sprouty RTK signaling antagonist 1	Cytoplasm	other	0.00396484	0.00238676	down	1.44167	-1.44167	-0.52774
iCOS-iCOSL Signaling in T Helper Cells	0.31	0.0278	NaN	IKBKB	inhibitor of kappa light polypeptide gene enhancer in B-cells, kinase beta	Cytoplasm	kinase	0.00136892	0.000152591	down	1.4808	-1.4808	-0.566376
iCOS-iCOSL Signaling in T Helper Cells	0.31	0.0278	NaN	CALM1 (includes others)	calmodulin 1 (phosphorylase kinase, delta)	Cytoplasm	other	0.0364156	0.034597	up	1.38594	1.38594	0.470869
iCOS-iCOSL Signaling in T Helper Cells	0.31	0.0278	NaN	PTEN	phosphatase and tensin homolog	Cytoplasm	phosphatase	0.00241202	0.00097408	down	1.30887	-1.30887	-0.388326
Renin-Angiotensin Signaling	0.305	0.0275	NaN	FOS	FBJ murine osteosarcoma viral oncogene homolog	Nucleus	transcription regulator	0.00140226	0.000189193	down	1.55023	-1.55023	-0.632485
Renin-Angiotensin Signaling	0.305	0.0275	NaN	PRKAR1B	protein kinase, cAMP-dependent, regulatory subunit type I beta	Cytoplasm	kinase	0.00466241	0.00300235	up	1.55937	1.55937	0.640964
Renin-Angiotensin Signaling	0.305	0.0275	NaN	ADCY6	adenylate cyclase 6	Plasma Membrane	enzyme	0.00225883	0.00084587	down	1.34294	-1.34294	-0.425398
phagosome formation	0.305	0.0275	NaN	FN1	fibronectin 1	Extracellular Space	enzyme	0.00158605	0.000284815	down	1.34562	-1.34562	-0.428276
phagosome formation	0.305	0.0275	NaN	RND3	Rho family GTPase 3	Cytoplasm	enzyme	0.000886925	3.28298e-05	down	1.51765	-1.51765	-0.601836
phagosome formation	0.305	0.0275	NaN	PDIA3	protein disulfide isomerase family A member 3	Cytoplasm	peptidase	0.00131498	0.000133661	down	1.50277	-1.50277	-0.587621
Type I Diabetes Mellitus Signaling	0.3	0.0273	NaN	IKBKB	inhibitor of kappa light polypeptide gene enhancer in B-cells, kinase beta	Cytoplasm	kinase	0.00136892	0.000152591	down	1.4808	-1.4808	-0.566376
Type I Diabetes Mellitus Signaling	0.3	0.0273	NaN	HLA-A	major histocompatibility complex, class I, A	Plasma Membrane	other	0.00172435	0.000379509	up	1.35838	1.35838	0.441891
Type I Diabetes Mellitus Signaling	0.3	0.0273	NaN	GAD1	glutamate decarboxylase 1	Cytoplasm	enzyme	0.0113939	0.0092718	up	1.32554	1.32554	0.406578
Agrin Interactions at Neuromuscular Junction	0.299	0.029	NaN	AGRN	agrin	Plasma Membrane	other	0.00181552	0.000443859	down	1.49753	-1.49753	-0.582589
Agrin Interactions at Neuromuscular Junction	0.299	0.029	NaN	EGFR	epidermal growth factor receptor	Plasma Membrane	kinase	0.0111021	0.00896913	up	1.32036	1.32036	0.400935
Signaling by Rho Family GTPases	0.298	0.0256	0.447	GNAI2	guanine nucleotide binding protein (G protein), alpha inhibiting activity polypeptide 2	Plasma Membrane	other	0.00605823	0.00427493	up	1.3196	1.3196	0.400103
Signaling by Rho Family GTPases	0.298	0.0256	0.447	SEPT8	septin 8	Extracellular Space	other	0.00236232	0.000910833	up	1.54081	1.54081	0.623691
Signaling by Rho Family GTPases	0.298	0.0256	0.447	FOS	FBJ murine osteosarcoma viral oncogene homolog	Nucleus	transcription regulator	0.00140226	0.000189193	down	1.55023	-1.55023	-0.632485
Signaling by Rho Family GTPases	0.298	0.0256	0.447	RND3	Rho family GTPase 3	Cytoplasm	enzyme	0.000886925	3.28298e-05	down	1.51765	-1.51765	-0.601836
Signaling by Rho Family GTPases	0.298	0.0256	0.447	MYL5	myosin light chain 5	Cytoplasm	other	0.00116484	7.55486e-05	up	1.50248	1.50248	0.587343
Signaling by Rho Family GTPases	0.298	0.0256	0.447	ARHGEF3	Rho guanine nucleotide exchange factor 3	Cytoplasm	other	0.001948	0.000567189	up	1.30322	1.30322	0.382081
Superpathway of Inositol Phosphate Compounds	0.297	0.0259	NaN	PPP1R14A	protein phosphatase 1 regulatory inhibitor subunit 14A	Cytoplasm	phosphatase	0.00152713	0.000265587	up	1.41769	1.41769	0.50354
Superpathway of Inositol Phosphate Compounds	0.297	0.0259	NaN	NT5C	5', 3'-nucleotidase, cytosolic	Cytoplasm	phosphatase	0.00646247	0.00463992	up	1.30759	1.30759	0.38691
Superpathway of Inositol Phosphate Compounds	0.297	0.0259	NaN	STYXL1	serine/threonine/tyrosine interacting-like 1	Cytoplasm	phosphatase	0.00116484	8.34376e-05	up	1.36504	1.36504	0.448948
Superpathway of Inositol Phosphate Compounds	0.297	0.0259	NaN	PPP2R5E	protein phosphatase 2 regulatory subunit B', epsilon	Cytoplasm	phosphatase	0.00201364	0.000637965	up	1.35205	1.35205	0.435146
Superpathway of Inositol Phosphate Compounds	0.297	0.0259	NaN	PTEN	phosphatase and tensin homolog	Cytoplasm	phosphatase	0.00241202	0.00097408	down	1.30887	-1.30887	-0.388326
Intrinsic Prothrombin Activation Pathway	0.292	0.0345	NaN	PROS1	protein S (alpha)	Extracellular Space	other	0.00843115	0.00643977	up	1.30941	1.30941	0.388917
PEDF Signaling	0.286	0.0282	NaN	IKBKB	inhibitor of kappa light polypeptide gene enhancer in B-cells, kinase beta	Cytoplasm	kinase	0.00136892	0.000152591	down	1.4808	-1.4808	-0.566376
PEDF Signaling	0.286	0.0282	NaN	WASF2	WAS protein family member 2	Plasma Membrane	other	0.0356641	0.0337991	up	1.33835	1.33835	0.42046
Role of p14/p19ARF in Tumor Suppression	0.282	0.0333	NaN	NPM1	nucleophosmin (nucleolar phosphoprotein B23, numatrin)	Nucleus	transcription regulator	0.00136892	0.000151479	down	1.38242	-1.38242	-0.467194
Sonic Hedgehog Signaling	0.282	0.0333	NaN	PRKAR1B	protein kinase, cAMP-dependent, regulatory subunit type I beta	Cytoplasm	kinase	0.00466241	0.00300235	up	1.55937	1.55937	0.640964
LPS-stimulated MAPK Signaling	0.274	0.0274	NaN	IKBKB	inhibitor of kappa light polypeptide gene enhancer in B-cells, kinase beta	Cytoplasm	kinase	0.00136892	0.000152591	down	1.4808	-1.4808	-0.566376
LPS-stimulated MAPK Signaling	0.274	0.0274	NaN	FOS	FBJ murine osteosarcoma viral oncogene homolog	Nucleus	transcription regulator	0.00140226	0.000189193	down	1.55023	-1.55023	-0.632485
Ephrin B Signaling	0.274	0.0274	NaN	GNAI2	guanine nucleotide binding protein (G protein), alpha inhibiting activity polypeptide 2	Plasma Membrane	other	0.00605823	0.00427493	up	1.3196	1.3196	0.400103
Ephrin B Signaling	0.274	0.0274	NaN	CXCR4	chemokine (C-X-C motif) receptor 4	Plasma Membrane	G-protein coupled receptor	0.00394634	0.00236034	up	1.95993	1.95993	0.970804
STAT3 Pathway	0.274	0.0274	NaN	BMPR2	bone morphogenetic protein receptor type II	Plasma Membrane	kinase	0.00151471	0.000260839	up	1.37984	1.37984	0.464505
STAT3 Pathway	0.274	0.0274	NaN	EGFR	epidermal growth factor receptor	Plasma Membrane	kinase	0.0111021	0.00896913	up	1.32036	1.32036	0.400935
4-1BB Signaling in T Lymphocytes	0.273	0.0323	NaN	IKBKB	inhibitor of kappa light polypeptide gene enhancer in B-cells, kinase beta	Cytoplasm	kinase	0.00136892	0.000152591	down	1.4808	-1.4808	-0.566376
Toll-like Receptor Signaling	0.268	0.027	NaN	IKBKB	inhibitor of kappa light polypeptide gene enhancer in B-cells, kinase beta	Cytoplasm	kinase	0.00136892	0.000152591	down	1.4808	-1.4808	-0.566376
Toll-like Receptor Signaling	0.268	0.027	NaN	FOS	FBJ murine osteosarcoma viral oncogene homolog	Nucleus	transcription regulator	0.00140226	0.000189193	down	1.55023	-1.55023	-0.632485
14-3-3-mediated Signaling	0.265	0.0256	NaN	FOS	FBJ murine osteosarcoma viral oncogene homolog	Nucleus	transcription regulator	0.00140226	0.000189193	down	1.55023	-1.55023	-0.632485
14-3-3-mediated Signaling	0.265	0.0256	NaN	TUBB3	tubulin beta 3 class III	Cytoplasm	other	0.00131498	0.000133327	up	1.35194	1.35194	0.435028
14-3-3-mediated Signaling	0.265	0.0256	NaN	PDIA3	protein disulfide isomerase family A member 3	Cytoplasm	peptidase	0.00131498	0.000133661	down	1.50277	-1.50277	-0.587621
Cytotoxic T Lymphocyte-mediated Apoptosis of Target Cells	0.264	0.0312	NaN	HLA-A	major histocompatibility complex, class I, A	Plasma Membrane	other	0.00172435	0.000379509	up	1.35838	1.35838	0.441891
CD28 Signaling in T Helper Cells	0.26	0.0254	NaN	IKBKB	inhibitor of kappa light polypeptide gene enhancer in B-cells, kinase beta	Cytoplasm	kinase	0.00136892	0.000152591	down	1.4808	-1.4808	-0.566376
CD28 Signaling in T Helper Cells	0.26	0.0254	NaN	CALM1 (includes others)	calmodulin 1 (phosphorylase kinase, delta)	Cytoplasm	other	0.0364156	0.034597	up	1.38594	1.38594	0.470869
CD28 Signaling in T Helper Cells	0.26	0.0254	NaN	FOS	FBJ murine osteosarcoma viral oncogene homolog	Nucleus	transcription regulator	0.00140226	0.000189193	down	1.55023	-1.55023	-0.632485
Hepatic Cholestasis	0.258	0.0248	NaN	IKBKB	inhibitor of kappa light polypeptide gene enhancer in B-cells, kinase beta	Cytoplasm	kinase	0.00136892	0.000152591	down	1.4808	-1.4808	-0.566376
Hepatic Cholestasis	0.258	0.0248	NaN	PRKAR1B	protein kinase, cAMP-dependent, regulatory subunit type I beta	Cytoplasm	kinase	0.00466241	0.00300235	up	1.55937	1.55937	0.640964
Hepatic Cholestasis	0.258	0.0248	NaN	ADCY6	adenylate cyclase 6	Plasma Membrane	enzyme	0.00225883	0.00084587	down	1.34294	-1.34294	-0.425398
Hepatic Cholestasis	0.258	0.0248	NaN	ABCC3	ATP binding cassette subfamily C member 3	Plasma Membrane	transporter	0.00355073	0.00195061	up	1.41655	1.41655	0.502386
HER-2 Signaling in Breast Cancer	0.257	0.0263	NaN	CCND1	cyclin D1	Nucleus	transcription regulator	0.00490661	0.00320573	down	1.33037	-1.33037	-0.411832
HER-2 Signaling in Breast Cancer	0.257	0.0263	NaN	EGFR	epidermal growth factor receptor	Plasma Membrane	kinase	0.0111021	0.00896913	up	1.32036	1.32036	0.400935
Role of Wnt/GSK-3β Signaling in the Pathogenesis of Influenza	0.257	0.0263	NaN	CSNK1D	casein kinase 1, delta	Cytoplasm	kinase	0.00138488	0.000179609	up	1.36398	1.36398	0.447821
Role of Wnt/GSK-3β Signaling in the Pathogenesis of Influenza	0.257	0.0263	NaN	FZD7	frizzled class receptor 7	Plasma Membrane	G-protein coupled receptor	0.00241202	0.000966785	down	1.38245	-1.38245	-0.467227
VEGF Family Ligand-Receptor Interactions	0.257	0.0263	NaN	VEGFA	vascular endothelial growth factor A	Extracellular Space	growth factor	0.00581873	0.0040273	up	1.36292	1.36292	0.446704
VEGF Family Ligand-Receptor Interactions	0.257	0.0263	NaN	FOS	FBJ murine osteosarcoma viral oncogene homolog	Nucleus	transcription regulator	0.00140226	0.000189193	down	1.55023	-1.55023	-0.632485
BMP signaling pathway	0.257	0.0263	NaN	PRKAR1B	protein kinase, cAMP-dependent, regulatory subunit type I beta	Cytoplasm	kinase	0.00466241	0.00300235	up	1.55937	1.55937	0.640964
BMP signaling pathway	0.257	0.0263	NaN	BMPR2	bone morphogenetic protein receptor type II	Plasma Membrane	kinase	0.00151471	0.000260839	up	1.37984	1.37984	0.464505
HMGB1 Signaling	0.252	0.025	NaN	FOS	FBJ murine osteosarcoma viral oncogene homolog	Nucleus	transcription regulator	0.00140226	0.000189193	down	1.55023	-1.55023	-0.632485
HMGB1 Signaling	0.252	0.025	NaN	RND3	Rho family GTPase 3	Cytoplasm	enzyme	0.000886925	3.28298e-05	down	1.51765	-1.51765	-0.601836
HMGB1 Signaling	0.252	0.025	NaN	SERPINE1	serpin peptidase inhibitor, clade E (nexin, plasminogen activator inhibitor type 1), member 1	Extracellular Space	other	0.000741798	3.48671e-06	up	1.50668	1.50668	0.591377
LXR/RXR Activation	0.247	0.0248	NaN	FDFT1	farnesyl-diphosphate farnesyltransferase 1	Cytoplasm	enzyme	0.00118285	9.27435e-05	up	1.3937	1.3937	0.478922
LXR/RXR Activation	0.247	0.0248	NaN	SERPINA1	serpin peptidase inhibitor, clade A (alpha-1 antiproteinase, antitrypsin), member 1	Extracellular Space	other	0.00394634	0.00236926	up	1.42125	1.42125	0.507155
LXR/RXR Activation	0.247	0.0248	NaN	CLU	clusterin	Cytoplasm	other	0.00192278	0.000542073	up	1.31757	1.31757	0.397876
Sperm Motility	0.247	0.0248	NaN	CALM1 (includes others)	calmodulin 1 (phosphorylase kinase, delta)	Cytoplasm	other	0.0364156	0.034597	up	1.38594	1.38594	0.470869
Sperm Motility	0.247	0.0248	NaN	PDIA3	protein disulfide isomerase family A member 3	Cytoplasm	peptidase	0.00131498	0.000133661	down	1.50277	-1.50277	-0.587621
Sperm Motility	0.247	0.0248	NaN	PRKAR1B	protein kinase, cAMP-dependent, regulatory subunit type I beta	Cytoplasm	kinase	0.00466241	0.00300235	up	1.55937	1.55937	0.640964
Gustation Pathway	0.247	0.0248	NaN	PDE8A	phosphodiesterase 8A	Cytoplasm	enzyme	0.00387444	0.00228324	down	1.41124	-1.41124	-0.496964
Gustation Pathway	0.247	0.0248	NaN	PRKAR1B	protein kinase, cAMP-dependent, regulatory subunit type I beta	Cytoplasm	kinase	0.00466241	0.00300235	up	1.55937	1.55937	0.640964
Gustation Pathway	0.247	0.0248	NaN	ADCY6	adenylate cyclase 6	Plasma Membrane	enzyme	0.00225883	0.00084587	down	1.34294	-1.34294	-0.425398
TWEAK Signaling	0.247	0.0294	NaN	IKBKB	inhibitor of kappa light polypeptide gene enhancer in B-cells, kinase beta	Cytoplasm	kinase	0.00136892	0.000152591	down	1.4808	-1.4808	-0.566376
Role of BRCA1 in DNA Damage Response	0.246	0.0256	NaN	SMARCE1	SWI/SNF related, matrix associated, actin dependent regulator of chromatin, subfamily e, member 1	Nucleus	transcription regulator	0.00110459	5.76738e-05	up	1.50344	1.50344	0.588272
Role of BRCA1 in DNA Damage Response	0.246	0.0256	NaN	RFC2	replication factor C subunit 2	Nucleus	other	0.00200044	0.000618391	up	1.31179	1.31179	0.391532
Acute Myeloid Leukemia Signaling	0.24	0.0253	NaN	KITLG	KIT ligand	Extracellular Space	growth factor	0.00370495	0.00209982	down	1.38895	-1.38895	-0.473991
Acute Myeloid Leukemia Signaling	0.24	0.0253	NaN	CCND1	cyclin D1	Nucleus	transcription regulator	0.00490661	0.00320573	down	1.33037	-1.33037	-0.411832
tRNA Splicing	0.239	0.0286	NaN	PDE8A	phosphodiesterase 8A	Cytoplasm	enzyme	0.00387444	0.00228324	down	1.41124	-1.41124	-0.496964
Nucleotide Excision Repair Pathway	0.239	0.0286	NaN	RAD23B	RAD23 homolog B, nucleotide excision repair protein	Nucleus	other	0.000858893	2.80787e-05	up	4.63235	4.63235	2.21174
Docosahexaenoic Acid (DHA) Signaling	0.21	0.0256	NaN	APP	amyloid beta precursor protein	Plasma Membrane	other	0.00117209	8.74588e-05	up	3.23384	3.23384	1.69325
Netrin Signaling	0.21	0.0256	NaN	PRKAR1B	protein kinase, cAMP-dependent, regulatory subunit type I beta	Cytoplasm	kinase	0.00466241	0.00300235	up	1.55937	1.55937	0.640964
Role of PKR in Interferon Induction and Antiviral Response	0.203	0.025	NaN	IKBKB	inhibitor of kappa light polypeptide gene enhancer in B-cells, kinase beta	Cytoplasm	kinase	0.00136892	0.000152591	down	1.4808	-1.4808	-0.566376
Thyroid Cancer Signaling	0.203	0.025	NaN	CCND1	cyclin D1	Nucleus	transcription regulator	0.00490661	0.00320573	down	1.33037	-1.33037	-0.411832
MIF Regulation of Innate Immunity	0.197	0.0244	NaN	FOS	FBJ murine osteosarcoma viral oncogene homolog	Nucleus	transcription regulator	0.00140226	0.000189193	down	1.55023	-1.55023	-0.632485
Mechanisms of Viral Exit from Host Cells	0.197	0.0244	NaN	LMNB1	lamin B1	Nucleus	other	0.00827921	0.00629453	up	2.57634	2.57634	1.36532
